# Supplementary material for: Genome-Wide Patterns of Gene Expression during Aging in the African Malaria Vector Anopheles gambiae
Source: PLoS One. 2010 Oct 13;5(10):e13359. doi: 10.1371/journal.pone.0013359 (PMC2954169; doi:10.1371/journal.pone.0013359)
Supplement: Table S1 — Microarray-derived expression level of 276 transcripts of the proliferation aging in both non-bloodfed and bloodfed female An. gambiae. (0.34 MB XLS) [file pone.0013359.s001.xls]

## Sheet: S1
Probe Set ID	GeneChip Array	Species Scientific Name	Annotation Date	Transcript ID(Array Design)	Target Description	Representative Public ID	Genome Version	Alignments	Ensembl	SwissProt	Gene Ontology Biological Process	Gene Ontology Cellular Component	Gene Ontology Molecular Function	InterPro	Trans Membrane	Annotation Description	Annotation Transcript Cluster	Transcript Assignments	Mean treatment 01 day old	Mean treatment 04 day old	Mean treatment 10 day old	Mean treatment 19 day old	Mean treatment 28 day old	Mean Treatment 10B day old	Mean Treatment 19B day old	Mean Treatment 28B day old	Sig Index for Diff of treatment = (01) - (04)	Sig Index for Diff of treatment = (01) - (10)	Sig Index for Diff of treatment = (01) - (19)	Sig Index for Diff of treatment = (01) - (28)	Sig Index for Diff of treatment = (04) - (10)	Sig Index for Diff of treatment = (04) - (19)	Sig Index for Diff of treatment = (04) - (28)	Sig Index for Diff of treatment = (10) - (19)	Sig Index for Diff of treatment = (10) - (28)	Sig Index for Diff of treatment = (19) - (28)	Sig Index for Diff of Treatment = (10B) - (19B)	Sig Index for Diff of Treatment = (10B) - (28B)	Sig Index for Diff of Treatment = (19B) - (28B)
209116_x_at	Plasmodium Anopheles Array	Homo sapiens	2008-11-29	209116	gb:M25079.1 /DB_XREF=gi:179408 /FEA=FLmRNA /CNT=489 /TID=Hs.155376.0 /TIER=FL /STK=0 /UG=Hs.155376 /LL=3043 /UG_GENE=HBB /DEF=Human sickle cell beta-globin mRNA, complete cds. /PROD=beta-globin /FL=gb:M25079.1 gb:NM_000518.3 gb:AF117710.1 gb:AF181989.1	M25079.1	February 2003 (IAGP v.MOZ2)	chr11:5203379-5204807 (-) // 95.3 // p15.4	ENSG00000188170	A0N071 /// A1YZ08 /// A4GX73 /// B2ZUE0 /// O95408 /// O95412 /// P02042 /// P68871 /// Q0Z944 /// Q14473 /// Q14477 /// Q14484 /// Q14485 /// Q3L3Q5 /// Q3LR79 /// Q3Y9I8 /// Q4F786 /// Q4JLR8 /// Q4TWB7 /// Q4TZM4 /// Q52MT0 /// Q549N7 /// Q5XTR9 /// Q6	0006810 // transport // inferred from electronic annotation /// 0008217 // regulation of blood pressure // inferred from electronic annotation /// 0015671 // oxygen transport // inferred from electronic annotation /// 0015671 // oxygen transport // non-tr	0005833 // hemoglobin complex // inferred from electronic annotation /// 0005833 // hemoglobin complex // non-traceable author statement /// 0005833 // hemoglobin complex // traceable author statement	0005344 // oxygen transporter activity // inferred from electronic annotation /// 0005344 // oxygen transporter activity // non-traceable author statement /// 0005344 // oxygen transporter activity // traceable author statement /// 0005506 // iron ion bin	---	---	This probe set was annotated using the Matching Probes based pipeline to a Entrez Gene identifier using 11 transcripts. // false // Matching Probes // A	AF117710(10),AF181989(9),AY136510(10),AY509193(9),BC007075(10),CR536530(10),CR541913(10),ENST00000335295(10),EU694432(10),M25079(11),NM_000518(10)	AF117710 // Homo sapiens hemoglobin beta chain (HBB) mRNA, complete cds. // gb // 10 // --- /// AF181989 // Homo sapiens hemoglobin beta subunit variant (HBB) mRNA, complete cds. // gb // 9 // --- /// AY136510 // Homo sapiens hemoglobin beta chain variant	2.54026	3.23424	2.85532	3.63072	4.52546	8.1904	6.97988	-8.14998	0	0	1	1	0	0	1	0	1	0	0	1	1
Ag.2L.1659.0_CDS_at	Plasmodium Anopheles Array	Anopheles gambiae	2008-11-29	Ag.2L.1659.0	ens:ENSANGT00000020375 /FEA=ENS /TIER=CDS /ANNOT=ens:ENSANGT00000020375 /EVID_CNT=2 /EVID_TYPE=ENS EST /GENE_CLUSTER=AffxAg.1659 /SEG=chr2L:-25780912,25784844	Ag.2L.1659.0_CDS	February 2003 (IAGP v.MOZ2)	2L:26350150-26354081 (-) // 99.91 // /// 2L:26350150-26354082 (-) // 100.0 //	AGAP006088	Q7Q618	0007165 // signal transduction // inferred from electronic annotation /// 0007242 // intracellular signaling cascade // inferred from electronic annotation	---	0004629 // phospholipase C activity // inferred from electronic annotation	IPR000909 // Phosphatidylinositol-specific phospholipase C, X region // 9.5E-5 /// IPR000909 // Phosphatidylinositol-specific phospholipase C, X region // 9.5E-5	---	This probe set was annotated using the Matching Probes based pipeline to a Entrez Gene identifier using 1 transcripts. // false // Matching Probes // A	XM_316144(11)	AGAP006088-RA // cdna:novel chromosome:AgamP3:2L:26350127:26354319:-1 gene:AGAP006088 // ensembl // 11 // --- /// SNAP_ANOPHELES00000012538 // cdna:SNAP chromosome:AgamP3:2L:26350127:26352644:-1 // ensembl // 11 // --- /// XM_316144 // AGAP006088-PA (AgaP	7.58952	7.0036	7.2561	7.62175	8.73436	6.11869	7.66725	7.57538	0	0	0	1	0	0	1	0	1	1	1	1	0
Ag.2L.891.1_CDS_at	Plasmodium Anopheles Array	Anopheles gambiae	2008-11-29	Ag.2L.891.1	ens:ENSANGT00000029494 /FEA=ENS /TIER=CDS /ANNOT=ens:ENSANGT00000029494 /EVID_CNT=3 /EVID_TYPE=ENS EST /GENE_CLUSTER=AffxAg.891 /SEG=chr2L:+23988554,23996695	Ag.2L.891.1_CDS	February 2003 (IAGP v.MOZ2)	2L:24557792-24565933 (+) // 100.0 //	AGAP005989	Q5TR91	0006810 // transport // inferred from electronic annotation	0016020 // membrane // inferred from electronic annotation	0001882 // nucleoside binding // inferred from electronic annotation /// 0005415 // nucleoside:sodium symporter activity // inferred from electronic annotation	IPR011642 // Nucleoside recognition // 1.0E-10	XP_556667.3 // span:40-62,82-104,125-147,152-171,183-202,217-234,241-263,273-295,316-338,401-423,497-519,529-551 // numtm:12 /// SNAP_ANOPHELES00000023800 // span:40-62,82-104,125-147,152-171,183-202,217-234,241-263,273-295,316-338,401-423,497-519,529-551	This probe set was annotated using the Matching Probes based pipeline to a Entrez Gene identifier using 1 transcripts. // false // Matching Probes // A	XM_556667(11)	AGAP005989-RA // cdna:novel chromosome:AgamP3:2L:24564083:24565933:1 gene:AGAP005989 // ensembl // 11 // --- /// SNAP_ANOPHELES00000023800 // cdna:SNAP chromosome:AgamP3:2L:24564083:24565933:1 // ensembl // 11 // --- /// XM_556667 // AGAP005989-PA (AgaP_A	6.96955	7.19757	8.09373	8.99314	9.85168	6.89064	7.92615	8.25342	0	0	1	1	0	1	1	0	1	0	0	1	0
Ag.2R.1153.0_CDS_at	Plasmodium Anopheles Array	Anopheles gambiae	2008-11-29	Ag.2R.1153.0	ens:ENSANGT00000020967 /FEA=ENS /TIER=CDS /ANNOT=ens:ENSANGT00000020967 /EVID_CNT=5 /EVID_TYPE=ENS EST /GENE_CLUSTER=AffxAg.1153 /SEG=chr2R:+60667144,60683518	Ag.2R.1153.0_CDS	February 2003 (IAGP v.MOZ2)	2R:58871331-58887705 (+) // 100.0 //	---	---	---	---	---	---	---	This probe set was annotated using the Design Representative Id based pipeline to a GenBank identifier using 1 transcripts. // false // Design Representative Id // R	Ag.2R.1153.0_CDS	Ag.2R.1153.0_CDS // --- // gb // --- // ---	8.95841	5.67236	7.693	8.4958	10.4088	6.31492	7.56793	8.66669	1	0	0	0	1	1	1	0	1	1	0	1	0
Ag.2R.1248.2_CDS_a_at	Plasmodium Anopheles Array	Anopheles gambiae	2008-11-29	Ag.2R.1248.2	ens:ENSANGT00000028047 /FEA=ENS /TIER=CDS /ANNOT=ens:ENSANGT00000011527 ens:ENSANGT00000028047 /EVID_CNT=4 /EVID_TYPE=ENS EST /GENE_CLUSTER=AffxAg.1248 /SEG=chr2R:+5231204,5234152	Ag.2R.1248.2_CDS	February 2003 (IAGP v.MOZ2)	2R:5231204-5234152 (+) // 100.0 //	---	---	---	---	---	---	---	This probe set was annotated using the Genome Target Overlap based pipeline to a UniGene identifier using 1 transcripts. // false // Genome Target Overlap // B	BX042972	SNAP_ANOPHELES00000024619 // cdna:SNAP chromosome:AgamP3:2R:5231205:5231995:1 // ensembl // 9 // ---	7.67023	5.58972	7.19312	7.11413	8.21788	6.42144	6.94646	8.59116	1	0	0	0	0	0	1	0	0	0	0	1	1
Ag.2R.1609.1_CDS_s_at	Plasmodium Anopheles Array	Anopheles gambiae	2008-11-29	Ag.2R.1609.1	ens:ENSANGT00000025356 /FEA=ENS /TIER=CDS /ANNOT=ens:ENSANGT00000025356 /EVID_CNT=2 /EVID_TYPE=ENS EST /GENE_CLUSTER=AffxAg.1609 /SEG=chr2R:+52692938,52740839	Ag.2R.1609.1_CDS	February 2003 (IAGP v.MOZ2)	2R:50897123-50945024 (+) // 100.0 //	AGAP004156 /// AGAP012761	Q7QB66	0006810 // transport // inferred from electronic annotation	0016021 // integral to membrane // inferred from electronic annotation	0005215 // transporter activity // inferred from electronic annotation	IPR005828 // General substrate transporter // 2.0E-9 /// IPR005828 // General substrate transporter // 1.2E-8 /// IPR011701 // Major facilitator superfamily MFS_1 // 1.8E-17	XP_313040.4 // span:49-71,86-107,114-136,140-162,175-197,212-234,311-333,382-404,411-430,434-456,477-494,499-518 // numtm:12 /// SNAP_ANOPHELES00000004949 // span:18-40,44-66,79-101,116-138,215-237,286-308,315-334,338-360,381-398,403-422 // numtm:10 /// A	This probe set was annotated using the Matching Probes based pipeline to a Entrez Gene identifier using 1 transcripts. // false // Matching Probes // A	XM_313040(11)	AGAP004156-RA // cdna:novel chromosome:AgamP3:2R:50940214:50942218:1 gene:AGAP004156 // ensembl // 11 // --- /// AGAP012761-RA // cdna:novel chromosome:AgamP3:UNKN:27680269:27681908:1 gene:AGAP012761 // ensembl // 11 // --- /// BX009839 // Single read fro	6.27834	6.08418	7.80389	7.53507	8.87252	6.95557	7.42115	8.14294	0	1	0	1	1	1	1	0	0	0	0	1	0
Ag.2R.3787.0_at	Plasmodium Anopheles Array	Anopheles gambiae	2008-11-29	Ag.2R.3787.0	gb:BX623082 /FEA=EST /TIER=mRNA /EVID_CNT=4 /EVID_TYPE=EST /GENE_CLUSTER=AffxAg.3787 /SEG=chr2R:-2039945,2041312	Ag.2R.3787.0	February 2003 (IAGP v.MOZ2)	2R:2039945-2041312 (-) // 100.0 //	---	---	---	---	---	---	---	This probe set was annotated using the Genome Target Overlap based pipeline to a Entrez Gene identifier using 1 transcripts. // false // Genome Target Overlap // B	XM_001689321	SNAP_ANOPHELES00000011308 // cdna:SNAP chromosome:AgamP3:2R:2040018:2041103:-1 // ensembl // 10 // ---	7.31507	6.96464	7.36014	9.20266	10.6553	5.49434	7.32933	7.91993	0	0	1	1	0	1	1	1	1	1	1	1	0
Ag.3L.340.0_CDS_at	Plasmodium Anopheles Array	Anopheles gambiae	2008-11-29	Ag.3L.340.0	ens:ENSANGT00000019673 /FEA=ENS /TIER=CDS /ANNOT=ens:ENSANGT00000019673 /EVID_CNT=9 /EVID_TYPE=ENS EST /GENE_CLUSTER=AffxAg.340 /SEG=chr3L:+8643282,8645150	Ag.3L.340.0_CDS	February 2003 (IAGP v.MOZ2)	3L:10021775-10023638 (+) // 100.0 //	AGAP010766	Q7Q210	---	---	---	---	---	This probe set was annotated using the Matching Probes based pipeline to a Entrez Gene identifier using 1 transcripts. // false // Matching Probes // A	XM_318542(11)	AGAP010766-RA // cdna:novel chromosome:AgamP3:3L:10021853:10023142:1 gene:AGAP010766 // ensembl // 11 // --- /// SNAP_ANOPHELES00000023588 // cdna:SNAP chromosome:AgamP3:3L:10021853:10023142:1 // ensembl // 11 // --- /// XM_318542 // AGAP010766-PA (AgaP_A	7.06433	6.50211	7.99792	8.10074	10.1829	6.50241	7.54648	8.72481	0	0	0	1	0	0	1	0	1	1	0	1	0
Ag.3L.815.1_a_at	Plasmodium Anopheles Array	Anopheles gambiae	2008-11-29	Ag.3L.815.1	gb:BM589113 /FEA=EST /TIER=mRNA /EVID_CNT=2 /EVID_TYPE=EST /GENE_CLUSTER=AffxAg.815 /SEG=chr3L:-20189192,20197719	Ag.3L.815.1	February 2003 (IAGP v.MOZ2)	3L:21052574-21061101 (-) // 100.0 //	AGAP011322	Q7PSQ4	---	---	0005509 // calcium ion binding // inferred from electronic annotation	---	---	This probe set was annotated using the Matching Probes based pipeline to a Entrez Gene identifier using 1 transcripts. // false // Matching Probes // A	XM_309330(11)	AGAP011322-RA // cdna:novel chromosome:AgamP3:3L:21051375:21061201:-1 gene:AGAP011322 // ensembl // 11 // --- /// XM_309330 // AGAP011322-PA (AgaP_AGAP011322) mRNA, partial cds. // refseq // 11 // ---	7.66294	7.17734	8.17526	8.50401	9.07213	6.70433	7.7519	8.10927	0	0	0	1	0	1	1	0	0	0	0	1	0
Ag.3R.1240.0_CDS_at	Plasmodium Anopheles Array	Anopheles gambiae	2008-11-29	Ag.3R.1240.0	ens:ENSANGT00000013036 /FEA=ENS /TIER=CDS /ANNOT=ens:ENSANGT00000013036 /EVID_CNT=2 /EVID_TYPE=ENS EST /GENE_CLUSTER=AffxAg.1240 /SEG=chr3R:+13793310,13806935	Ag.3R.1240.0_CDS	February 2003 (IAGP v.MOZ2)	3R:13453056-13466681 (+) // 100.0 //	AGAP008593	Q7Q8J4	---	---	0005515 // protein binding // inferred from electronic annotation	---	SNAP_ANOPHELES00000020737 // span:13-32 // numtm:1	This probe set was annotated using the Matching Probes based pipeline to a Entrez Gene identifier using 1 transcripts. // false // Matching Probes // A	XM_314696(10)	AGAP008593-RA // cdna:novel chromosome:AgamP3:3R:13451832:13453807:1 gene:AGAP008593 // ensembl // 10 // --- /// SNAP_ANOPHELES00000020737 // cdna:SNAP chromosome:AgamP3:3R:13451790:13453807:1 // ensembl // 10 // --- /// XM_314696 // AGAP008593-PA (AgaP_A	7.18211	7.42469	7.80366	8.06137	8.21807	6.11308	7.22428	7.59445	0	0	0	1	0	0	0	0	0	0	0	1	0
Ag.3R.1681.0_CDS_at	Plasmodium Anopheles Array	Anopheles gambiae	2008-11-29	Ag.3R.1681.0	ens:ENSANGT00000025540 /FEA=ENS /TIER=CDS /ANNOT=ens:ENSANGT00000025540 /EVID_CNT=1 /EVID_TYPE=ENS /GENE_CLUSTER=AffxAg.1681 /SEG=chr3R:+8747159,8747626	Ag.3R.1681.0_CDS	February 2003 (IAGP v.MOZ2)	3R:8747159-8747626 (+) // 100.0 //	AGAP008302	Q5TQD0	---	0005576 // extracellular region // inferred from electronic annotation	0005179 // hormone activity // inferred from electronic annotation	---	---	This probe set was annotated using the Matching Probes based pipeline to a Entrez Gene identifier using 1 transcripts. // false // Matching Probes // A	XM_555160(11)	AGAP008302-RA // cdna:novel chromosome:AgamP3:3R:8747031:8747868:1 gene:AGAP008302 // ensembl // 11 // --- /// SNAP_ANOPHELES00000018741 // cdna:SNAP chromosome:AgamP3:3R:8747031:8747632:1 // ensembl // 11 // --- /// XM_555160 // AGAP008302-PA (AgaP_AGAP0	8.18227	7.67912	8.11814	8.28104	9.4592	6.40471	7.75807	8.03907	0	0	0	1	0	0	1	0	1	1	1	1	0
Ag.3R.957.1_CDS_a_at	Plasmodium Anopheles Array	Anopheles gambiae	2008-11-29	Ag.3R.957.1	ens:ENSANGT00000028247 /FEA=ENS /TIER=CDS /ANNOT=ens:ENSANGT00000028247 /EVID_CNT=1 /EVID_TYPE=ENS /GENE_CLUSTER=AffxAg.957 /SEG=chr3R:+14091176,14092070	Ag.3R.957.1_CDS	February 2003 (IAGP v.MOZ2)	3R:13750922-13751816 (+) // 100.0 //	AGAP008627	Q7Q8H8	0008152 // metabolic process // inferred from electronic annotation	---	0008080 // N-acetyltransferase activity // inferred from electronic annotation	---	---	This probe set was annotated using the Matching Probes based pipeline to a Entrez Gene identifier using 1 transcripts. // false // Matching Probes // A	XM_314722(11)	AGAP008627-RA // cdna:novel chromosome:AgamP3:3R:13750872:13751852:1 gene:AGAP008627 // ensembl // 11 // --- /// SNAP_ANOPHELES00000016514 // cdna:SNAP chromosome:AgamP3:3R:13749769:13753033:1 // ensembl // 11 // --- /// XM_314722 // AGAP008627-PA (AgaP_A	7.10656	7.20039	7.5485	8.18112	9.31336	8.13007	7.55108	7.35384	0	0	1	1	0	0	1	0	1	0	1	1	0
Ag.UNKN.1319.0_CDS_at	Plasmodium Anopheles Array	Anopheles gambiae	2008-11-29	Ag.UNKN.1319.0	ens:ENSANGT00000016154 /FEA=ENS /TIER=CDS /ANNOT=ens:ENSANGT00000016154 /EVID_CNT=1 /EVID_TYPE=ENS /GENE_CLUSTER=AffxAg.1319 /SEG=chrUNKN:-886664,911873	Ag.UNKN.1319.0_CDS	February 2003 (IAGP v.MOZ2)	UNKN:27985771-27986096 (-) // 52.33 //	---	---	---	---	---	---	---	This probe set was annotated using the Design Representative Id based pipeline to a GenBank identifier using 1 transcripts. // false // Design Representative Id // R	Ag.UNKN.1319.0_CDS	Ag.UNKN.1319.0_CDS // --- // gb // --- // ---	6.97752	7.43565	7.57924	8.00589	8.87749	7.51335	7.92296	8.18133	0	0	1	1	0	0	1	0	1	1	0	1	0
AF275849.1_RC_x_at	Plasmodium Anopheles Array	Plasmodium falciparum	2008-11-29	AF275849.1_RC	---	---	February 2003 (IAGP v.MOZ2)	---	---	---	---	---	---	---	---	This probe set was annotated using the Design Representative Id based pipeline to a Affymetrix Proprietary Database identifier using 1 transcripts. // false // Design Representative Id // R		--- // --- // unknown // --- // ---	2.23944	3.25408	2.6992	2.55146	0.710766	3.16098	2.00676	1.5396	0	0	0	0	0	0	1	0	0	0	0	1	0
Ag.2L.10.0_CDS_at	Plasmodium Anopheles Array	Anopheles gambiae	2008-11-29	Ag.2L.10.0	ens:ENSANGT00000017713 /FEA=ENS /TIER=CDS /DEF=PROTEIN G12 PRECURSOR (ANG12). (Source:SWISSPROT;Acc:Q17040) /GEN=G12_ANOGA /ANNOT=ens:ENSANGT00000017713 /EVID_CNT=86 /EVID_TYPE=ENS EST /GENE_CLUSTER=AffxAg.10 /SEG=chr2L:+27362249,27363198	Ag.2L.10.0_CDS	February 2003 (IAGP v.MOZ2)	2L:27931487-27932436 (+) // 100.0 //	AGAP006187	Q17040	---	---	---	---	---	This probe set was annotated using the Matching Probes based pipeline to a Entrez Gene identifier using 1 transcripts. // false // Matching Probes // A	XM_316252(11)	AGAP006187-RA // cdna:known chromosome:AgamP3:2L:27931493:27932433:1 gene:AGAP006187 // ensembl // 11 // --- /// SNAP_ANOPHELES00000005992 // cdna:SNAP chromosome:AgamP3:2L:27931576:27932371:1 // ensembl // 10 // --- /// XM_316252 // AGAP006187-PA (AgaP_A	7.34613	6.33718	6.77792	6.93856	8.189	13.397	9.02439	6.76876	0	0	0	0	0	0	1	0	0	0	0	1	0
Ag.2L.977.0_CDS_at	Plasmodium Anopheles Array	Anopheles gambiae	2008-11-29	Ag.2L.977.0	ens:ENSANGT00000015880 /FEA=ENS /TIER=CDS /ANNOT=ens:ENSANGT00000015880 /EVID_CNT=4 /EVID_TYPE=ENS EST /GENE_CLUSTER=AffxAg.977 /SEG=chr2L:-18630390,18631311	Ag.2L.977.0_CDS	February 2003 (IAGP v.MOZ2)	2L:19199628-19200549 (-) // 100.0 //	AGAP005702	A7UTU4	0006508 // proteolysis // inferred from electronic annotation	---	0003824 // catalytic activity // inferred from electronic annotation /// 0004252 // serine-type endopeptidase activity // inferred from electronic annotation	IPR005514 // Protein of unknown function DUF316 // 1.3E-6	---	This probe set was annotated using the Matching Probes based pipeline to a Entrez Gene identifier using 1 transcripts. // false // Matching Probes // A	XM_001688660(11)	AGAP005702-RA // cdna:novel chromosome:AgamP3:2L:19199629:19200549:-1 gene:AGAP005702 // ensembl // 11 // --- /// SNAP_ANOPHELES00000005288 // cdna:SNAP chromosome:AgamP3:2L:19199640:19200521:-1 // ensembl // 11 // --- /// XM_001688660 // AGAP005702-PA (A	7.93599	6.89109	4.68104	4.174	-1.42206	6.46957	4.20487	3.67341	0	0	0	1	0	0	1	0	0	0	0	1	0
Ag.2L.11.0_CDS_at	Plasmodium Anopheles Array	Anopheles gambiae	2008-11-29	Ag.2L.11.0	ens:ENSANGT00000028133 /FEA=ENS /TIER=CDS /DEF=CHYMOTRYPSIN 2 PRECURSOR (EC 3.4.21.1). (Source:SWISSPROT;Acc:Q17025) /GEN=CTR2_ANOGA /ANNOT=ens:ENSANGT00000028133 /EVID_CNT=85 /EVID_TYPE=ENS EST /GENE_CLUSTER=AffxAg.11 /SEG=chr2L:-36552909,36553999	Ag.2L.11.0_CDS	February 2003 (IAGP v.MOZ2)	2L:37127136-37128201 (+) // 97.63 // /// 2L:37122148-37123238 (-) // 100.0 // /// 2L:37122153-37123238 (-) // 99.46 //	AGAP006710	Q5TWE1	0006508 // proteolysis // inferred from electronic annotation	---	0003824 // catalytic activity // inferred from electronic annotation /// 0004252 // serine-type endopeptidase activity // inferred from electronic annotation /// 0008233 // peptidase activity // inferred from electronic annotation /// 0016787 // hydrolase	---	---	This probe set was annotated using the Matching Probes based pipeline to a Entrez Gene identifier using 1 transcripts. // false // Matching Probes // A	XM_565496(11)	AGAP006710-RA // cdna:novel chromosome:AgamP3:2L:37122149:37123243:-1 gene:AGAP006710 // ensembl // 11 // --- /// SNAP_ANOPHELES00000004082 // cdna:SNAP chromosome:AgamP3:2L:37122230:37125119:-1 // ensembl // 11 // --- /// XM_565496 // AGAP006710-PA (AgaP	12.2093	13.0571	12.6108	12.6588	8.70022	13.1707	12.4194	10.0562	0	0	0	1	0	0	1	0	1	1	0	1	1
Ag.2L.11.1_CDS_s_at	Plasmodium Anopheles Array	Anopheles gambiae	2008-11-29	Ag.2L.11.1	ens:ENSANGT00000005694 /FEA=ENS /TIER=CDS /ANNOT=ens:ENSANGT00000005694 /EVID_CNT=69 /EVID_TYPE=ENS EST /GENE_CLUSTER=AffxAg.11 /SEG=chr2L:-36549235,36550249	Ag.2L.11.1_CDS	February 2003 (IAGP v.MOZ2)	2L:37118507-37119488 (-) // 96.26 // /// 2L:37118474-37119488 (-) // 100.0 //	AGAP006709	Q27289	0006508 // proteolysis // inferred from electronic annotation /// 0007586 // digestion // inferred from electronic annotation	0005576 // extracellular region // inferred from electronic annotation	0003824 // catalytic activity // inferred from electronic annotation /// 0004252 // serine-type endopeptidase activity // inferred from electronic annotation /// 0008233 // peptidase activity // inferred from electronic annotation /// 0016787 // hydrolase	---	---	This probe set was annotated using the Matching Probes based pipeline to a Entrez Gene identifier using 1 transcripts. // false // Matching Probes // A	XM_309033(11)	AGAP006709-RA // cdna:known chromosome:AgamP3:2L:37118475:37119488:-1 gene:AGAP006709 // ensembl // 11 // --- /// SNAP_ANOPHELES00000004081 // cdna:SNAP chromosome:AgamP3:2L:37118554:37119465:-1 // ensembl // 11 // --- /// XM_309033 // AGAP006709-PA (AgaP	12.7194	13.2767	12.5747	12.4041	9.57555	13.3004	12.549	11.5478	0	0	0	1	0	0	1	0	1	1	0	1	0
Ag.2L.2109.0_CDS_at	Plasmodium Anopheles Array	Anopheles gambiae	2008-11-29	Ag.2L.2109.0	ens:ENSANGT00000028622 /FEA=ENS /TIER=CDS /ANNOT=ens:ENSANGT00000028622 /EVID_CNT=1 /EVID_TYPE=ENS /GENE_CLUSTER=AffxAg.2109 /SEG=chr2L:+36553348,36553938	Ag.2L.2109.0_CDS	February 2003 (IAGP v.MOZ2)	2L:37122587-37123177 (+) // 100.0 // /// 2L:37118926-37119471 (+) // 90.08 // /// 2L:37127198-37127767 (-) // 98.79 //	---	---	---	---	---	---	---	This probe set was annotated using the Matching Probes based pipeline to a UniGene identifier using 2 transcripts. // false // Matching Probes // A	BX066498(10),BX071454(10)	BX066498 // Single read from an extremity of a full-length cDNA clone made from Anopheles gambiae total adult females. 3-PRIME end of clone FK0AAC5DD02 of strain 6-9 of Anopheles gambiae (African malaria mosquito). // gb_htc // 10 // --- /// BX071454 // S	12.3227	13.0789	12.5844	12.583	9.1504	13.1375	12.4371	10.8032	0	0	0	1	0	0	1	0	1	1	0	1	1
Ag.2L.5.0_CDS_s_at	Plasmodium Anopheles Array	Anopheles gambiae	2008-11-29	Ag.2L.5.0	ens:ENSANGT00000021624 /FEA=ENS /TIER=CDS /DEF=CHYMOTRYPSIN 2 PRECURSOR (EC 3.4.21.1). (Source:SWISSPROT;Acc:Q17025) /GEN=CTR2_ANOGA /ANNOT=ens:ENSANGT00000021624 /EVID_CNT=148 /EVID_TYPE=ENS EST /GENE_CLUSTER=AffxAg.5 /SEG=chr2L:+36557894,36558971	Ag.2L.5.0_CDS	February 2003 (IAGP v.MOZ2)	2L:37127133-37128210 (+) // 100.0 // /// 2L:37122144-37123241 (-) // 98.72 //	AGAP006710 /// AGAP006711	Q17025 /// Q5TWE1	0006508 // proteolysis // inferred from electronic annotation /// 0007586 // digestion // inferred from electronic annotation	0005576 // extracellular region // inferred from electronic annotation	0003824 // catalytic activity // inferred from electronic annotation /// 0004252 // serine-type endopeptidase activity // inferred from electronic annotation /// 0008233 // peptidase activity // inferred from electronic annotation /// 0016787 // hydrolase	---	---	This probe set was annotated using the Matching Probes based pipeline to a Entrez Gene identifier using 2 transcripts. // true // Matching Probes // A	XM_565496(11),XM_309032(11),Z18888(10),BX007909(11),BX044490(11),BX056448(10),SNAP_ANOPHELES00000004082(10),SNAP_ANOPHELES00000004083(11),AGAP006710-RA(11),AGAP006711-RA(11)	AGAP006710-RA // cdna:novel chromosome:AgamP3:2L:37122149:37123243:-1 gene:AGAP006710 // ensembl // 11 // --- /// AGAP006711-RA // cdna:known chromosome:AgamP3:2L:37127132:37128206:1 gene:AGAP006711 // ensembl // 11 // --- /// BX007909 // Single read from	12.8423	13.4845	13.1571	13.0761	9.76126	13.5643	12.9936	11.4634	0	0	0	1	0	0	1	0	1	1	0	1	1
Ag.2L.1141.0_CDS_a_at	Plasmodium Anopheles Array	Anopheles gambiae	2008-11-29	Ag.2L.1141.0	ens:ENSANGT00000019171 /FEA=ENS /TIER=CDS /ANNOT=ens:ENSANGT00000019171 /EVID_CNT=3 /EVID_TYPE=ENS EST /GENE_CLUSTER=AffxAg.1141 /SEG=chr2L:+46143266,46144016	Ag.2L.1141.0_CDS	February 2003 (IAGP v.MOZ2)	2L:46712505-46713141 (+) // 98.3 // /// 2L:46712505-46713142 (+) // 98.45 //	AGAP007460	Q7QJD8	---	---	0000062 // acyl-CoA binding // inferred from electronic annotation /// 0005488 // binding // inferred from electronic annotation	---	---	This probe set was annotated using the Matching Probes based pipeline to a Entrez Gene identifier using 2 transcripts. // false // Matching Probes // A	XM_001687868(11),XM_308405(11)	AGAP007460-RA // cdna:novel chromosome:AgamP3:2L:46712136:46713147:1 gene:AGAP007460 // ensembl // 11 // --- /// AGAP007460-RB // cdna:novel chromosome:AgamP3:2L:46709540:46713147:1 gene:AGAP007460 // ensembl // 11 // --- /// SNAP_ANOPHELES00000006075 //	12.0051	12.1282	12.0396	11.5658	10.4503	12.2643	11.8119	11.2332	0	0	0	1	0	0	1	0	1	0	0	1	0
Ag.2L.156.0_CDS_a_at	Plasmodium Anopheles Array	Anopheles gambiae	2008-11-29	Ag.2L.156.0	ens:ENSANGT00000024748 /FEA=ENS /TIER=CDS /ANNOT=ens:ENSANGT00000024748 /EVID_CNT=152 /EVID_TYPE=ENS EST /GENE_CLUSTER=AffxAg.156 /SEG=chr2L:+17411680,17430917	Ag.2L.156.0_CDS	February 2003 (IAGP v.MOZ2)	2L:17980918-18000080 (+) // 96.47 // /// 2L:17980918-18000155 (+) // 100.0 //	AGAP005627	A7UTS9 /// Q7PIQ5	---	---	0003824 // catalytic activity // inferred from electronic annotation /// 0016301 // kinase activity // inferred from electronic annotation /// 0016740 // transferase activity // inferred from electronic annotation /// 0016772 // transferase activity, tran	---	---	This probe set was annotated using the Matching Probes based pipeline to a Entrez Gene identifier using 2 transcripts. // false // Matching Probes // A	XM_001688645(11),XM_001688646(11)	AGAP005627-RA // cdna:novel chromosome:AgamP3:2L:17990853:18000152:1 gene:AGAP005627 // ensembl // 11 // --- /// AGAP005627-RB // cdna:novel chromosome:AgamP3:2L:17996824:18000152:1 gene:AGAP005627 // ensembl // 11 // --- /// AGAP005627-RC // cdna:novel c	12.1289	11.15	10.5095	10.5054	10.3992	11.4187	10.9234	10.6568	1	1	1	1	1	1	1	0	0	0	1	1	0
Ag.2L.156.0_UTR_a_at	Plasmodium Anopheles Array	Anopheles gambiae	2008-11-29	Ag.2L.156.0	ens:ENSANGT00000024748 /FEA=ENS /TIER=UTR /ANNOT=ens:ENSANGT00000024748 /EVID_CNT=152 /EVID_TYPE=ENS EST /GENE_CLUSTER=AffxAg.156 /SEG=chr2L:+17411680,17430917	Ag.2L.156.0_UTR	February 2003 (IAGP v.MOZ2)	2L:17980918-18000080 (+) // 96.47 // /// 2L:17980918-18000155 (+) // 100.0 //	AGAP005627	A7UTS9 /// Q7PIQ5	---	---	0003824 // catalytic activity // inferred from electronic annotation /// 0016301 // kinase activity // inferred from electronic annotation /// 0016740 // transferase activity // inferred from electronic annotation /// 0016772 // transferase activity, tran	---	---	This probe set was annotated using the Matching Probes based pipeline to a Entrez Gene identifier using 2 transcripts. // false // Matching Probes // A	XM_001688645(11),XM_001688646(11)	AGAP005627-RA // cdna:novel chromosome:AgamP3:2L:17990853:18000152:1 gene:AGAP005627 // ensembl // 11 // --- /// AGAP005627-RB // cdna:novel chromosome:AgamP3:2L:17996824:18000152:1 gene:AGAP005627 // ensembl // 11 // --- /// AGAP005627-RC // cdna:novel c	12.7008	12.2593	11.6861	11.6782	11.8148	12.2409	11.9674	11.8402	0	1	1	1	1	1	0	0	0	0	0	1	0
Ag.2L.189.0_UTR_a_at	Plasmodium Anopheles Array	Anopheles gambiae	2008-11-29	Ag.2L.189.0	ens:ENSANGT00000017824 /FEA=ENS /TIER=UTR /ANNOT=ens:ENSANGT00000017824 /EVID_CNT=46 /EVID_TYPE=ENS EST /GENE_CLUSTER=AffxAg.189 /SEG=chr2L:+16505085,16511954	Ag.2L.189.0_UTR	February 2003 (IAGP v.MOZ2)	2L:17074323-17081192 (+) // 100.0 //	AGAP005563	A7UTR3 /// Q7PIR5	0006810 // transport // inferred from electronic annotation /// 0055085 // transmembrane transport // inferred from electronic annotation	0016020 // membrane // inferred from electronic annotation /// 0016021 // integral to membrane // inferred from electronic annotation	0005215 // transporter activity // inferred from electronic annotation /// 0022891 // substrate-specific transmembrane transporter activity // inferred from electronic annotation	---	XP_315568.3 // span:326-348,378-400,407-429,434-451,463-482,487-509,574-596,611-630,637-659,669-691,704-724,739-758 // numtm:12 /// XP_001688679.1 // span:33-55,75-97,104-126,131-148,160-179,184-206,271-293,308-327,334-356,366-388,401-421,436-455 // numtm	This probe set was annotated using the Matching Probes based pipeline to a Entrez Gene identifier using 2 transcripts. // false // Matching Probes // A	XM_001688627(11),XM_315568(11)	AGAP005563-RA // cdna:novel chromosome:AgamP3:2L:17069971:17082025:1 gene:AGAP005563 // ensembl // 11 // --- /// AGAP005563-RB // cdna:novel chromosome:AgamP3:2L:17074321:17082025:1 gene:AGAP005563 // ensembl // 11 // --- /// AGAP005563-RC // cdna:novel c	11.7152	11.4209	12.4041	12.2094	11.6209	11.1253	12.2216	12.2526	0	0	0	0	1	0	0	0	0	0	1	1	0
Ag.2L.276.0_CDS_at	Plasmodium Anopheles Array	Anopheles gambiae	2008-11-29	Ag.2L.276.0	ens:ENSANGT00000003366 /FEA=ENS /TIER=CDS /ANNOT=ens:ENSANGT00000003366 /EVID_CNT=20 /EVID_TYPE=ENS EST /GENE_CLUSTER=AffxAg.276 /SEG=chr2L:-3275446,3279241	Ag.2L.276.0_CDS	February 2003 (IAGP v.MOZ2)	2L:3793544-3797339 (-) // 100.0 //	AGAP004809	Q7Q2T8	---	---	0008237 // metallopeptidase activity // inferred from electronic annotation /// 0008270 // zinc ion binding // inferred from electronic annotation	---	SNAP_ANOPHELES00000017150 // span:7-26 // numtm:1	This probe set was annotated using the Matching Probes based pipeline to a Entrez Gene identifier using 1 transcripts. // false // Matching Probes // A	XM_318000(11)	AGAP004809-RA // cdna:novel chromosome:AgamP3:2L:3793554:3797323:-1 gene:AGAP004809 // ensembl // 11 // --- /// SNAP_ANOPHELES00000017150 // cdna:SNAP chromosome:AgamP3:2L:3793708:3799390:-1 // ensembl // 11 // --- /// XM_318000 // AGAP004809-PA (AgaP_AGA	11.6524	11.7741	11.4447	11.4523	10.0493	11.2246	11.423	9.13266	0	0	0	1	0	0	1	0	1	1	0	1	1
Ag.2L.990.2_at	Plasmodium Anopheles Array	Anopheles gambiae	2008-11-29	Ag.2L.990.2	gb:BM646344 /FEA=EST /TIER=mRNA /EVID_CNT=131 /EVID_TYPE=EST /GENE_CLUSTER=AffxAg.990 /SEG=chr2L:-27229153,27238269	Ag.2L.990.2	February 2003 (IAGP v.MOZ2)	2L:27798391-27807507 (-) // 100.0 //	AGAP006179	A7UU41 /// A7UU42 /// Q5TR40	---	---	0005509 // calcium ion binding // inferred from electronic annotation	---	---	This probe set was annotated using the Matching Probes based pipeline to a Entrez Gene identifier using 3 transcripts. // false // Matching Probes // A	XM_001688761(11),XM_001688762(11),XM_556880(11)	AGAP006179-RA // cdna:novel chromosome:AgamP3:2L:27798852:27807170:-1 gene:AGAP006179 // ensembl // 11 // --- /// AGAP006179-RB // cdna:novel chromosome:AgamP3:2L:27798852:27808355:-1 gene:AGAP006179 // ensembl // 11 // --- /// AGAP006179-RC // cdna:novel	12.831	12.4836	11.4967	10.9349	10.8265	11.5004	11.1932	10.6172	0	1	1	1	1	1	1	0	1	0	0	1	0
Ag.3L.1517.1_a_at	Plasmodium Anopheles Array	Anopheles gambiae	2008-11-29	Ag.3L.1517.1	gb:BM605582 /FEA=EST /TIER=mRNA /EVID_CNT=2 /EVID_TYPE=EST /GENE_CLUSTER=AffxAg.1517 /SEG=chr3L:+24080586,24081596	Ag.3L.1517.1	February 2003 (IAGP v.MOZ2)	3L:24943969-24944979 (+) // 100.0 //	AGAP011460	Q7Q332	---	0005576 // extracellular region // inferred from electronic annotation	0030414 // protease inhibitor activity // inferred from electronic annotation	IPR008197 // Whey acidic protein, core region // 0.0026 /// IPR008197 // Whey acidic protein, core region // 0.0026	---	This probe set was annotated using the Matching Probes based pipeline to a Entrez Gene identifier using 1 transcripts. // false // Matching Probes // A	XM_317846(11)	AGAP011460-RA // cdna:novel chromosome:AgamP3:3L:24943973:24944974:1 gene:AGAP011460 // ensembl // 11 // --- /// SNAP_ANOPHELES00000017068 // cdna:SNAP chromosome:AgamP3:3L:24944135:24944886:1 // ensembl // 9 // --- /// XM_317846 // AGAP011460-PA (AgaP_AG	12.4236	12.331	12.0408	11.317	12.4695	10.6905	11.6061	12.0467	0	0	1	0	0	1	0	1	0	1	0	1	0
Ag.3L.179.0_CDS_at	Plasmodium Anopheles Array	Anopheles gambiae	2008-11-29	Ag.3L.179.0	ens:ENSANGT00000013769 /FEA=ENS /TIER=CDS /ANNOT=ens:ENSANGT00000013769 /EVID_CNT=30 /EVID_TYPE=ENS EST /GENE_CLUSTER=AffxAg.179 /SEG=chr3L:+271795,274179	Ag.3L.179.0_CDS	February 2003 (IAGP v.MOZ2)	3L:4181861-4184245 (-) // 100.0 //	AGAP010479	Q7QDY3	---	---	---	---	XP_311465.3 // span:367-384 // numtm:1 /// SNAP_ANOPHELES00000005112 // span:367-384 // numtm:1 /// AGAP010479-PA // span:367-384 // numtm:1	This probe set was annotated using the Matching Probes based pipeline to a Entrez Gene identifier using 1 transcripts. // false // Matching Probes // A	XM_311465(11)	AGAP010479-RA // cdna:novel chromosome:AgamP3:3L:4182081:4183912:-1 gene:AGAP010479 // ensembl // 11 // --- /// BX064893 // Single read from an extremity of a full-length cDNA clone made from Anopheles gambiae total adult females. 5-PRIME end of clone FK0	12.4614	12.1336	12.015	11.808	10.8799	11.4314	12.1189	10.4293	0	0	0	1	0	0	1	0	1	1	0	0	1
Ag.3L.2140.0_s_at	Plasmodium Anopheles Array	Anopheles gambiae	2008-11-29	Ag.3L.2140.0	gb:BX606185 /FEA=EST /TIER=mRNA /EVID_CNT=22 /EVID_TYPE=EST /GENE_CLUSTER=AffxAg.2140 /SEG=chr3L:+20083037,20084297	Ag.3L.2140.0	February 2003 (IAGP v.MOZ2)	3L:20946419-20947679 (+) // 100.0 //	AGAP011317	A0NBW3	---	---	---	---	---	This probe set was annotated using the Matching Probes based pipeline to a Entrez Gene identifier using 1 transcripts. // false // Matching Probes // A	XM_001237214(11)	AGAP011317-RA // cdna:novel chromosome:AgamP3:3L:20946446:20947670:1 gene:AGAP011317 // ensembl // 11 // --- /// XM_001237214 // AGAP011317-PA (AgaP_AGAP011317) mRNA, complete cds. // refseq // 11 // ---	11.6194	11.9505	12.2378	12.0797	11.8572	10.7434	11.6601	11.8115	0	1	1	0	0	0	0	0	0	0	1	1	0
Ag.3L.7.0_CDS_at	Plasmodium Anopheles Array	Anopheles gambiae	2008-11-29	Ag.3L.7.0	ens:ENSANGT00000008952 /FEA=ENS /TIER=CDS /DEF=MALTASE-LIKE PROTEIN AGM2. (Source:SPTREMBL;Acc:Q17022) /GEN=Q17022 /ANNOT=ens:ENSANGT00000008952 /EVID_CNT=27 /EVID_TYPE=ENS EST /GENE_CLUSTER=AffxAg.7 /SEG=chr3L:+41046499,41048668	Ag.3L.7.0_CDS	February 2003 (IAGP v.MOZ2)	3L:41725925-41728094 (+) // 100.0 //	AGAP012400	Q17022	0005975 // carbohydrate metabolic process // inferred from electronic annotation	---	0003824 // catalytic activity // inferred from electronic annotation /// 0043169 // cation binding // inferred from electronic annotation	---	---	This probe set was annotated using the Matching Probes based pipeline to a UniGene identifier using 1 transcripts. // false // Matching Probes // A	X87411(11)	AGAP012400-RA // cdna:known chromosome:AgamP3:3L:41725960:41728088:1 gene:AGAP012400 // ensembl // 11 // --- /// X87411 // A.gambiae mRNA for maltase-like protein (Agm2). // gb // 11 // ---	12.7151	11.9405	12.1155	12.5119	12.5394	11.7083	11.9413	12.4222	1	1	0	0	0	0	0	0	0	0	0	1	0
Ag.3R.240.0_UTR_at	Plasmodium Anopheles Array	Anopheles gambiae	2008-11-29	Ag.3R.240.0	ens:ENSANGT00000012480 /FEA=ENS /TIER=UTR /ANNOT=ens:ENSANGT00000012480 /EVID_CNT=27 /EVID_TYPE=ENS EST /GENE_CLUSTER=AffxAg.240 /SEG=chr3R:-17716945,17721737	Ag.3R.240.0_UTR	February 2003 (IAGP v.MOZ2)	3R:17376691-17381483 (-) // 100.0 //	---	---	---	---	---	IPR006092 // Acyl-CoA dehydrogenase, N-terminal // 3.4E-5	---	This probe set was annotated using the Genome Target Overlap based pipeline to a ENSEMBL identifier using 1 transcripts. // false // Genome Target Overlap // B	SNAP_ANOPHELES00000005411	SNAP_ANOPHELES00000005411 // cdna:SNAP chromosome:AgamP3:3R:17377402:17381281:-1 // ensembl // 0 // chr3R:17377401-17381281(-)	11.7147	11.2998	11.8448	11.7814	12.2697	11.2274	11.8911	11.9404	0	0	0	1	1	1	1	0	0	0	1	1	0
Ag.3R.275.0_CDS_a_at	Plasmodium Anopheles Array	Anopheles gambiae	2008-11-29	Ag.3R.275.0	ens:ENSANGT00000019251 /FEA=ENS /TIER=CDS /ANNOT=ens:ENSANGT00000019251 /EVID_CNT=20 /EVID_TYPE=ENS EST /GENE_CLUSTER=AffxAg.275 /SEG=chr3R:+49157692,49163014	Ag.3R.275.0_CDS	February 2003 (IAGP v.MOZ2)	3R:48468689-48474007 (+) // 99.75 //	AGAP010056	Q7Q0Z2 /// Q9GT47	0005975 // carbohydrate metabolic process // inferred from electronic annotation	---	0003824 // catalytic activity // inferred from electronic annotation /// 0004563 // beta-N-acetylhexosaminidase activity // inferred from electronic annotation /// 0043169 // cation binding // inferred from electronic annotation	---	---	This probe set was annotated using the Matching Probes based pipeline to a Entrez Gene identifier using 1 transcripts. // false // Matching Probes // A	XM_319210(10)	AGAP010056-RA // cdna:known chromosome:AgamP3:3R:48468803:48473896:1 gene:AGAP010056 // ensembl // 10 // --- /// SNAP_ANOPHELES00000019024 // cdna:SNAP chromosome:AgamP3:3R:48468733:48473896:1 // ensembl // 10 // --- /// XM_319210 // AGAP010056-PA (AgaP_A	12.0751	12.4404	12.0652	12.0863	11.0649	12.5059	11.759	11.4249	0	0	0	0	0	0	1	0	0	0	0	1	0
Ag.3R.36.1_UTR_s_at	Plasmodium Anopheles Array	Anopheles gambiae	2008-11-29	Ag.3R.36.1	ens:ENSANGT00000022925 /FEA=ENS /FL=gb:AY164776.1 /TIER=UTR /ANNOT=ens:ENSANGT00000022925 /EVID_CNT=22 /EVID_TYPE=ENS FLmRNA EST /GENE_CLUSTER=AffxAg.36 /SEG=chr3R:-3222827,3227458	Ag.3R.36.1_UTR	February 2003 (IAGP v.MOZ2)	3R:3222827-3227458 (-) // 100.0 //	AGAP007940	Q7PJ22	---	0005783 // endoplasmic reticulum // inferred from electronic annotation	---	---	XP_317538.3 // span:40-62,149-171 // numtm:2 /// SNAP_ANOPHELES00000010798 // span:40-62,149-171 // numtm:2 /// AGAP007940-PA // span:40-62,149-171 // numtm:2	This probe set was annotated using the Genome Consensus/Exemplar Overlap based pipeline to a Entrez Gene identifier using 1 transcripts. // false // Genome Consensus/Exemplar Overlap // C	XM_317538	AGAP007940-RA // cdna:novel chromosome:AgamP3:3R:3223455:3224647:-1 gene:AGAP007940 // ensembl // 0 // chr3R:3223479-3224647(-) /// SNAP_ANOPHELES00000010798 // cdna:SNAP chromosome:AgamP3:3R:3223506:3224633:-1 // ensembl // 0 // chr3R:3223505-3224633(-)	12.1513	11.9117	11.5885	11.6883	11.8345	12.297	11.6739	11.6397	0	1	0	0	0	0	0	0	0	0	1	1	0
Ag.3R.644.0_CDS_a_at	Plasmodium Anopheles Array	Anopheles gambiae	2008-11-29	Ag.3R.644.0	ens:ENSANGT00000014823 /FEA=ENS /TIER=CDS /ANNOT=ens:ENSANGT00000014823 /EVID_CNT=6 /EVID_TYPE=ENS EST /GENE_CLUSTER=AffxAg.644 /SEG=chr3R:-45295868,45297216	Ag.3R.644.0_CDS	February 2003 (IAGP v.MOZ2)	3R:44606869-44608213 (-) // 99.35 //	AGAP009871	Q7Q1B2	---	---	0042302 // structural constituent of cuticle // inferred from electronic annotation	---	---	This probe set was annotated using the Matching Probes based pipeline to a Entrez Gene identifier using 1 transcripts. // false // Matching Probes // A	XM_318989(11)	AGAP009871-RA // cdna:known chromosome:AgamP3:3R:44606879:44609038:-1 gene:AGAP009871 // ensembl // 11 // --- /// SNAP_ANOPHELES00000009304 // cdna:SNAP chromosome:AgamP3:3R:44607075:44608893:-1 // ensembl // 11 // --- /// XM_318989 // cuticular protein 7	13.4024	12.4177	12.7627	11.1652	11.3404	12.5265	10.8319	10.816	0	0	1	0	0	0	0	0	0	0	1	1	0
Ag.UNKN.703.0_CDS_s_at	Plasmodium Anopheles Array	Anopheles gambiae	2008-11-29	Ag.UNKN.703.0	ens:ENSANGT00000000312 /FEA=ENS /TIER=CDS /ANNOT=ens:ENSANGT00000000312 /EVID_CNT=1 /EVID_TYPE=ENS /GENE_CLUSTER=AffxAg.703 /SEG=chrUNKN:+24549672,24549876	Ag.UNKN.703.0_CDS	February 2003 (IAGP v.MOZ2)	3R:48473692-48473891 (+) // 100.0 //	AGAP010056	Q7Q0Z2 /// Q9GT47	0005975 // carbohydrate metabolic process // inferred from electronic annotation	---	0003824 // catalytic activity // inferred from electronic annotation /// 0004563 // beta-N-acetylhexosaminidase activity // inferred from electronic annotation /// 0043169 // cation binding // inferred from electronic annotation	IPR001540 // Glycoside hydrolase, family 20 // 1.5E-7	---	This probe set was annotated using the Matching Probes based pipeline to a Entrez Gene identifier using 1 transcripts. // false // Matching Probes // A	XM_319210(11)	AF283265 // Anopheles gambiae beta-hexosaminidase, beta chain (IhexB) mRNA, partial cds. // gb // 11 // --- /// AGAP010056-RA // cdna:known chromosome:AgamP3:3R:48468803:48473896:1 gene:AGAP010056 // ensembl // 11 // --- /// SNAP_ANOPHELES00000019024 // c	12.2625	12.5366	12.1738	12.232	11.414	12.7252	11.9534	11.4839	0	0	0	0	0	0	1	0	0	0	0	1	0
Ag.2L.1186.0_CDS_at	Plasmodium Anopheles Array	Anopheles gambiae	2008-11-29	Ag.2L.1186.0	ens:ENSANGT00000021773 /FEA=ENS /TIER=CDS /ANNOT=ens:ENSANGT00000021773 /EVID_CNT=3 /EVID_TYPE=ENS EST /GENE_CLUSTER=AffxAg.1186 /SEG=chr2L:-15669653,15670536	Ag.2L.1186.0_CDS	February 2003 (IAGP v.MOZ2)	2L:16238891-16239774 (-) // 100.0 //	AGAP005499	Q7Q754	0008152 // metabolic process // inferred from electronic annotation /// 0055114 // oxidation reduction // inferred from electronic annotation	---	0003824 // catalytic activity // inferred from electronic annotation /// 0005488 // binding // inferred from electronic annotation /// 0016491 // oxidoreductase activity // inferred from electronic annotation	---	XP_315496.4 // span:13-35 // numtm:1 /// SNAP_ANOPHELES00000010267 // span:13-35 // numtm:1 /// AGAP005499-PA // span:13-35 // numtm:1	This probe set was annotated using the Matching Probes based pipeline to a Entrez Gene identifier using 1 transcripts. // false // Matching Probes // A	XM_315496(11)	AGAP005499-RA // cdna:novel chromosome:AgamP3:2L:16238832:16239769:-1 gene:AGAP005499 // ensembl // 11 // --- /// SNAP_ANOPHELES00000010267 // cdna:SNAP chromosome:AgamP3:2L:16238936:16239769:-1 // ensembl // 11 // --- /// XM_315496 // AGAP005499-PA (AgaP	10.8888	8.88313	9.53142	9.58752	6.26102	9.55388	10.1865	7.30304	1	1	1	1	0	0	1	0	1	1	0	1	1
Ag.2L.903.1_CDS_at	Plasmodium Anopheles Array	Anopheles gambiae	2008-11-29	Ag.2L.903.1	ens:ENSANGT00000027189 /FEA=ENS /TIER=CDS /ANNOT=ens:ENSANGT00000027189 /EVID_CNT=4 /EVID_TYPE=ENS EST /GENE_CLUSTER=AffxAg.903 /SEG=chr2L:+29989484,29992386	Ag.2L.903.1_CDS	February 2003 (IAGP v.MOZ2)	2L:30558722-30561624 (+) // 100.0 //	AGAP006370	Q5TR04	---	---	0042302 // structural constituent of cuticle // inferred from electronic annotation	---	---	This probe set was annotated using the Matching Probes based pipeline to a Entrez Gene identifier using 1 transcripts. // false // Matching Probes // A	XM_557037(11)	AGAP006370-RA // cdna:novel chromosome:AgamP3:2L:30558725:30561591:1 gene:AGAP006370 // ensembl // 11 // --- /// XM_557037 // AGAP006370-PA (AgaP_AGAP006370) mRNA, complete cds. // refseq // 11 // ---	9.73327	9.47524	9.48401	8.76729	7.41896	9.58665	8.86688	7.63863	0	0	0	1	0	0	1	0	1	0	0	1	0
Ag.2R.2138.0_CDS_a_at	Plasmodium Anopheles Array	Anopheles gambiae	2008-11-29	Ag.2R.2138.0	ens:ENSANGT00000028973 /FEA=ENS /TIER=CDS /ANNOT=ens:ENSANGT00000028973 /EVID_CNT=2 /EVID_TYPE=ENS EST /GENE_CLUSTER=AffxAg.2138 /SEG=chr2R:-12803733,12805138	Ag.2R.2138.0_CDS	February 2003 (IAGP v.MOZ2)	2R:12803733-12805138 (-) // 100.0 //	AGAP001956	A7UVK2	---	---	---	---	---	This probe set was annotated using the Matching Probes based pipeline to a Entrez Gene identifier using 1 transcripts. // false // Matching Probes // A	XM_001689262(11)	AGAP001956-RA // cdna:novel chromosome:AgamP3:2R:12803807:12805138:-1 gene:AGAP001956 // ensembl // 11 // --- /// SNAP_ANOPHELES00000008223 // cdna:SNAP chromosome:AgamP3:2R:12803807:12804347:-1 // ensembl // 9 // --- /// XM_001689262 // AGAP001956-PA (Ag	10.6568	8.70173	8.45946	8.16615	6.50337	9.82991	9.5659	6.75099	1	1	1	1	0	0	1	0	1	0	0	1	1
Ag.3R.191.3_a_at	Plasmodium Anopheles Array	Anopheles gambiae	2008-11-29	Ag.3R.191.3	gb:BX025436.1 /FEA=mRNA /TIER=mRNA /DEF=Single read from an extremity of a full-length cDNA clone made from Anopheles gambiae total adult females. 5-PRIME end of clone FK0AAA39AB03 of strain 6-9 of Anopheles gambiae (African malaria mosquito). /EVID_CNT=	Ag.3R.191.3	February 2003 (IAGP v.MOZ2)	3R:10093783-10094207 (+) // 100.0 //	AGAP008370	A7UUL1	0006508 // proteolysis // inferred from electronic annotation	---	0004180 // carboxypeptidase activity // inferred from electronic annotation /// 0008270 // zinc ion binding // inferred from electronic annotation	IPR003146 // Proteinase inhibitor, carboxypeptidase propeptide // 0.0015	---	This probe set was annotated using the Matching Probes based pipeline to a Entrez Gene identifier using 1 transcripts. // false // Matching Probes // A	XM_001688949(11)	AGAP008370-RA // cdna:novel chromosome:AgamP3:3R:10093784:10095488:1 gene:AGAP008370 // ensembl // 11 // --- /// BX023886 // Single read from an extremity of a full-length cDNA clone made from Anopheles gambiae total adult females. 5-PRIME end of clone FK	10.7777	10.344	10.2542	9.39737	6.21208	10.4062	9.89819	9.56264	0	0	0	1	0	0	1	0	1	1	0	1	0
Ag.3R.2394.0_CDS_a_at	Plasmodium Anopheles Array	Anopheles gambiae	2008-11-29	Ag.3R.2394.0	ens:ENSANGT00000010646 /FEA=ENS /TIER=CDS /ANNOT=ens:ENSANGT00000010646 /EVID_CNT=1 /EVID_TYPE=ENS /GENE_CLUSTER=AffxAg.2394 /SEG=chr3R:-26528490,26529270	Ag.3R.2394.0_CDS	February 2003 (IAGP v.MOZ2)	3R:26188237-26189012 (-) // 100.0 //	AGAP009122	Q7PW16	0006508 // proteolysis // inferred from electronic annotation	---	0003824 // catalytic activity // inferred from electronic annotation /// 0004252 // serine-type endopeptidase activity // inferred from electronic annotation	---	---	This probe set was annotated using the Matching Probes based pipeline to a Entrez Gene identifier using 1 transcripts. // false // Matching Probes // A	XM_319874(11)	AGAP009122-RA // cdna:novel chromosome:AgamP3:3R:26188248:26195500:-1 gene:AGAP009122 // ensembl // 11 // --- /// SNAP_ANOPHELES00000012074 // cdna:SNAP chromosome:AgamP3:3R:26188238:26189134:-1 // ensembl // 11 // --- /// XM_319874 // AGAP009122-PA (AgaP	10.2847	11.3316	10.0451	8.53108	6.77865	9.0185	9.11569	7.17924	0	0	0	1	0	0	1	0	1	0	0	1	1
Ag.UNKN.96.1_CDS_a_at	Plasmodium Anopheles Array	Anopheles gambiae	2008-11-29	Ag.UNKN.96.1	ens:ENSANGT00000026763 /FEA=ENS /TIER=CDS /ANNOT=ens:ENSANGT00000026763 /EVID_CNT=4 /EVID_TYPE=ENS EST /GENE_CLUSTER=AffxAg.96 /SEG=chrUNKN:+43274742,43283674	Ag.UNKN.96.1_CDS	February 2003 (IAGP v.MOZ2)	3L:850533-859432 (-) // 97.52 // /// 3L:850533-859465 (-) // 100.0 //	AGAP010326	Q5TPN8	0006810 // transport // inferred from electronic annotation	0016020 // membrane // inferred from electronic annotation /// 0016021 // integral to membrane // inferred from electronic annotation	0005215 // transporter activity // inferred from electronic annotation	---	XP_554502.2 // span:13-35,50-72,79-101,137-159,172-194,214-236 // numtm:6 /// AGAP010326-PA // span:13-35,50-72,79-101,137-159,172-194,214-236 // numtm:6	This probe set was annotated using the Matching Probes based pipeline to a Entrez Gene identifier using 1 transcripts. // false // Matching Probes // A	XM_554502(11)	AGAP010326-RA // cdna:novel chromosome:AgamP3:3L:850534:859465:-1 gene:AGAP010326 // ensembl // 11 // --- /// XM_554502 // AGAP010326-PA (AgaP_AGAP010326) mRNA, complete cds. // refseq // 11 // ---	8.67969	9.44995	9.31842	8.53194	6.44329	8.4007	9.38547	5.96859	0	0	0	1	0	0	1	0	1	1	0	1	1
Ag.2L.719.1_a_at	Plasmodium Anopheles Array	Anopheles gambiae	2008-11-29	Ag.2L.719.1	gb:BM623495 /FEA=EST /TIER=mRNA /EVID_CNT=10 /EVID_TYPE=EST /GENE_CLUSTER=AffxAg.719 /SEG=chr2L:-44084044,44088210	Ag.2L.719.1	February 2003 (IAGP v.MOZ2)	2L:44653283-44657449 (-) // 98.78 // /// 2L:44653283-44657449 (-) // 100.0 //	AGAP007250	A7URI9 /// Q7PT84	---	---	---	---	---	This probe set was annotated using the Matching Probes based pipeline to a Entrez Gene identifier using 2 transcripts. // false // Matching Probes // A	XM_001687930(11),XM_308551(11)	AGAP007250-RA // cdna:novel chromosome:AgamP3:2L:44647173:44657449:-1 gene:AGAP007250 // ensembl // 11 // --- /// AGAP007250-RC // cdna:novel chromosome:AgamP3:2L:44653284:44657449:-1 gene:AGAP007250 // ensembl // 11 // --- /// SNAP_ANOPHELES00000004620 /	8.97163	6.35392	5.86579	5.45478	5.51173	6.30243	5.99734	5.74545	1	1	1	1	0	0	0	0	0	0	0	1	0
Ag.2R.1575.1_CDS_a_at	Plasmodium Anopheles Array	Anopheles gambiae	2008-11-29	Ag.2R.1575.1	ens:ENSANGT00000012932 /FEA=ENS /TIER=CDS /ANNOT=ens:ENSANGT00000012932 /EVID_CNT=1 /EVID_TYPE=ENS /GENE_CLUSTER=AffxAg.1575 /SEG=chr2R:+34779279,34781863	Ag.2R.1575.1_CDS	February 2003 (IAGP v.MOZ2)	2R:34564235-34566818 (+) // 99.94 //	AGAP003261	Q7QKK7	---	---	---	---	---	This probe set was annotated using the Matching Probes based pipeline to a Entrez Gene identifier using 1 transcripts. // false // Matching Probes // A	XM_307770(11)	AGAP003261-RA // cdna:novel chromosome:AgamP3:2R:34561813:34566923:1 gene:AGAP003261 // ensembl // 11 // --- /// SNAP_ANOPHELES00000011788 // cdna:SNAP chromosome:AgamP3:2R:34566170:34567193:1 // ensembl // 11 // --- /// XM_307770 // AGAP003261-PA (AgaP_A	8.87187	5.46626	5.20513	4.28309	4.11838	5.78576	4.70015	4.50657	1	1	1	1	0	0	0	0	0	0	0	1	0
Ag.2R.4678.0_at	Plasmodium Anopheles Array	Anopheles gambiae	2008-11-29	Ag.2R.4678.0	gb:BM620146 /FEA=EST /TIER=mRNA /EVID_CNT=1 /EVID_TYPE=EST /GENE_CLUSTER=AffxAg.4678 /SEG=chr2R:+59301000,59301334	Ag.2R.4678.0	February 2003 (IAGP v.MOZ2)	2R:57505186-57505515 (+) // 100.0 // /// 2R:57505191-57505515 (+) // 98.48 //	---	---	---	---	---	---	---	This probe set was annotated using the Design Representative Id based pipeline to a GenBank identifier using 1 transcripts. // false // Design Representative Id // R	Ag.2R.4678.0	Ag.2R.4678.0 // --- // gb // --- // ---	7.85992	5.46971	4.72148	5.05817	4.9038	6.02111	4.49699	4.55685	1	1	1	1	0	0	0	0	0	0	1	1	0
Ag.3L.1690.0_CDS_at	Plasmodium Anopheles Array	Anopheles gambiae	2008-11-29	Ag.3L.1690.0	ens:ENSANGT00000015986 /FEA=ENS /TIER=CDS /ANNOT=ens:ENSANGT00000015986 /EVID_CNT=1 /EVID_TYPE=ENS /GENE_CLUSTER=AffxAg.1690 /SEG=chr3L:-2184160,2188472	Ag.3L.1690.0_CDS	February 2003 (IAGP v.MOZ2)	3L:2267568-2271880 (+) // 100.0 //	AGAP010367	Q7QDR0	---	0005794 // Golgi apparatus // inferred from electronic annotation /// 0016020 // membrane // inferred from electronic annotation /// 0016021 // integral to membrane // inferred from electronic annotation	0005509 // calcium ion binding // inferred from electronic annotation /// 0005529 // sugar binding // inferred from electronic annotation /// 0016740 // transferase activity // inferred from electronic annotation /// 0016757 // transferase activity, trans	---	---	This probe set was annotated using the Matching Probes based pipeline to a Entrez Gene identifier using 1 transcripts. // false // Matching Probes // A	XM_311577(11)	AGAP010367-RA // cdna:novel chromosome:AgamP3:3L:2260620:2271892:1 gene:AGAP010367 // ensembl // 11 // --- /// XM_311577 // AGAP010367-PA (AgaP_AGAP010367) mRNA, partial cds. // refseq // 11 // ---	8.06719	6.01541	5.87969	5.85124	4.16903	7.5331	6.31374	5.05213	1	1	1	1	0	0	1	0	1	1	0	1	0
Ag.3R.1552.0_CDS_at	Plasmodium Anopheles Array	Anopheles gambiae	2008-11-29	Ag.3R.1552.0	ens:ENSANGT00000014829 /FEA=ENS /TIER=CDS /ANNOT=ens:ENSANGT00000014829 /EVID_CNT=2 /EVID_TYPE=ENS EST /GENE_CLUSTER=AffxAg.1552 /SEG=chr3R:-45288532,45289223	Ag.3R.1552.0_CDS	February 2003 (IAGP v.MOZ2)	3R:44599529-44600220 (-) // 100.0 //	AGAP009869	Q7Q1B4	---	---	0042302 // structural constituent of cuticle // inferred from electronic annotation	---	---	This probe set was annotated using the Matching Probes based pipeline to a Entrez Gene identifier using 1 transcripts. // false // Matching Probes // A	XM_318987(11)	AGAP009869-RA // cdna:known chromosome:AgamP3:3R:44599530:44600220:-1 gene:AGAP009869 // ensembl // 11 // --- /// SNAP_ANOPHELES00000009302 // cdna:SNAP chromosome:AgamP3:3R:44599543:44600117:-1 // ensembl // 11 // --- /// XM_318987 // cuticular protein 7	7.78732	5.66376	4.37435	4.78589	3.99225	5.40907	3.78599	3.21023	1	1	1	1	0	0	0	0	0	0	0	1	0
Ag.2R.928.0_CDS_at	Plasmodium Anopheles Array	Anopheles gambiae	2008-11-29	Ag.2R.928.0	ens:ENSANGT00000016928 /FEA=ENS /TIER=CDS /ANNOT=ens:ENSANGT00000016928 /EVID_CNT=7 /EVID_TYPE=ENS EST /GENE_CLUSTER=AffxAg.928 /SEG=chr2R:-28307394,28309297	Ag.2R.928.0_CDS	February 2003 (IAGP v.MOZ2)	2R:28307396-28309299 (-) // 100.0 //	AGAP002852	Q7QCX9	---	---	---	---	XP_312062.2 // span:7-29 // numtm:1 /// SNAP_ANOPHELES00000010400 // span:7-29 // numtm:1 /// AGAP002852-PA // span:7-29 // numtm:1	This probe set was annotated using the Matching Probes based pipeline to a Entrez Gene identifier using 1 transcripts. // false // Matching Probes // A	XM_312062(11)	AGAP002852-RA // cdna:novel chromosome:AgamP3:2R:28307397:28309299:-1 gene:AGAP002852 // ensembl // 11 // --- /// SNAP_ANOPHELES00000010400 // cdna:SNAP chromosome:AgamP3:2R:28307500:28309185:-1 // ensembl // 10 // --- /// XM_312062 // AGAP002852-PA (AgaP	8.92668	7.5162	6.2402	6.24313	4.66031	10.0464	8.23469	6.70254	0	1	1	1	0	0	1	0	0	0	0	1	0
Ag.3R.481.0_CDS_at	Plasmodium Anopheles Array	Anopheles gambiae	2008-11-29	Ag.3R.481.0	ens:ENSANGT00000014554 /FEA=ENS /TIER=CDS /ANNOT=ens:ENSANGT00000014554 /EVID_CNT=8 /EVID_TYPE=ENS EST /GENE_CLUSTER=AffxAg.481 /SEG=chr3R:+32321143,32322213	Ag.3R.481.0_CDS	February 2003 (IAGP v.MOZ2)	3R:31864464-31865534 (+) // 100.0 //	AGAP009379	Q7QGC6	0006810 // transport // inferred from electronic annotation	0005622 // intracellular // inferred from electronic annotation	0005215 // transporter activity // inferred from electronic annotation	---	---	This probe set was annotated using the Matching Probes based pipeline to a Entrez Gene identifier using 1 transcripts. // false // Matching Probes // A	XM_310050(11)	AGAP009379-RA // cdna:novel chromosome:AgamP3:3R:31864465:31865543:1 gene:AGAP009379 // ensembl // 11 // --- /// SNAP_ANOPHELES00000015576 // cdna:SNAP chromosome:AgamP3:3R:31864516:31865543:1 // ensembl // 11 // --- /// XM_310050 // AGAP009379-PA (AgaP_A	9.34389	7.78262	5.69139	5.29856	4.15605	11.4645	9.18146	8.51918	0	1	1	1	0	0	1	0	0	0	1	1	0
Ag.2L.966.0_CDS_at	Plasmodium Anopheles Array	Anopheles gambiae	2008-11-29	Ag.2L.966.0	ens:ENSANGT00000021169 /FEA=ENS /TIER=CDS /ANNOT=ens:ENSANGT00000021169 /EVID_CNT=4 /EVID_TYPE=ENS EST /GENE_CLUSTER=AffxAg.966 /SEG=chr2L:-13695585,13696519	Ag.2L.966.0_CDS	February 2003 (IAGP v.MOZ2)	2L:14264823-14265757 (-) // 100.0 //	AGAP005340	Q7PP70	---	---	---	---	---	This probe set was annotated using the Matching Probes based pipeline to a Entrez Gene identifier using 1 transcripts. // false // Matching Probes // A	XM_315352(11)	AGAP005340-RA // cdna:novel chromosome:AgamP3:2L:14264824:14265747:-1 gene:AGAP005340 // ensembl // 11 // --- /// SNAP_ANOPHELES00000007423 // cdna:SNAP chromosome:AgamP3:2L:14264985:14265891:-1 // ensembl // 10 // --- /// XM_315352 // AGAP005340-PA (AgaP	10.3718	10.875	11.5311	12.3763	12.5958	9.72159	11.0593	11.2748	0	1	1	1	0	1	1	0	1	0	0	1	0
Ag.2R.46.0_CDS_at	Plasmodium Anopheles Array	Anopheles gambiae	2008-11-29	Ag.2R.46.0	ens:ENSANGT00000013097 /FEA=ENS /FL=gb:AF513637.1 /TIER=CDS /DEF=GLUTATHIONE S-TRANSFERASE D11. (Source:SPTREMBL;Acc:Q8MUS1) /GEN=GSTd11 /ANNOT=ens:ENSANGT00000013097 /EVID_CNT=7 /EVID_TYPE=ENS FLmRNA EST /GENE_CLUSTER=AffxAg.46 /SEG=chr2R:+57297691,57298	Ag.2R.46.0_CDS	February 2003 (IAGP v.MOZ2)	2R:55501877-55502739 (+) // 99.37 //	AGAP004378	Q7PQ57 /// Q8MUS1	---	---	0016740 // transferase activity // inferred from electronic annotation	IPR004046 // Glutathione S-transferase, C-terminal // 4.6E-4 /// IPR004046 // Glutathione S-transferase, C-terminal // 1.6E-4	---	This probe set was annotated using the Matching Probes based pipeline to a Entrez Gene identifier using 1 transcripts. // false // Matching Probes // A	XM_313665(9)	AF513637 // Anopheles gambiae glutathione S-transferase D11 (GSTd11) mRNA, complete cds. // gb // 11 // --- /// AGAP004378-RA // cdna:known chromosome:AgamP3:2R:55501883:55502673:1 gene:AGAP004378 // ensembl // 11 // --- /// AGAP004378-RB // cdna:novel ch	10.752	11.9818	11.618	12.1818	11.7872	11.323	11.1139	9.55379	1	1	1	1	0	0	0	0	0	0	0	1	1
Ag.3L.11.0_CDS_s_at	Plasmodium Anopheles Array	Anopheles gambiae	2008-11-29	Ag.3L.11.0	ens:ENSANGT00000018626 /FEA=ENS /TIER=CDS /DEF=HISTONE H4 (FRAGMENT). (Source:SPTREMBL;Acc:P90677) /GEN=P90677 /ANNOT=ens:ENSANGT00000018626 /EVID_CNT=19 /EVID_TYPE=ENS EST /GENE_CLUSTER=AffxAg.11 /SEG=chr3L:-7566494,7567471	Ag.3L.11.0_CDS	February 2003 (IAGP v.MOZ2)	3L:8992159-8993131 (-) // 100.0 // /// UNKN:36519916-36520869 (-) // 95.27 // /// UNKN:36519916-36520869 (-) // 94.14 //	AGAP010724 /// AGAP012885	P90677 /// Q7PCX0	0006334 // nucleosome assembly // inferred from electronic annotation /// 0006334 // nucleosome assembly // inferred from sequence or structural similarity	0000786 // nucleosome // inferred from electronic annotation /// 0000786 // nucleosome // inferred from sequence or structural similarity /// 0005634 // nucleus // inferred from electronic annotation /// 0005694 // chromosome // inferred from electronic a	0003677 // DNA binding // inferred from electronic annotation /// 0003677 // DNA binding // inferred from sequence or structural similarity	IPR004823 // TATA box binding protein associated factor (TAF) // 1.8E-4	---	This probe set was annotated using the Matching Probes based pipeline to a Entrez Gene identifier using 1 transcripts. // false // Matching Probes // A	XM_306825(11)	AGAP010724-RA // cdna:known chromosome:AgamP3:3L:8992725:8993036:-1 gene:AGAP010724 // ensembl // 11 // --- /// AGAP012885-RA // cdna:known chromosome:AgamP3:UNKN:36520486:36520797:-1 gene:AGAP012885 // ensembl // 11 // --- /// BX009114 // Single read fro	9.50626	10.2866	11.0605	11.003	10.7526	10.5553	11.1782	11.2346	0	1	1	1	0	0	0	0	0	0	1	1	0
Ag.3L.126.1_CDS_at	Plasmodium Anopheles Array	Anopheles gambiae	2008-11-29	Ag.3L.126.1	ens:ENSANGT00000021982 /FEA=ENS /TIER=CDS /ANNOT=ens:ENSANGT00000021982 /EVID_CNT=8 /EVID_TYPE=ENS EST /GENE_CLUSTER=AffxAg.126 /SEG=chr3L:-17249358,17250532	Ag.3L.126.1_CDS	February 2003 (IAGP v.MOZ2)	3L:18112740-18113914 (-) // 100.0 // /// 3L:18112750-18113914 (-) // 99.1 //	AGAP011160	Q7QHE8	---	---	---	---	XP_309489.4 // span:314-336 // numtm:1 /// AGAP011160-PA // span:314-336 // numtm:1	This probe set was annotated using the Matching Probes based pipeline to a Entrez Gene identifier using 1 transcripts. // false // Matching Probes // A	XM_309489(11)	AGAP011160-RA // cdna:novel chromosome:AgamP3:3L:18112740:18113828:-1 gene:AGAP011160 // ensembl // 11 // --- /// BX071767 // Single read from an extremity of a full-length cDNA clone made from Anopheles gambiae total adult females. 5-PRIME end of clone F	10.1266	10.562	10.7415	10.9062	11.0695	11.3016	11.1342	10.9447	0	1	1	1	0	0	1	0	0	0	0	1	0
Ag.3L.353.0_CDS_s_at	Plasmodium Anopheles Array	Anopheles gambiae	2008-11-29	Ag.3L.353.0	ens:ENSANGT00000029062 /FEA=ENS /TIER=CDS /ANNOT=ens:ENSANGT00000029062 /EVID_CNT=9 /EVID_TYPE=ENS EST /GENE_CLUSTER=AffxAg.353 /SEG=chr3L:+39156932,39159228	Ag.3L.353.0_CDS	February 2003 (IAGP v.MOZ2)	3L:39836358-39838654 (+) // 100.0 //	AGAP012296	Q5TN57 /// Q5XM75	0055114 // oxidation reduction // inferred from electronic annotation	---	0004497 // monooxygenase activity // inferred from electronic annotation /// 0005506 // iron ion binding // inferred from electronic annotation /// 0009055 // electron carrier activity // inferred from electronic annotation /// 0016491 // oxidoreductase a	---	XP_551896.3 // span:5-22 // numtm:1 /// SNAP_ANOPHELES00000024248 // span:5-22 // numtm:1 /// AGAP012296-PA // span:5-22 // numtm:1	This probe set was annotated using the Matching Probes based pipeline to a Entrez Gene identifier using 1 transcripts. // false // Matching Probes // A	XM_551896(11)	AGAP012296-RA // cdna:known chromosome:AgamP3:3L:39836357:39838568:1 gene:AGAP012296 // ensembl // 11 // --- /// SNAP_ANOPHELES00000024248 // cdna:SNAP chromosome:AgamP3:3L:39836452:39838508:1 // ensembl // 11 // --- /// XM_551896 // AGAP012296-PA (AgaP_A	10.5851	11.9809	11.4876	12.4855	12.2713	10.0507	10.5839	11.8611	1	0	1	1	0	0	0	0	0	0	0	1	1
Ag.3L.386.0_CDS_at	Plasmodium Anopheles Array	Anopheles gambiae	2008-11-29	Ag.3L.386.0	ens:ENSANGT00000012047 /FEA=ENS /TIER=CDS /ANNOT=ens:ENSANGT00000012047 /EVID_CNT=8 /EVID_TYPE=ENS EST /GENE_CLUSTER=AffxAg.386 /SEG=chr3L:+29193670,29194486	Ag.3L.386.0_CDS	February 2003 (IAGP v.MOZ2)	3L:29873096-29873907 (+) // 100.0 //	AGAP011616	Q7PV22	0006030 // chitin metabolic process // inferred from electronic annotation	0005576 // extracellular region // inferred from electronic annotation	0008061 // chitin binding // inferred from electronic annotation	---	---	This probe set was annotated using the Matching Probes based pipeline to a Entrez Gene identifier using 1 transcripts. // false // Matching Probes // A	XM_320892(11)	AGAP011616-RA // cdna:novel chromosome:AgamP3:3L:29873109:29873912:1 gene:AGAP011616 // ensembl // 11 // --- /// SNAP_ANOPHELES00000001765 // cdna:SNAP chromosome:AgamP3:3L:29873109:29873912:1 // ensembl // 11 // --- /// XM_320892 // AGAP011616-PA (AgaP_A	10.7851	10.6374	10.6119	11.1171	12.1915	10.2406	11.1803	12.0335	0	0	0	1	0	0	1	0	1	0	1	1	1
Ag.3R.2715.0_at	Plasmodium Anopheles Array	Anopheles gambiae	2008-11-29	Ag.3R.2715.0	gb:BM612857 /FEA=EST /TIER=mRNA /EVID_CNT=4 /EVID_TYPE=EST /GENE_CLUSTER=AffxAg.2715 /SEG=chr3R:+8601802,8602338	Ag.3R.2715.0	February 2003 (IAGP v.MOZ2)	3R:8601802-8602333 (+) // 100.0 //	---	---	---	---	---	---	---	This probe set was annotated using the Design Representative Id based pipeline to a GenBank identifier using 1 transcripts. // false // Design Representative Id // R	Ag.3R.2715.0	Ag.3R.2715.0 // --- // gb // --- // ---	11.6256	11.4527	11.197	11.2919	12.3401	10.9636	11.1023	11.9217	0	0	0	1	0	0	1	0	1	1	0	1	1
Ag.3R.3455.0_at	Plasmodium Anopheles Array	Anopheles gambiae	2008-11-29	Ag.3R.3455.0	gb:BM587363 /FEA=EST /TIER=mRNA /EVID_CNT=1 /EVID_TYPE=EST /GENE_CLUSTER=AffxAg.3455 /SEG=chr3R:-6124935,6125970	Ag.3R.3455.0	February 2003 (IAGP v.MOZ2)	3R:6125399-6125970 (-) // 98.28 //	---	---	---	---	---	---	---	This probe set was annotated using the Genome Target Overlap based pipeline to a UniGene identifier using 1 transcripts. // false // Genome Target Overlap // B	BX008454	BX008454 // Single read from an extremity of a full-length cDNA clone made from Anopheles gambiae total adult females. 3-PRIME end of clone FK0AAA13DF03 of strain 6-9 of Anopheles gambiae (African malaria mosquito). // gb_htc // 0 // chr3R:6124770-6125770	11.4898	11.2864	11.4746	11.2018	11.9708	10.4365	11.2704	11.7487	0	0	0	0	0	0	1	0	0	1	1	1	0
Ag.3R.383.0_CDS_a_at	Plasmodium Anopheles Array	Anopheles gambiae	2008-11-29	Ag.3R.383.0	ens:ENSANGT00000007095 /FEA=ENS /TIER=CDS /ANNOT=ens:ENSANGT00000007095 /EVID_CNT=12 /EVID_TYPE=ENS EST /GENE_CLUSTER=AffxAg.383 /SEG=chr3R:-3835181,3836852	Ag.3R.383.0_CDS	February 2003 (IAGP v.MOZ2)	3R:3835181-3836852 (-) // 99.94 //	AGAP007990	Q7Q3R0	0008152 // metabolic process // inferred from electronic annotation	---	0016740 // transferase activity // inferred from electronic annotation /// 0016757 // transferase activity, transferring glycosyl groups // inferred from electronic annotation /// 0016758 // transferase activity, transferring hexosyl groups // inferred fr	---	XP_317477.4 // span:502-524 // numtm:1 /// SNAP_ANOPHELES00000008525 // span:7-29,488-510 // numtm:2 /// AGAP007990-PA // span:502-524 // numtm:1	This probe set was annotated using the Matching Probes based pipeline to a Entrez Gene identifier using 1 transcripts. // false // Matching Probes // A	XM_317477(11)	AGAP007990-RA // cdna:novel chromosome:AgamP3:3R:3835173:3857391:-1 gene:AGAP007990 // ensembl // 11 // --- /// SNAP_ANOPHELES00000008525 // cdna:SNAP chromosome:AgamP3:3R:3835173:3836817:-1 // ensembl // 11 // --- /// XM_317477 // AGAP007990-PA (AgaP_AGA	7.8346	9.62214	10.8898	10.9052	12.3976	10.119	10.433	11.7665	0	1	1	1	0	0	0	0	0	0	0	1	1
Ag.3R.459.0_UTR_at	Plasmodium Anopheles Array	Anopheles gambiae	2008-11-29	Ag.3R.459.0	ens:ENSANGT00000016973 /FEA=ENS /TIER=UTR /ANNOT=ens:ENSANGT00000016973 /EVID_CNT=9 /EVID_TYPE=ENS EST /GENE_CLUSTER=AffxAg.459 /SEG=chr3R:+34534097,34539799	Ag.3R.459.0_UTR	February 2003 (IAGP v.MOZ2)	3R:33969796-33975498 (+) // 100.0 //	AGAP009464	Q7QG33	---	0016020 // membrane // inferred from electronic annotation	0000166 // nucleotide binding // inferred from electronic annotation /// 0005524 // ATP binding // inferred from electronic annotation /// 0016887 // ATPase activity // inferred from electronic annotation /// 0017111 // nucleoside-triphosphatase activity	---	XP_310232.4 // span:502-524,537-559,580-602,617-639,646-668,731-753 // numtm:6 /// AGAP009464-PA // span:502-524,537-559,580-602,617-639,646-668,731-753 // numtm:6	This probe set was annotated using the Genome Target Overlap based pipeline to a Entrez Gene identifier using 1 transcripts. // false // Genome Target Overlap // B	XM_310232	AGAP009464-RA // cdna:novel chromosome:AgamP3:3R:33962210:33975149:1 gene:AGAP009464 // ensembl // 0 // chr3R:33962209-33975149(+) /// BX015656 // Single read from an extremity of a full-length cDNA clone made from Anopheles gambiae total adult females. 5	11.2507	11.1799	11.4445	11.6479	12.0577	10.4373	11.2751	11.1876	0	0	0	1	0	1	1	0	1	0	1	0	0
Ag.3R.713.0_CDS_s_at	Plasmodium Anopheles Array	Anopheles gambiae	2008-11-29	Ag.3R.713.0	ens:ENSANGT00000021857 /FEA=ENS /FL=gb:AF487535.1 /TIER=CDS /ANNOT=ens:ENSANGT00000021857 /EVID_CNT=5 /EVID_TYPE=ENS FLmRNA EST /GENE_CLUSTER=AffxAg.713 /SEG=chr3R:-6976500,6978132	Ag.3R.713.0_CDS	February 2003 (IAGP v.MOZ2)	3R:6976500-6978132 (-) // 100.0 //	AGAP008219	A8I281 /// Q8T631	0055114 // oxidation reduction // inferred from electronic annotation	---	0004497 // monooxygenase activity // inferred from electronic annotation /// 0005506 // iron ion binding // inferred from electronic annotation /// 0009055 // electron carrier activity // inferred from electronic annotation /// 0016491 // oxidoreductase a	---	ABV80275.1 // span:2-24 // numtm:1 /// AAL93296.1 // span:2-24 // numtm:1 /// AGAP008219-PA // span:2-24 // numtm:1	This probe set was annotated using the Matching Probes based pipeline to a UniGene identifier using 1 transcripts. // false // Matching Probes // A	AF487535(10)	AF487535 // Anopheles gambiae cytochrome P450 CYP6Z1 (cyp6z1) mRNA, complete cds. // gb // 10 // --- /// AGAP008219-RA // cdna:known chromosome:AgamP3:3R:6976539:6978081:-1 gene:AGAP008219 // ensembl // 11 // --- /// EU153375 // Anopheles gambiae strain G	9.66221	10.4303	11.5264	11.607	11.9232	10.5802	11.3727	11.7497	0	1	1	1	0	0	0	0	0	0	0	1	0
Ag.UNKN.73.0_CDS_s_at	Plasmodium Anopheles Array	Anopheles gambiae	2008-11-29	Ag.UNKN.73.0	ens:ENSANGT00000023389 /FEA=ENS /TIER=CDS /ANNOT=ens:ENSANGT00000023389 /EVID_CNT=16 /EVID_TYPE=ENS EST /GENE_CLUSTER=AffxAg.73 /SEG=chrUNKN:+57503274,57505581	Ag.UNKN.73.0_CDS	February 2003 (IAGP v.MOZ2)	3L:39836364-39838502 (+) // 91.2 //	AGAP012296	Q5TN57 /// Q5XM75	0055114 // oxidation reduction // inferred from electronic annotation	---	0004497 // monooxygenase activity // inferred from electronic annotation /// 0005506 // iron ion binding // inferred from electronic annotation /// 0009055 // electron carrier activity // inferred from electronic annotation /// 0016491 // oxidoreductase a	---	XP_551896.3 // span:5-22 // numtm:1 /// SNAP_ANOPHELES00000024248 // span:5-22 // numtm:1 /// AGAP012296-PA // span:5-22 // numtm:1	This probe set was annotated using the Matching Probes based pipeline to a Entrez Gene identifier using 1 transcripts. // false // Matching Probes // A	XM_551896(11)	AGAP012296-RA // cdna:known chromosome:AgamP3:3L:39836357:39838568:1 gene:AGAP012296 // ensembl // 11 // --- /// SNAP_ANOPHELES00000024248 // cdna:SNAP chromosome:AgamP3:3L:39836452:39838508:1 // ensembl // 11 // --- /// XM_551896 // AGAP012296-PA (AgaP_A	10.1662	11.6223	11.1051	12.0998	11.9151	9.62353	10.2173	11.4946	1	0	1	1	0	0	0	0	0	0	0	1	1
Ag.X.268.0_CDS_a_at	Plasmodium Anopheles Array	Anopheles gambiae	2008-11-29	Ag.X.268.0	ens:ENSANGT00000019843 /FEA=ENS /TIER=CDS /ANNOT=ens:ENSANGT00000019843 /EVID_CNT=5 /EVID_TYPE=ENS EST /GENE_CLUSTER=AffxAg.268 /SEG=chrX:+1459303,1460960	Ag.X.268.0_CDS	February 2003 (IAGP v.MOZ2)	X:1459303-1460960 (+) // 100.0 //	AGAP000088	Q7QEP5 /// Q8WQN1 /// Q8WQN8	0055114 // oxidation reduction // inferred from electronic annotation	---	0004497 // monooxygenase activity // inferred from electronic annotation /// 0005506 // iron ion binding // inferred from electronic annotation /// 0009055 // electron carrier activity // inferred from electronic annotation /// 0016491 // oxidoreductase a	IPR001128 // Cytochrome P450 // 1.4E-66	SNAP_ANOPHELES00000015062 // span:2-20 // numtm:1	This probe set was annotated using the Matching Probes based pipeline to a Entrez Gene identifier using 1 transcripts. // false // Matching Probes // A	XM_311064(11)	AGAP000088-RA // cdna:known chromosome:AgamP3:X:1457308:1460894:1 gene:AGAP000088 // ensembl // 11 // --- /// AY062206 // Anopheles gambiae cytochrome P450 CYP4H24 (Cyp4H24) mRNA, partial cds. // gb // 10 // --- /// SNAP_ANOPHELES00000015062 // cdna:SNAP	10.0453	10.737	10.5856	10.9717	11.1453	9.50015	9.75923	11.2338	0	0	1	1	0	0	0	0	0	0	0	1	1
Ag.2L.1207.0_CDS_at	Plasmodium Anopheles Array	Anopheles gambiae	2008-11-29	Ag.2L.1207.0	ens:ENSANGT00000010773 /FEA=ENS /TIER=CDS /ANNOT=ens:ENSANGT00000010773 /EVID_CNT=3 /EVID_TYPE=ENS EST /GENE_CLUSTER=AffxAg.1207 /SEG=chr2L:-23476687,23478895	Ag.2L.1207.0_CDS	February 2003 (IAGP v.MOZ2)	2L:24045925-24048133 (-) // 100.0 //	AGAP005956	Q7Q6A0	0005975 // carbohydrate metabolic process // inferred from electronic annotation	---	---	---	---	This probe set was annotated using the Matching Probes based pipeline to a Entrez Gene identifier using 1 transcripts. // false // Matching Probes // A	XM_315996(11)	AGAP005956-RA // cdna:novel chromosome:AgamP3:2L:24045920:24048142:-1 gene:AGAP005956 // ensembl // 11 // --- /// SNAP_ANOPHELES00000018891 // cdna:SNAP chromosome:AgamP3:2L:24045920:24048142:-1 // ensembl // 11 // --- /// XM_315996 // AGAP005956-PA (AgaP	8.67708	7.63875	7.44792	7.19306	7.27406	6.83392	7.46111	7.69156	1	1	1	1	0	0	0	0	0	0	0	1	0
Ag.2L.1996.2_at	Plasmodium Anopheles Array	Anopheles gambiae	2008-11-29	Ag.2L.1996.2	gb:BX625963 /FEA=EST /TIER=mRNA /EVID_CNT=2 /EVID_TYPE=EST /GENE_CLUSTER=AffxAg.1996 /SEG=chr2L:+23464584,23465463	Ag.2L.1996.2	February 2003 (IAGP v.MOZ2)	2L:24033822-24034701 (+) // 100.0 //	AGAP005952	Q7PNQ0	---	---	---	---	---	This probe set was annotated using the Matching Probes based pipeline to a Entrez Gene identifier using 1 transcripts. // false // Matching Probes // A	XM_315988(11)	AGAP005952-RA // cdna:novel chromosome:AgamP3:2L:24024064:24034800:1 gene:AGAP005952 // ensembl // 11 // --- /// XM_315988 // AGAP005952-PA (AgaP_AGAP005952) mRNA, complete cds. // refseq // 11 // ---	9.62893	6.88301	7.43046	6.9348	7.15847	8.2007	7.02515	6.27245	1	0	1	0	0	0	0	0	0	0	0	1	0
Ag.2L.2781.0_CDS_at	Plasmodium Anopheles Array	Anopheles gambiae	2008-11-29	Ag.2L.2781.0	ens:ENSANGT00000025827 /FEA=ENS /TIER=CDS /ANNOT=ens:ENSANGT00000025827 /EVID_CNT=1 /EVID_TYPE=ENS /GENE_CLUSTER=AffxAg.2781 /SEG=chr2L:-46274855,46275818	Ag.2L.2781.0_CDS	February 2003 (IAGP v.MOZ2)	2L:46844094-46845052 (-) // 100.0 //	AGAP007479	Q5TWY6	0006555 // methionine metabolic process // inferred from electronic annotation /// 0055114 // oxidation reduction // inferred from electronic annotation	---	0004489 // methylenetetrahydrofolate reductase (NADPH) activity // inferred from electronic annotation /// 0016491 // oxidoreductase activity // inferred from electronic annotation	---	---	This probe set was annotated using the Matching Probes based pipeline to a Entrez Gene identifier using 1 transcripts. // false // Matching Probes // A	XM_564779(11)	AGAP007479-RA // cdna:novel chromosome:AgamP3:2L:46844095:46845057:-1 gene:AGAP007479 // ensembl // 11 // --- /// SNAP_ANOPHELES00000006172 // cdna:SNAP chromosome:AgamP3:2L:46844095:46845057:-1 // ensembl // 11 // --- /// XM_564779 // AGAP007479-PA (AgaP	9.09676	9.21073	8.20446	8.16075	6.71554	8.51863	7.97785	6.42446	0	0	0	1	0	0	1	0	1	1	0	1	1
Ag.2R.1239.0_CDS_at	Plasmodium Anopheles Array	Anopheles gambiae	2008-11-29	Ag.2R.1239.0	ens:ENSANGT00000029528 /FEA=ENS /TIER=CDS /ANNOT=ens:ENSANGT00000029528 /EVID_CNT=4 /EVID_TYPE=ENS EST /GENE_CLUSTER=AffxAg.1239 /SEG=chr2R:+2094050,2095241	Ag.2R.1239.0_CDS	February 2003 (IAGP v.MOZ2)	2R:2094050-2095236 (+) // 100.0 //	AGAP001263	Q380D9	0006508 // proteolysis // inferred from electronic annotation	---	0008233 // peptidase activity // inferred from electronic annotation	IPR003137 // Protease-associated PA // 0.021 /// IPR007484 // Peptidase M28 // 8.1E-14	---	This probe set was annotated using the Matching Probes based pipeline to a Entrez Gene identifier using 1 transcripts. // false // Matching Probes // A	XM_551581(11)	AGAP001263-RA // cdna:novel chromosome:AgamP3:2R:2094051:2095241:1 gene:AGAP001263 // ensembl // 11 // --- /// SNAP_ANOPHELES00000000307 // cdna:SNAP chromosome:AgamP3:2R:2094051:2095241:1 // ensembl // 11 // --- /// XM_551581 // AGAP001263-PA (AgaP_AGAP0	8.10509	8.64657	8.37738	8.00902	6.09316	9.12873	7.45154	8.74216	0	0	0	1	0	0	1	0	1	1	1	0	1
Ag.2R.1350.0_CDS_at	Plasmodium Anopheles Array	Anopheles gambiae	2008-11-29	Ag.2R.1350.0	ens:ENSANGT00000003935 /FEA=ENS /TIER=CDS /ANNOT=ens:ENSANGT00000003935 /EVID_CNT=4 /EVID_TYPE=ENS EST /GENE_CLUSTER=AffxAg.1350 /SEG=chr2R:+58890109,58893549	Ag.2R.1350.0_CDS	February 2003 (IAGP v.MOZ2)	2R:57094295-57097735 (+) // 100.0 // /// UNKN:17183451-17185938 (-) // 63.07 //	AGAP004500	Q7QA02	0006548 // histidine catabolic process // inferred from electronic annotation	---	0004500 // dopamine beta-monooxygenase activity // inferred from electronic annotation	---	---	This probe set was annotated using the Matching Probes based pipeline to a Entrez Gene identifier using 1 transcripts. // false // Matching Probes // A	XM_313797(11)	AGAP004500-RA // cdna:novel chromosome:AgamP3:2R:57095734:57097807:1 gene:AGAP004500 // ensembl // 11 // --- /// SNAP_ANOPHELES00000013950 // cdna:SNAP chromosome:AgamP3:2R:57094909:57097840:1 // ensembl // 11 // --- /// XM_313797 // AGAP004500-PA (AgaP_A	9.12702	7.33592	7.25219	6.62297	5.99413	8.47187	8.23936	7.6986	1	1	1	1	0	0	0	0	0	0	0	1	0
Ag.2R.1515.1_CDS_a_at	Plasmodium Anopheles Array	Anopheles gambiae	2008-11-29	Ag.2R.1515.1	ens:ENSANGT00000019875 /FEA=ENS /TIER=CDS /ANNOT=ens:ENSANGT00000019875 /EVID_CNT=3 /EVID_TYPE=ENS EST /GENE_CLUSTER=AffxAg.1515 /SEG=chr2R:+14679929,14689310	Ag.2R.1515.1_CDS	February 2003 (IAGP v.MOZ2)	2R:14679929-14689310 (+) // 100.0 //	---	---	---	---	---	---	---	This probe set was annotated using the Matching Probes based pipeline to a ENSEMBL identifier using 1 transcripts. // false // Matching Probes // A	SNAP_ANOPHELES00000021526(11)	SNAP_ANOPHELES00000021526 // cdna:SNAP chromosome:AgamP3:2R:14686780:14693644:1 // ensembl // 11 // ---	8.84827	6.87377	7.40325	6.87837	6.11159	9.27517	8.86607	6.33532	0	0	0	1	0	0	0	0	0	0	0	1	1
Ag.2R.1515.2_a_at	Plasmodium Anopheles Array	Anopheles gambiae	2008-11-29	Ag.2R.1515.2	gb:BX469340 /FEA=EST /TIER=mRNA /EVID_CNT=3 /EVID_TYPE=EST /GENE_CLUSTER=AffxAg.1515 /SEG=chr2R:+14687325,14688464	Ag.2R.1515.2	February 2003 (IAGP v.MOZ2)	2R:14687325-14688464 (+) // 100.0 //	---	---	---	---	---	---	---	This probe set was annotated using the Genome Target Overlap based pipeline to a Entrez Gene identifier using 1 transcripts. // false // Genome Target Overlap // B	XM_320991	SNAP_ANOPHELES00000021526 // cdna:SNAP chromosome:AgamP3:2R:14686780:14693644:1 // ensembl // 11 // ---	8.4191	6.68635	7.15813	6.72981	6.10689	8.72824	8.13765	6.42592	0	0	0	1	0	0	0	0	0	0	0	1	1
Ag.2R.365.0_CDS_a_at	Plasmodium Anopheles Array	Anopheles gambiae	2008-11-29	Ag.2R.365.0	ens:ENSANGT00000016878 /FEA=ENS /TIER=CDS /ANNOT=ens:ENSANGT00000016878 /EVID_CNT=34 /EVID_TYPE=ENS EST /GENE_CLUSTER=AffxAg.365 /SEG=chr2R:-28074841,28081999	Ag.2R.365.0_CDS	February 2003 (IAGP v.MOZ2)	2R:28074843-28082001 (-) // 100.0 //	AGAP002830	Q7QCW3	0008152 // metabolic process // inferred from electronic annotation /// 0009396 // folic acid and derivative biosynthetic process // inferred from electronic annotation	---	0003824 // catalytic activity // inferred from electronic annotation /// 0004329 // formate-tetrahydrofolate ligase activity // inferred from electronic annotation /// 0005488 // binding // inferred from electronic annotation /// 0005524 // ATP binding //	---	---	This probe set was annotated using the Matching Probes based pipeline to a Entrez Gene identifier using 1 transcripts. // false // Matching Probes // A	XM_312083(11)	AGAP002830-RA // cdna:novel chromosome:AgamP3:2R:28074852:28081675:-1 gene:AGAP002830 // ensembl // 11 // --- /// SNAP_ANOPHELES00000006174 // cdna:SNAP chromosome:AgamP3:2R:28075093:28081793:-1 // ensembl // 11 // --- /// XM_312083 // AGAP002830-PA (AgaP	9.20429	7.60511	7.60027	7.41818	8.17419	8.76784	7.90624	9.50186	1	1	1	0	0	0	0	0	0	0	0	0	1
Ag.2R.53.0_CDS_at	Plasmodium Anopheles Array	Anopheles gambiae	2008-11-29	Ag.2R.53.0	ens:ENSANGT00000007850 /FEA=ENS /FL=gb:AF510715.1 /TIER=CDS /DEF=RH-LIKE GLYCOPROTEIN. (Source:SPTREMBL;Acc:AAP47144) /GEN=AAP47144 /ANNOT=ens:ENSANGT00000007850 /EVID_CNT=6 /EVID_TYPE=ENS FLmRNA EST /GENE_CLUSTER=AffxAg.53 /SEG=chr2R:+13892566,13895365	Ag.2R.53.0_CDS	February 2003 (IAGP v.MOZ2)	2R:13892566-13895365 (+) // 100.0 //	AGAP002011	Q7Z1M3	---	0016020 // membrane // inferred from electronic annotation /// 0016021 // integral to membrane // inferred from electronic annotation	---	---	AAP47144.1 // span:7-29,83-105,118-140,144-163,176-198,218-235,248-270,297-319,340-362,407-429 // numtm:10 /// SNAP_ANOPHELES00000004335 // span:7-29,83-105,118-140,144-163,176-198,218-235,248-270,297-319,340-362,407-429 // numtm:10 /// AGAP002011-PA // s	This probe set was annotated using the Matching Probes based pipeline to a UniGene identifier using 1 transcripts. // false // Matching Probes // A	AF510715(11)	AF510715 // Anopheles gambiae Rh-like glycoprotein mRNA, complete cds. // gb // 11 // --- /// AGAP002011-RA // cdna:known chromosome:AgamP3:2R:13892568:13895351:1 gene:AGAP002011 // ensembl // 11 // --- /// SNAP_ANOPHELES00000004335 // cdna:SNAP chromosom	9.78494	8.50446	7.66642	7.62483	7.79367	8.43253	7.55161	6.91085	1	1	1	1	0	1	0	0	0	0	0	1	0
Ag.3L.1655.0_CDS_s_at	Plasmodium Anopheles Array	Anopheles gambiae	2008-11-29	Ag.3L.1655.0	ens:ENSANGT00000020109 /FEA=ENS /TIER=CDS /ANNOT=ens:ENSANGT00000020109 /EVID_CNT=1 /EVID_TYPE=ENS /GENE_CLUSTER=AffxAg.1655 /SEG=chr3L:+39443207,39464689	Ag.3L.1655.0_CDS	February 2003 (IAGP v.MOZ2)	3L:40122633-40144115 (+) // 100.0 //	AGAP012313	A7UVC4	---	0005622 // intracellular // inferred from electronic annotation	0003677 // DNA binding // inferred from electronic annotation	---	---	This probe set was annotated using the Matching Probes based pipeline to a Entrez Gene identifier using 1 transcripts. // false // Matching Probes // A	XM_001689185(9)	AGAP012313-RA // cdna:novel chromosome:AgamP3:3L:40124679:40147991:1 gene:AGAP012313 // ensembl // 9 // --- /// XM_001689185 // AGAP012313-PA (AgaP_AGAP012313) mRNA, partial cds. // refseq // 9 // ---	8.3238	8.29873	7.59061	7.41082	8.20055	8.68306	7.93551	7.55144	0	0	1	0	0	1	0	0	0	0	0	1	0
Ag.3L.1692.1_CDS_a_at	Plasmodium Anopheles Array	Anopheles gambiae	2008-11-29	Ag.3L.1692.1	ens:ENSANGT00000026756 /FEA=ENS /TIER=CDS /ANNOT=ens:ENSANGT00000026756 /EVID_CNT=1 /EVID_TYPE=ENS /GENE_CLUSTER=AffxAg.1692 /SEG=chr3L:-2557079,2559261	Ag.3L.1692.1_CDS	February 2003 (IAGP v.MOZ2)	3L:1896779-1898961 (+) // 99.93 //	AGAP010344	Q7QDP6	0006810 // transport // inferred from electronic annotation /// 0008272 // sulfate transport // inferred from electronic annotation	0016020 // membrane // inferred from electronic annotation /// 0016021 // integral to membrane // inferred from electronic annotation	0005215 // transporter activity // inferred from electronic annotation /// 0008271 // secondary active sulfate transmembrane transporter activity // inferred from electronic annotation	---	XP_311598.4 // span:52-74,102-124,139-161,168-187,222-244,251-273,306-328,341-363,378-397,404-421,436-467,502-524 // numtm:12 /// AGAP010344-PA // span:52-74,102-124,139-161,168-187,222-244,251-273,306-328,341-363,378-397,404-421,436-467,502-524 // numtm:	This probe set was annotated using the Matching Probes based pipeline to a Entrez Gene identifier using 1 transcripts. // false // Matching Probes // A	XM_311598(11)	AGAP010344-RA // cdna:novel chromosome:AgamP3:3L:1896831:1899455:1 gene:AGAP010344 // ensembl // 11 // --- /// XM_311598 // AGAP010344-PA (AgaP_AGAP010344) mRNA, partial cds. // refseq // 11 // ---	9.07487	8.37268	8.36726	8.13364	7.47625	9.0106	7.88518	7.68102	0	0	0	1	0	0	0	0	0	0	0	1	0
Ag.3L.202.1_CDS_a_at	Plasmodium Anopheles Array	Anopheles gambiae	2008-11-29	Ag.3L.202.1	ens:ENSANGT00000027733 /FEA=ENS /TIER=CDS /ANNOT=ens:ENSANGT00000027733 /EVID_CNT=21 /EVID_TYPE=ENS EST /GENE_CLUSTER=AffxAg.202 /SEG=chr3L:-18438982,18445549	Ag.3L.202.1_CDS	February 2003 (IAGP v.MOZ2)	3L:19302364-19308931 (-) // 100.0 //	AGAP011203	Q7QHJ0	0006413 // translational initiation // inferred from electronic annotation	---	0003743 // translation initiation factor activity // inferred from electronic annotation /// 0005488 // binding // inferred from electronic annotation	---	---	This probe set was annotated using the Matching Probes based pipeline to a Entrez Gene identifier using 1 transcripts. // false // Matching Probes // A	XM_309438(11)	AGAP011203-RA // cdna:novel chromosome:AgamP3:3L:19302860:19305718:-1 gene:AGAP011203 // ensembl // 11 // --- /// BX006753 // Single read from an extremity of a full-length cDNA clone made from Anopheles gambiae total adult females. 5-PRIME end of clone F	8.9235	8.04126	8.02067	8.0135	8.21982	8.88595	8.18172	8.23703	1	1	1	1	0	0	0	0	0	0	1	1	0
Ag.3L.273.0_CDS_at	Plasmodium Anopheles Array	Anopheles gambiae	2008-11-29	Ag.3L.273.0	ens:ENSANGT00000015386 /FEA=ENS /TIER=CDS /ANNOT=ens:ENSANGT00000015386 /EVID_CNT=13 /EVID_TYPE=ENS EST /GENE_CLUSTER=AffxAg.273 /SEG=chr3L:-34906423,34907786	Ag.3L.273.0_CDS	February 2003 (IAGP v.MOZ2)	3L:35585849-35587212 (-) // 100.0 //	---	---	---	---	---	---	---	This probe set was annotated using the Genome Target Overlap based pipeline to a Entrez Gene identifier using 1 transcripts. // false // Genome Target Overlap // B	XM_320576	SNAP_ANOPHELES00000013413 // cdna:SNAP chromosome:AgamP3:3L:35586077:35586845:-1 // ensembl // 11 // ---	8.58977	7.63523	7.97628	7.622	7.98946	8.92033	7.51326	7.95139	1	0	1	0	0	0	0	0	0	0	1	0	0
Ag.3L.433.0_CDS_at	Plasmodium Anopheles Array	Anopheles gambiae	2008-11-29	Ag.3L.433.0	ens:ENSANGT00000020512 /FEA=ENS /TIER=CDS /ANNOT=ens:ENSANGT00000020512 /EVID_CNT=7 /EVID_TYPE=ENS EST /GENE_CLUSTER=AffxAg.433 /SEG=chr3L:+21566819,21568090	Ag.3L.433.0_CDS	February 2003 (IAGP v.MOZ2)	3L:22430202-22431473 (+) // 100.0 //	AGAP011375	Q7Q2W8	---	---	0004756 // selenide, water dikinase activity // inferred from electronic annotation /// 0005524 // ATP binding // inferred from electronic annotation	---	---	This probe set was annotated using the Matching Probes based pipeline to a Entrez Gene identifier using 1 transcripts. // false // Matching Probes // A	XM_317946(11)	AGAP011375-RA // cdna:novel chromosome:AgamP3:3L:22430220:22431524:1 gene:AGAP011375 // ensembl // 11 // --- /// SNAP_ANOPHELES00000001933 // cdna:SNAP chromosome:AgamP3:3L:22430310:22431524:1 // ensembl // 11 // --- /// XM_317946 // AGAP011375-PA (AgaP_A	9.13178	8.4271	8.19314	7.78534	7.93478	9.20459	8.76887	8.77656	1	1	1	1	0	0	0	0	0	0	1	0	0
Ag.3L.965.0_CDS_at	Plasmodium Anopheles Array	Anopheles gambiae	2008-11-29	Ag.3L.965.0	ens:ENSANGT00000015628 /FEA=ENS /TIER=CDS /ANNOT=ens:ENSANGT00000015628 /EVID_CNT=2 /EVID_TYPE=ENS EST /GENE_CLUSTER=AffxAg.965 /SEG=chr3L:+19668932,19670427	Ag.3L.965.0_CDS	February 2003 (IAGP v.MOZ2)	3L:20532314-20533809 (+) // 100.0 //	AGAP011281	Q7QHP0	---	---	---	---	---	This probe set was annotated using the Matching Probes based pipeline to a Entrez Gene identifier using 1 transcripts. // false // Matching Probes // A	XM_309365(11)	AGAP011281-RA // cdna:novel chromosome:AgamP3:3L:20532315:20533809:1 gene:AGAP011281 // ensembl // 11 // --- /// SNAP_ANOPHELES00000023145 // cdna:SNAP chromosome:AgamP3:3L:20532391:20533809:1 // ensembl // 11 // --- /// XM_309365 // AGAP011281-PA (AgaP_A	9.1721	7.8978	7.4007	7.84997	7.77851	9.08579	7.1063	6.96758	1	1	1	1	0	0	0	0	0	0	1	1	0
Ag.3R.1478.0_CDS_a_at	Plasmodium Anopheles Array	Anopheles gambiae	2008-11-29	Ag.3R.1478.0	ens:ENSANGT00000006436 /FEA=ENS /TIER=CDS /ANNOT=ens:ENSANGT00000006436 /EVID_CNT=2 /EVID_TYPE=ENS EST /GENE_CLUSTER=AffxAg.1478 /SEG=chr3R:-20963217,20965183	Ag.3R.1478.0_CDS	February 2003 (IAGP v.MOZ2)	3R:20622964-20624930 (-) // 100.0 //	AGAP008907	Q5TNJ3	---	---	0008415 // acyltransferase activity // inferred from electronic annotation /// 0016740 // transferase activity // inferred from electronic annotation	---	---	This probe set was annotated using the Matching Probes based pipeline to a Entrez Gene identifier using 1 transcripts. // false // Matching Probes // A	XM_552786(11)	AGAP008907-RA // cdna:novel chromosome:AgamP3:3R:20622956:20625011:-1 gene:AGAP008907 // ensembl // 11 // --- /// SNAP_ANOPHELES00000007224 // cdna:SNAP chromosome:AgamP3:3R:20622956:20625011:-1 // ensembl // 11 // --- /// XM_552786 // AGAP008907-PA (AgaP	7.42182	7.38538	7.81623	7.62284	6.61585	8.90679	8.69962	8.34684	0	0	0	0	0	0	0	0	1	0	0	1	0
Ag.3R.33.0_CDS_a_at	Plasmodium Anopheles Array	Anopheles gambiae	2008-11-29	Ag.3R.33.0	ens:ENSANGT00000024179 /FEA=ENS /TIER=CDS /DEF=COLLAGEN IV ALPHA 1 CHAIN PRECURSOR (FRAGMENT). (Source:SPTREMBL;Acc:Q8T5G4) /GEN=Q8T5G4 /ANNOT=ens:ENSANGT00000024179 /EVID_CNT=9 /EVID_TYPE=ENS EST /GENE_CLUSTER=AffxAg.33 /SEG=chr3R:-28953748,28960695	Ag.3R.33.0_CDS	February 2003 (IAGP v.MOZ2)	3R:28613495-28620442 (-) // 100.0 //	AGAP009200	Q7PVR8 /// Q8T5G4 /// Q8T7S4	0006817 // phosphate transport // inferred from electronic annotation	0005581 // collagen // inferred from electronic annotation /// 0005737 // cytoplasm // inferred from electronic annotation	0005201 // extracellular matrix structural constituent // inferred from electronic annotation /// 0005488 // binding // inferred from electronic annotation	---	---	This probe set was annotated using the Matching Probes based pipeline to a Entrez Gene identifier using 1 transcripts. // false // Matching Probes // A	XM_319976(11)	AGAP009200-RA // cdna:known chromosome:AgamP3:3R:28614040:28617208:-1 gene:AGAP009200 // ensembl // 11 // --- /// SNAP_ANOPHELES00000018144 // cdna:SNAP chromosome:AgamP3:3R:28614040:28620831:-1 // ensembl // 11 // --- /// XM_319976 // AGAP009200-PA (AgaP	8.73482	8.22865	8.16113	7.81219	8.24409	8.42234	7.91163	7.96116	0	0	1	0	0	0	0	0	0	0	1	0	0
Ag.3R.425.0_CDS_a_at	Plasmodium Anopheles Array	Anopheles gambiae	2008-11-29	Ag.3R.425.0	ens:ENSANGT00000016652 /FEA=ENS /TIER=CDS /ANNOT=ens:ENSANGT00000016652 /EVID_CNT=10 /EVID_TYPE=ENS EST /GENE_CLUSTER=AffxAg.425 /SEG=chr3R:+28988075,28994830	Ag.3R.425.0_CDS	February 2003 (IAGP v.MOZ2)	3R:28647822-28654577 (+) // 100.0 //	AGAP009201	Q7PVR6	0006817 // phosphate transport // inferred from electronic annotation	0005581 // collagen // inferred from electronic annotation /// 0005737 // cytoplasm // inferred from electronic annotation	0005201 // extracellular matrix structural constituent // inferred from electronic annotation /// 0005488 // binding // inferred from electronic annotation	---	---	This probe set was annotated using the Matching Probes based pipeline to a Entrez Gene identifier using 1 transcripts. // false // Matching Probes // A	XM_319978(11)	AGAP009201-RA // cdna:novel chromosome:AgamP3:3R:28650867:28653769:1 gene:AGAP009201 // ensembl // 11 // --- /// SNAP_ANOPHELES00000018147 // cdna:SNAP chromosome:AgamP3:3R:28646812:28653863:1 // ensembl // 11 // --- /// XM_319978 // AGAP009201-PA (AgaP_A	8.64827	7.46485	7.61215	7.31664	8.34804	8.08382	7.17266	6.90597	0	0	1	0	0	0	0	0	0	0	0	1	0
Ag.3R.578.1_CDS_a_at	Plasmodium Anopheles Array	Anopheles gambiae	2008-11-29	Ag.3R.578.1	ens:ENSANGT00000023271 /FEA=ENS /TIER=CDS /ANNOT=ens:ENSANGT00000023271 /EVID_CNT=4 /EVID_TYPE=ENS EST /GENE_CLUSTER=AffxAg.578 /SEG=chr3R:+13621568,13629071	Ag.3R.578.1_CDS	February 2003 (IAGP v.MOZ2)	3R:13281314-13288817 (+) // 100.0 //	---	---	---	---	---	---	---	This probe set was annotated using the Matching Probes based pipeline to a ENSEMBL identifier using 1 transcripts. // false // Matching Probes // A	SNAP_ANOPHELES00000003586(11)	SNAP_ANOPHELES00000003586 // cdna:SNAP chromosome:AgamP3:3R:13281070:13288817:1 // ensembl // 11 // ---	9.32517	7.11031	6.88193	7.17041	6.7329	9.55973	7.76831	7.98577	1	1	1	1	0	0	0	0	0	0	1	1	0
Ag.3R.904.0_UTR_at	Plasmodium Anopheles Array	Anopheles gambiae	2008-11-29	Ag.3R.904.0	ens:ENSANGT00000020847 /FEA=ENS /TIER=UTR /ANNOT=ens:ENSANGT00000020847 /EVID_CNT=4 /EVID_TYPE=ENS EST /GENE_CLUSTER=AffxAg.904 /SEG=chr3R:-37770298,37778249	Ag.3R.904.0_UTR	February 2003 (IAGP v.MOZ2)	3R:37081295-37089246 (-) // 100.0 //	AGAP009621	Q7Q1V0	0005975 // carbohydrate metabolic process // inferred from electronic annotation /// 0008152 // metabolic process // inferred from electronic annotation	---	0003824 // catalytic activity // inferred from electronic annotation /// 0004553 // hydrolase activity, hydrolyzing O-glycosyl compounds // inferred from electronic annotation /// 0043169 // cation binding // inferred from electronic annotation	---	XP_318652.3 // span:7-29 // numtm:1 /// SNAP_ANOPHELES00000012035 // span:7-29 // numtm:1 /// AGAP009621-PA // span:7-29 // numtm:1	This probe set was annotated using the Genome Target Overlap based pipeline to a Entrez Gene identifier using 1 transcripts. // false // Genome Target Overlap // B	XM_318652	AGAP009621-RA // cdna:novel chromosome:AgamP3:3R:37081806:37089264:-1 gene:AGAP009621 // ensembl // 0 // chr3R:37081805-37089264(-) /// SNAP_ANOPHELES00000012035 // cdna:SNAP chromosome:AgamP3:3R:37088428:37089264:-1 // ensembl // 0 // chr3R:37088427-3708	8.46984	8.06034	7.4787	7.62688	7.72557	8.98289	7.85701	8.15146	0	1	1	1	1	0	0	0	0	0	1	0	0
Ag.X.221.0_CDS_at	Plasmodium Anopheles Array	Anopheles gambiae	2008-11-29	Ag.X.221.0	ens:ENSANGT00000011833 /FEA=ENS /TIER=CDS /ANNOT=ens:ENSANGT00000011833 /EVID_CNT=7 /EVID_TYPE=ENS EST /GENE_CLUSTER=AffxAg.221 /SEG=chrX:-13042226,13064105	Ag.X.221.0_CDS	February 2003 (IAGP v.MOZ2)	X:13042227-13064106 (-) // 100.0 //	AGAP000717	Q7QEC4	---	---	---	---	XP_311255.4 // span:12-34,54-76,89-111,116-138,145-167,171-193,398-415,435-454,466-483,493-512,524-546,556-578 // numtm:12 /// SNAP_ANOPHELES00000001598 // span:12-34,54-76,89-111,116-138,145-167,171-193,421-438,458-477,489-506,516-535,547-569,579-601 //	This probe set was annotated using the Matching Probes based pipeline to a Entrez Gene identifier using 1 transcripts. // false // Matching Probes // A	XM_311255(11)	AGAP000717-RA // cdna:novel chromosome:AgamP3:X:13042228:13046835:-1 gene:AGAP000717 // ensembl // 11 // --- /// SNAP_ANOPHELES00000001598 // cdna:SNAP chromosome:AgamP3:X:13042760:13046835:-1 // ensembl // 11 // --- /// XM_311255 // AGAP000717-PA (AgaP_A	7.12316	7.19892	7.5294	7.6074	7.17024	8.01047	7.87316	7.63984	0	0	1	0	0	0	0	0	0	0	0	1	0
Ag.X.346.0_CDS_a_at	Plasmodium Anopheles Array	Anopheles gambiae	2008-11-29	Ag.X.346.0	ens:ENSANGT00000004709 /FEA=ENS /TIER=CDS /ANNOT=ens:ENSANGT00000004709 /EVID_CNT=4 /EVID_TYPE=ENS EST /GENE_CLUSTER=AffxAg.346 /SEG=chrX:-1254484,1259982	Ag.X.346.0_CDS	February 2003 (IAGP v.MOZ2)	X:1254484-1259982 (-) // 100.0 // /// X:1254494-1259982 (-) // 99.74 //	AGAP000076	Q7PS41	0045449 // regulation of transcription // inferred from electronic annotation	0005634 // nucleus // inferred from electronic annotation	0030528 // transcription regulator activity // inferred from electronic annotation	---	XP_311076.4 // span:246-268,289-311 // numtm:2 /// SNAP_ANOPHELES00000015041 // span:566-588,609-631 // numtm:2 /// AGAP000076-PA // span:246-268,289-311 // numtm:2	This probe set was annotated using the Matching Probes based pipeline to a Entrez Gene identifier using 1 transcripts. // false // Matching Probes // A	XM_311076(11)	AGAP000076-RA // cdna:novel chromosome:AgamP3:X:1255143:1259540:-1 gene:AGAP000076 // ensembl // 11 // --- /// SNAP_ANOPHELES00000015041 // cdna:SNAP chromosome:AgamP3:X:1255143:1260541:-1 // ensembl // 11 // --- /// XM_311076 // AGAP000076-PA (AgaP_AGAP0	7.72484	7.40785	6.97664	7.25213	8.00911	7.78914	7.36502	7.22794	0	1	1	0	1	0	1	0	1	1	0	1	0
Ag.X.361.0_CDS_at	Plasmodium Anopheles Array	Anopheles gambiae	2008-11-29	Ag.X.361.0	ens:ENSANGT00000011969 /FEA=ENS /TIER=CDS /ANNOT=ens:ENSANGT00000011969 /EVID_CNT=4 /EVID_TYPE=ENS EST /GENE_CLUSTER=AffxAg.361 /SEG=chrX:-12626085,12627762	Ag.X.361.0_CDS	February 2003 (IAGP v.MOZ2)	X:12626086-12627763 (-) // 100.0 //	---	---	---	---	---	---	---	This probe set was annotated using the Matching Probes based pipeline to a ENSEMBL identifier using 1 transcripts. // false // Matching Probes // A	SNAP_ANOPHELES00000003117(11)	SNAP_ANOPHELES00000003117 // cdna:SNAP chromosome:AgamP3:X:12626285:12627237:-1 // ensembl // 11 // ---	8.22175	7.6807	7.44161	7.31942	7.31599	8.11149	7.71737	7.56798	0	1	1	1	0	0	0	0	0	0	0	1	0
Ag.2L.918.0_UTR_a_at	Plasmodium Anopheles Array	Anopheles gambiae	2008-11-29	Ag.2L.918.0	ens:ENSANGT00000013220 /FEA=ENS /TIER=UTR /ANNOT=ens:ENSANGT00000013220 /EVID_CNT=4 /EVID_TYPE=ENS EST /GENE_CLUSTER=AffxAg.918 /SEG=chr2L:+38505210,38507772	Ag.2L.918.0_UTR	February 2003 (IAGP v.MOZ2)	2L:39074449-39077011 (+) // 100.0 //	AGAP006829	Q7QIG4	---	---	0042302 // structural constituent of cuticle // inferred from electronic annotation	---	XP_308914.4 // span:7-29 // numtm:1 /// AGAP006829-PA // span:7-29 // numtm:1	This probe set was annotated using the Matching Probes based pipeline to a Entrez Gene identifier using 1 transcripts. // false // Matching Probes // A	XM_308914(11)	AGAP006829-RA // cdna:known chromosome:AgamP3:2L:39074233:39077008:1 gene:AGAP006829 // ensembl // 11 // --- /// XM_308914 // cuticular protein 59, RR-2 family (AGAP006829-PA) (CPR59) mRNA, complete cds. // refseq // 11 // ---	12.224	7.45032	4.13487	3.90414	3.40281	4.36553	3.55275	3.13054	1	1	1	1	1	1	1	0	0	0	0	1	0
Ag.2L.172.1_a_at	Plasmodium Anopheles Array	Anopheles gambiae	2008-11-29	Ag.2L.172.1	gb:BM590877 /FEA=EST /TIER=mRNA /EVID_CNT=65 /EVID_TYPE=EST /GENE_CLUSTER=AffxAg.172 /SEG=chr2L:-43180576,43181357	Ag.2L.172.1	February 2003 (IAGP v.MOZ2)	2L:43749815-43750596 (-) // 100.0 //	AGAP007165	Q7QJ02	0006508 // proteolysis // inferred from electronic annotation	---	0003824 // catalytic activity // inferred from electronic annotation /// 0004252 // serine-type endopeptidase activity // inferred from electronic annotation	---	---	This probe set was annotated using the Matching Probes based pipeline to a Entrez Gene identifier using 1 transcripts. // false // Matching Probes // A	XM_308603(11)	AGAP007165-RA // cdna:novel chromosome:AgamP3:2L:43749619:43750588:-1 gene:AGAP007165 // ensembl // 11 // --- /// SNAP_ANOPHELES00000017893 // cdna:SNAP chromosome:AgamP3:2L:43749731:43750558:-1 // ensembl // 11 // --- /// XM_308603 // AGAP007165-PA (AgaP	6.67605	8.71756	6.69727	6.89725	6.88036	12.7849	7.25759	4.4146	1	0	0	0	1	1	1	0	0	0	1	1	0
Ag.3R.2658.0_at	Plasmodium Anopheles Array	Anopheles gambiae	2008-11-29	Ag.3R.2658.0	gb:BM581414 /FEA=EST /TIER=mRNA /EVID_CNT=78 /EVID_TYPE=EST /GENE_CLUSTER=AffxAg.2658 /SEG=chr3R:+15420234,15421158	Ag.3R.2658.0	February 2003 (IAGP v.MOZ2)	3R:15079980-15080684 (+) // 98.6 // /// 3R:15079980-15080682 (+) // 98.32 //	AGAP008696	A7UTG9	---	---	---	---	---	This probe set was annotated using the Matching Probes based pipeline to a Entrez Gene identifier using 1 transcripts. // false // Matching Probes // A	XM_001688540(9)	AGAP008696-RA // cdna:novel chromosome:AgamP3:3R:15080141:15089915:1 gene:AGAP008696 // ensembl // 9 // --- /// XM_001688540 // AGAP008696-PA (AgaP_AGAP008696) mRNA, partial cds. // refseq // 9 // ---	7.18182	6.08719	5.95774	6.1395	6.15374	12.7669	5.57123	5.65883	1	1	1	1	0	0	0	0	0	0	1	1	0
Ag.2L.164.0_CDS_a_at	Plasmodium Anopheles Array	Anopheles gambiae	2008-11-29	Ag.2L.164.0	ens:ENSANGT00000021092 /FEA=ENS /TIER=CDS /ANNOT=ens:ENSANGT00000021092 /EVID_CNT=94 /EVID_TYPE=ENS EST /GENE_CLUSTER=AffxAg.164 /SEG=chr2L:-30457343,30458289	Ag.2L.164.0_CDS	February 2003 (IAGP v.MOZ2)	2L:31026581-31027522 (-) // 100.0 //	AGAP006385	Q7Q5K4	0006508 // proteolysis // inferred from electronic annotation	---	0003824 // catalytic activity // inferred from electronic annotation /// 0004252 // serine-type endopeptidase activity // inferred from electronic annotation /// 0008233 // peptidase activity // inferred from electronic annotation /// 0016787 // hydrolase	---	---	This probe set was annotated using the Matching Probes based pipeline to a Entrez Gene identifier using 1 transcripts. // false // Matching Probes // A	XM_316419(11)	AGAP006385-RA // cdna:novel chromosome:AgamP3:2L:31026669:31027451:-1 gene:AGAP006385 // ensembl // 11 // --- /// BX046007 // Single read from an extremity of a full-length cDNA clone made from Anopheles gambiae total adult females. 5-PRIME end of clone F	5.55135	11.3232	10.3739	9.51826	6.53021	13.2523	10.7789	10.1317	1	1	1	0	0	0	1	0	1	0	1	1	0
Ag.UNKN.1573.0_CDS_at	Plasmodium Anopheles Array	Anopheles gambiae	2008-11-29	Ag.UNKN.1573.0	ens:ENSANGT00000029393 /FEA=ENS /TIER=CDS /ANNOT=ens:ENSANGT00000029393 /EVID_CNT=1 /EVID_TYPE=ENS /GENE_CLUSTER=AffxAg.1573 /SEG=chrUNKN:-19053658,19054297	Ag.UNKN.1573.0_CDS	February 2003 (IAGP v.MOZ2)	UNKN:30439886-30440525 (-) // 100.0 //	---	---	---	---	---	---	---	This probe set was annotated using the Design Representative Id based pipeline to a GenBank identifier using 1 transcripts. // false // Design Representative Id // R	Ag.UNKN.1573.0_CDS	Ag.UNKN.1573.0_CDS // --- // gb // --- // ---	3.81549	3.09793	4.11595	4.94225	8.11998	4.98855	3.20927	3.27515	0	0	0	1	0	0	1	0	1	0	1	0	0
Ag.UNKN.2104.0_CDS_at	Plasmodium Anopheles Array	Anopheles gambiae	2008-11-29	Ag.UNKN.2104.0	ens:ENSANGT00000001858 /FEA=ENS /TIER=CDS /ANNOT=ens:ENSANGT00000001858 /EVID_CNT=1 /EVID_TYPE=ENS /GENE_CLUSTER=AffxAg.2104 /SEG=chrUNKN:-51866376,51867930	Ag.UNKN.2104.0_CDS	February 2003 (IAGP v.MOZ2)	---	---	---	---	---	---	---	---	This probe set was annotated using the Design Representative Id based pipeline to a GenBank identifier using 1 transcripts. // false // Design Representative Id // R	Ag.UNKN.2104.0_CDS	Ag.UNKN.2104.0_CDS // --- // gb // --- // ---	4.23765	3.17517	4.46936	5.05975	5.8869	5.58961	2.86361	3.91257	0	0	0	0	0	0	1	0	0	0	1	1	0
Ag.2L.2236.0_CDS_at	Plasmodium Anopheles Array	Anopheles gambiae	2008-11-29	Ag.2L.2236.0	ens:ENSANGT00000019101 /FEA=ENS /TIER=CDS /ANNOT=ens:ENSANGT00000019101 /EVID_CNT=1 /EVID_TYPE=ENS /GENE_CLUSTER=AffxAg.2236 /SEG=chr2L:+46286739,46288029	Ag.2L.2236.0_CDS	February 2003 (IAGP v.MOZ2)	2L:46855978-46857263 (+) // 100.0 //	AGAP007484	Q7QJF0	0006810 // transport // inferred from electronic annotation /// 0055085 // transmembrane transport // inferred from electronic annotation	0016020 // membrane // inferred from electronic annotation /// 0016021 // integral to membrane // inferred from electronic annotation	0005215 // transporter activity // inferred from electronic annotation /// 0022891 // substrate-specific transmembrane transporter activity // inferred from electronic annotation	---	XP_308389.4 // span:20-42,57-79,86-108,112-134,141-163,167-189,251-273,288-310,317-339,359-381,394-416,426-445 // numtm:12 /// SNAP_ANOPHELES00000006196 // span:7-24,58-80,142-164,179-201,208-230,250-272,285-307,317-336 // numtm:8 /// AGAP007484-PA // spa	This probe set was annotated using the Matching Probes based pipeline to a Entrez Gene identifier using 1 transcripts. // false // Matching Probes // A	XM_308389(11)	AGAP007484-RA // cdna:novel chromosome:AgamP3:2L:46855835:46857358:1 gene:AGAP007484 // ensembl // 11 // --- /// SNAP_ANOPHELES00000006196 // cdna:SNAP chromosome:AgamP3:2L:46856234:46857358:1 // ensembl // 11 // --- /// XM_308389 // AGAP007484-PA (AgaP_A	5.43797	6.0147	4.98482	4.64173	4.24302	6.23713	5.3476	4.64768	0	0	0	0	0	0	1	0	0	0	0	1	0
Ag.2L.903.0_CDS_at	Plasmodium Anopheles Array	Anopheles gambiae	2008-11-29	Ag.2L.903.0	ens:ENSANGT00000013016 /FEA=ENS /TIER=CDS /ANNOT=ens:ENSANGT00000013016 /EVID_CNT=4 /EVID_TYPE=ENS EST /GENE_CLUSTER=AffxAg.903 /SEG=chr2L:+29989484,29991118	Ag.2L.903.0_CDS	February 2003 (IAGP v.MOZ2)	2L:30558722-30560356 (+) // 100.0 //	AGAP006370	Q5TR04	---	---	0042302 // structural constituent of cuticle // inferred from electronic annotation	---	---	This probe set was annotated using the Matching Probes based pipeline to a Entrez Gene identifier using 1 transcripts. // false // Matching Probes // A	XM_557037(11)	AGAP006370-RA // cdna:novel chromosome:AgamP3:2L:30558725:30561591:1 gene:AGAP006370 // ensembl // 11 // --- /// SNAP_ANOPHELES00000023521 // cdna:SNAP chromosome:AgamP3:2L:30558761:30560194:1 // ensembl // 11 // --- /// XM_557037 // AGAP006370-PA (AgaP_A	5.7788	5.20486	5.83593	4.74971	2.613	5.23436	4.38459	3.79286	0	0	0	1	0	0	0	0	1	0	0	1	0
Ag.2R.1540.0_CDS_at	Plasmodium Anopheles Array	Anopheles gambiae	2008-11-29	Ag.2R.1540.0	ens:ENSANGT00000029065 /FEA=ENS /TIER=CDS /ANNOT=ens:ENSANGT00000029065 /EVID_CNT=3 /EVID_TYPE=ENS EST /GENE_CLUSTER=AffxAg.1540 /SEG=chr2R:+21549424,21550042	Ag.2R.1540.0_CDS	February 2003 (IAGP v.MOZ2)	2R:21549426-21550044 (+) // 100.0 // /// 2R:21549426-21550019 (+) // 94.68 //	---	---	---	---	---	---	---	This probe set was annotated using the Genome Target Overlap based pipeline to a Entrez Gene identifier using 1 transcripts. // false // Genome Target Overlap // B	XM_312492	SNAP_ANOPHELES00000013898 // cdna:SNAP chromosome:AgamP3:2R:21549472:21549943:1 // ensembl // 11 // ---	5.49973	4.10968	4.20154	4.36744	5.1441	6.25602	3.54505	4.16393	1	1	1	0	0	0	0	0	0	0	1	1	0
Ag.2R.3441.0_CDS_at	Plasmodium Anopheles Array	Anopheles gambiae	2008-11-29	Ag.2R.3441.0	ens:ENSANGT00000010459 /FEA=ENS /TIER=CDS /ANNOT=ens:ENSANGT00000010459 /EVID_CNT=1 /EVID_TYPE=ENS /GENE_CLUSTER=AffxAg.3441 /SEG=chr2R:-41392270,41404215	Ag.2R.3441.0_CDS	February 2003 (IAGP v.MOZ2)	2R:39466062-39478007 (-) // 100.0 //	AGAP003559	Q7QAS7	---	0005578 // proteinaceous extracellular matrix // inferred from electronic annotation /// 0005886 // plasma membrane // inferred from electronic annotation /// 0016020 // membrane // inferred from electronic annotation /// 0031225 // anchored to membrane /	---	---	---	This probe set was annotated using the Matching Probes based pipeline to a Entrez Gene identifier using 1 transcripts. // false // Matching Probes // A	XM_313306(11)	AGAP003559-RA // cdna:novel chromosome:AgamP3:2R:39466063:39478008:-1 gene:AGAP003559 // ensembl // 11 // --- /// SNAP_ANOPHELES00000006577 // cdna:SNAP chromosome:AgamP3:2R:39466063:39469152:-1 // ensembl // 11 // --- /// XM_313306 // AGAP003559-PA (AgaP	5.80822	5.1096	5.14358	4.92471	5.04106	6.22875	5.21309	5.10891	0	0	1	0	0	0	0	0	0	0	1	1	0
Ag.UNKN.1744.0_CDS_s_at	Plasmodium Anopheles Array	Anopheles gambiae	2008-11-29	Ag.UNKN.1744.0	ens:ENSANGT00000025795 /FEA=ENS /TIER=CDS /ANNOT=ens:ENSANGT00000025795 /EVID_CNT=1 /EVID_TYPE=ENS /GENE_CLUSTER=AffxAg.1744 /SEG=chrUNKN:-29760189,29760836	Ag.UNKN.1744.0_CDS	February 2003 (IAGP v.MOZ2)	3R:49286350-49286990 (+) // 98.91 // /// UNKN:34056643-34057285 (-) // 100.0 //	AGAP010132 /// AGAP012849	Q5TYE5 /// Q7Q0V4	0007155 // cell adhesion // inferred from electronic annotation	0016020 // membrane // inferred from electronic annotation	0004872 // receptor activity // inferred from electronic annotation	IPR002159 // CD36 antigen // 1.1E-34	XP_561417.4 // span:242-264 // numtm:1 /// XP_319286.1 // span:17-39 // numtm:1 /// SNAP_ANOPHELES00000017471 // span:242-264 // numtm:1 /// SNAP_ANOPHELES00000001141 // span:17-39,476-498 // numtm:2 /// AGAP012849-PA // span:242-264 // numtm:1 /// AGAP01	This probe set was annotated using the Matching Probes based pipeline to a Entrez Gene identifier using 2 transcripts. // true // Matching Probes // A	XM_561417(11),XM_319286(11),SNAP_ANOPHELES00000017471(11),SNAP_ANOPHELES00000001141(11),AGAP012849-RA(11),AGAP010132-RA(11)	AGAP010132-RA // cdna:known chromosome:AgamP3:3R:49285620:49287164:1 gene:AGAP010132 // ensembl // 11 // --- /// AGAP012849-RA // cdna:novel chromosome:AgamP3:UNKN:34056299:34057249:-1 gene:AGAP012849 // ensembl // 11 // --- /// SNAP_ANOPHELES00000001141	6.515	4.71994	4.72034	4.49609	4.77528	6.50603	5.08772	5.61393	1	1	1	1	0	0	0	0	0	0	1	0	0
AF275844.1_x_at	Plasmodium Anopheles Array	Plasmodium falciparum	2008-11-29	AF275844.1	---	---	February 2003 (IAGP v.MOZ2)	p_falciparum|chr_12|unknown|2277:1694692-1720351 (+) // 45.22 //	---	Q964S6	0009405 // pathogenesis // inferred from electronic annotation	0016021 // integral to membrane // inferred from electronic annotation	0004872 // receptor activity // inferred from electronic annotation	---	---	This probe set was annotated using the Genome Target Overlap based pipeline to a Entrez Gene identifier using 1 transcripts. // false // Genome Target Overlap // B	XM_001350762	AF275844 // Plasmodium falciparum clone cc PfEMP1 (var) mRNA, partial cds. // gb // 11 // ---	2.73542	4.14114	3.95391	4.12192	4.7501	2.7622	3.81652	4.0425	0	0	0	1	0	0	0	0	0	0	1	1	0
Ag.3R.73.0_CDS_at	Plasmodium Anopheles Array	Anopheles gambiae	2008-11-29	Ag.3R.73.0	ens:ENSANGT00000019660 /FEA=ENS /TIER=CDS /DEF=CYTOCHROME P450 CYP4H17 (FRAGMENT). (Source:SPTREMBL;Acc:Q8WQP5) /GEN=Q8WQP5 /ANNOT=ens:ENSANGT00000019660 /EVID_CNT=2 /EVID_TYPE=ENS mRNA /GENE_CLUSTER=AffxAg.73 /SEG=chr3R:+9926867,9927906	Ag.3R.73.0_CDS	February 2003 (IAGP v.MOZ2)	3R:9926867-9927906 (+) // 100.0 //	AGAP008358	Q7Q4E3 /// Q8WQP2 /// Q8WQP5	0055114 // oxidation reduction // inferred from electronic annotation	---	0004497 // monooxygenase activity // inferred from electronic annotation /// 0005506 // iron ion binding // inferred from electronic annotation /// 0009055 // electron carrier activity // inferred from electronic annotation /// 0016491 // oxidoreductase a	---	---	This probe set was annotated using the Matching Probes based pipeline to a Entrez Gene identifier using 1 transcripts. // false // Matching Probes // A	XM_317096(11)	AGAP008358-RA // cdna:known chromosome:AgamP3:3R:9911648:9942131:1 gene:AGAP008358 // ensembl // 11 // --- /// SNAP_ANOPHELES00000015448 // cdna:SNAP chromosome:AgamP3:3R:9926157:9927906:1 // ensembl // 11 // --- /// XM_317096 // AGAP008358-PA (AgaP_AGAP0	3.71521	3.24605	3.9553	4.67067	4.76356	5.22743	3.49191	3.40148	0	0	0	0	0	1	1	0	0	0	1	1	0
Ag.X.448.0_CDS_at	Plasmodium Anopheles Array	Anopheles gambiae	2008-11-29	Ag.X.448.0	ens:ENSANGT00000017567 /FEA=ENS /TIER=CDS /ANNOT=ens:ENSANGT00000017567 /EVID_CNT=3 /EVID_TYPE=ENS EST /GENE_CLUSTER=AffxAg.448 /SEG=chrX:-13402750,13404913	Ag.X.448.0_CDS	February 2003 (IAGP v.MOZ2)	X:13402751-13404914 (-) // 100.0 //	AGAP000732	Q7QEB5	0006810 // transport // inferred from electronic annotation	0016021 // integral to membrane // inferred from electronic annotation	0005215 // transporter activity // inferred from electronic annotation	---	XP_311267.3 // span:7-29,44-66,73-95,99-121,133-155,175-194,281-300,360-382,384-406,410-432,444-466,472-494 // numtm:12 /// SNAP_ANOPHELES00000004289 // span:37-59,74-95,102-124,128-150,162-184,204-223,310-329,389-411,413-435,439-461,473-495,501-523 // nu	This probe set was annotated using the Matching Probes based pipeline to a Entrez Gene identifier using 1 transcripts. // false // Matching Probes // A	XM_311267(11)	AGAP000732-RA // cdna:novel chromosome:AgamP3:X:13402613:13404686:-1 gene:AGAP000732 // ensembl // 11 // --- /// SNAP_ANOPHELES00000004289 // cdna:SNAP chromosome:AgamP3:X:13402820:13404913:-1 // ensembl // 11 // --- /// XM_311267 // AGAP000732-PA (AgaP_A	3.96553	3.0765	4.05229	4.04975	4.875	3.9451	6.10538	4.37601	0	0	0	0	0	0	1	0	0	0	1	0	0
Ag.3R.1402.0_CDS_at	Plasmodium Anopheles Array	Anopheles gambiae	2008-11-29	Ag.3R.1402.0	ens:ENSANGT00000028137 /FEA=ENS /TIER=CDS /ANNOT=ens:ENSANGT00000028137 /EVID_CNT=2 /EVID_TYPE=ENS EST /GENE_CLUSTER=AffxAg.1402 /SEG=chr3R:-3876325,3877095	Ag.3R.1402.0_CDS	February 2003 (IAGP v.MOZ2)	3R:3876325-3877095 (-) // 100.0 //	AGAP007993	Q5TQL8	---	---	---	---	---	This probe set was annotated using the Matching Probes based pipeline to a Entrez Gene identifier using 1 transcripts. // false // Matching Probes // A	XM_555476(11)	AGAP007993-RA // cdna:novel chromosome:AgamP3:3R:3876326:3877091:-1 gene:AGAP007993 // ensembl // 11 // --- /// XM_555476 // AGAP007993-PA (AgaP_AGAP007993) mRNA, partial cds. // refseq // 11 // ---	3.94206	4.40719	4.55293	4.74547	6.9486	6.06742	7.61366	7.81412	0	0	0	1	0	0	1	0	1	1	1	1	0
Ag.3R.1792.0_CDS_at	Plasmodium Anopheles Array	Anopheles gambiae	2008-11-29	Ag.3R.1792.0	ens:ENSANGT00000013897 /FEA=ENS /TIER=CDS /ANNOT=ens:ENSANGT00000013897 /EVID_CNT=1 /EVID_TYPE=ENS /GENE_CLUSTER=AffxAg.1792 /SEG=chr3R:+20529479,20530883	Ag.3R.1792.0_CDS	February 2003 (IAGP v.MOZ2)	3R:20189226-20190630 (+) // 100.0 //	AGAP008872	Q7PWS1	---	---	---	---	---	This probe set was annotated using the Matching Probes based pipeline to a Entrez Gene identifier using 1 transcripts. // false // Matching Probes // A	XM_319614(10)	AGAP008872-RA // cdna:novel chromosome:AgamP3:3R:20189200:20190636:1 gene:AGAP008872 // ensembl // 10 // --- /// SNAP_ANOPHELES00000018679 // cdna:SNAP chromosome:AgamP3:3R:20189200:20190636:1 // ensembl // 10 // --- /// XM_319614 // AGAP008872-PA (AgaP_A	4.71415	5.36937	5.40737	5.75636	5.79589	5.90311	6.57667	6.38068	0	0	1	1	0	0	0	0	0	0	1	0	0
Ag.2L.2166.1_a_at	Plasmodium Anopheles Array	Anopheles gambiae	2008-11-29	Ag.2L.2166.1	gb:BM647560 /FEA=EST /TIER=mRNA /EVID_CNT=12 /EVID_TYPE=EST /GENE_CLUSTER=AffxAg.2166 /SEG=chr2L:+41560213,41564439	Ag.2L.2166.1	February 2003 (IAGP v.MOZ2)	2L:42129452-42133678 (+) // 100.0 //	AGAP007064	A0NBK9 /// A7URR8 /// Q7QIT5	---	---	---	---	XP_308700.3 // span:20-42 // numtm:1 /// XP_001688061.1 // span:84-106 // numtm:1 /// XP_001237129.1 // span:122-144 // numtm:1 /// AGAP007064-PC // span:20-42 // numtm:1 /// AGAP007064-PB // span:84-106 // numtm:1 /// AGAP007064-PA // span:122-144 // num	This probe set was annotated using the Matching Probes based pipeline to a Entrez Gene identifier using 3 transcripts. // false // Matching Probes // A	XM_001237128(11),XM_001688009(11),XM_308700(11)	AGAP007064-RA // cdna:novel chromosome:AgamP3:2L:42132026:42133676:1 gene:AGAP007064 // ensembl // 11 // --- /// AGAP007064-RB // cdna:novel chromosome:AgamP3:2L:42130589:42133676:1 gene:AGAP007064 // ensembl // 11 // --- /// AGAP007064-RC // cdna:novel c	10.073	9.87058	9.81758	9.81962	9.12944	10.49	10.109	9.90566	0	0	0	1	0	0	0	0	0	0	0	1	0
Ag.2L.232.1_a_at	Plasmodium Anopheles Array	Anopheles gambiae	2008-11-29	Ag.2L.232.1	gb:BM649829 /FEA=EST /TIER=mRNA /EVID_CNT=22 /EVID_TYPE=EST /GENE_CLUSTER=AffxAg.232 /SEG=chr2L:-36545629,36546477	Ag.2L.232.1	February 2003 (IAGP v.MOZ2)	2L:37114868-37115716 (-) // 100.0 //	AGAP006707	Q7PF16	0006508 // proteolysis // inferred from electronic annotation	---	0003824 // catalytic activity // inferred from electronic annotation /// 0004252 // serine-type endopeptidase activity // inferred from electronic annotation /// 0008233 // peptidase activity // inferred from electronic annotation /// 0016787 // hydrolase	---	---	This probe set was annotated using the Matching Probes based pipeline to a Entrez Gene identifier using 1 transcripts. // false // Matching Probes // A	XM_309036(11)	AGAP006707-RA // cdna:novel chromosome:AgamP3:2L:37114537:37115716:-1 gene:AGAP006707 // ensembl // 11 // --- /// BX060094 // Single read from an extremity of a full-length cDNA clone made from Anopheles gambiae total adult females. 5-PRIME end of clone F	9.0644	11.1528	10.0135	9.79033	7.91015	12.2051	9.35692	10.8704	0	0	0	0	0	0	1	0	0	0	1	0	0
Ag.2L.240.0_CDS_a_at	Plasmodium Anopheles Array	Anopheles gambiae	2008-11-29	Ag.2L.240.0	ens:ENSANGT00000007547 /FEA=ENS /TIER=CDS /ANNOT=ens:ENSANGT00000007547 /EVID_CNT=26 /EVID_TYPE=ENS EST /GENE_CLUSTER=AffxAg.240 /SEG=chr2L:+42994988,42996009	Ag.2L.240.0_CDS	February 2003 (IAGP v.MOZ2)	2L:43564227-43565248 (+) // 100.0 //	AGAP007142	Q7QIZ2	0006508 // proteolysis // inferred from electronic annotation	---	0003824 // catalytic activity // inferred from electronic annotation /// 0004252 // serine-type endopeptidase activity // inferred from electronic annotation /// 0008233 // peptidase activity // inferred from electronic annotation /// 0016787 // hydrolase	---	---	This probe set was annotated using the Matching Probes based pipeline to a Entrez Gene identifier using 1 transcripts. // false // Matching Probes // A	XM_308619(11)	AGAP007142-RA // cdna:novel chromosome:AgamP3:2L:43564228:43565240:1 gene:AGAP007142 // ensembl // 11 // --- /// SNAP_ANOPHELES00000016892 // cdna:SNAP chromosome:AgamP3:2L:43564258:43565154:1 // ensembl // 11 // --- /// XM_308619 // AGAP007142-PA (AgaP_A	8.82634	10.3073	9.74741	9.03208	7.49978	12.4403	9.91418	9.55867	0	0	0	0	0	0	1	0	1	0	1	1	0
Ag.2L.268.0_CDS_a_at	Plasmodium Anopheles Array	Anopheles gambiae	2008-11-29	Ag.2L.268.0	ens:ENSANGT00000021797 /FEA=ENS /TIER=CDS /ANNOT=ens:ENSANGT00000021797 /EVID_CNT=22 /EVID_TYPE=ENS EST /GENE_CLUSTER=AffxAg.268 /SEG=chr2L:-17965250,17973366	Ag.2L.268.0_CDS	February 2003 (IAGP v.MOZ2)	2L:18534498-18542604 (-) // 99.77 // /// 2L:18534488-18542604 (-) // 100.0 //	AGAP005672	A7UTT4 /// Q7Q6T9	0016246 // RNA interference // inferred from electronic annotation	0016442 // RNA-induced silencing complex // inferred from electronic annotation	0003676 // nucleic acid binding // inferred from electronic annotation /// 0005515 // protein binding // inferred from electronic annotation /// 0016788 // hydrolase activity, acting on ester bonds // inferred from electronic annotation	---	---	This probe set was annotated using the Matching Probes based pipeline to a Entrez Gene identifier using 2 transcripts. // false // Matching Probes // A	XM_001688650(11),XM_315689(11)	AGAP005672-RA // cdna:novel chromosome:AgamP3:2L:18535500:18542604:-1 gene:AGAP005672 // ensembl // 11 // --- /// AGAP005672-RB // cdna:novel chromosome:AgamP3:2L:18535500:18540510:-1 gene:AGAP005672 // ensembl // 11 // --- /// SNAP_ANOPHELES00000019929 /	8.46745	9.22127	9.40017	9.39301	8.47039	9.96685	9.5653	9.44423	1	1	1	0	0	0	0	0	1	1	0	1	0
Ag.2L.468.0_CDS_a_at	Plasmodium Anopheles Array	Anopheles gambiae	2008-11-29	Ag.2L.468.0	ens:ENSANGT00000010934 /FEA=ENS /TIER=CDS /ANNOT=ens:ENSANGT00000010934 /EVID_CNT=10 /EVID_TYPE=ENS EST /GENE_CLUSTER=AffxAg.468 /SEG=chr2L:-33959379,33964472	Ag.2L.468.0_CDS	February 2003 (IAGP v.MOZ2)	2L:34528617-34533710 (-) // 100.0 //	AGAP006594	Q7Q580	0006810 // transport // inferred from electronic annotation	0016021 // integral to membrane // inferred from electronic annotation	0005215 // transporter activity // inferred from electronic annotation	IPR011701 // Major facilitator superfamily MFS_1 // 2.7E-29	XP_316621.3 // span:29-51,77-99,104-126,136-158,170-192,197-219,258-280,300-322,339-361,365-387,394-416,431-450 // numtm:12 /// SNAP_ANOPHELES00000016969 // span:82-104,130-152,157-179,189-211,223-245,250-272,311-333,353-375,392-414,418-440,447-469,484-50	This probe set was annotated using the Matching Probes based pipeline to a Entrez Gene identifier using 1 transcripts. // false // Matching Probes // A	XM_316621(11)	AGAP006594-RA // cdna:novel chromosome:AgamP3:2L:34528609:34533710:-1 gene:AGAP006594 // ensembl // 11 // --- /// AGAP006594-RB // cdna:novel chromosome:AgamP3:2L:34528609:34533710:-1 gene:AGAP006594 // ensembl // 11 // --- /// SNAP_ANOPHELES00000016969 /	10.1862	8.83744	9.22545	8.66433	9.03102	8.73847	9.09682	9.93577	1	1	1	1	0	0	0	0	0	0	0	1	0
Ag.2L.657.0_CDS_a_at	Plasmodium Anopheles Array	Anopheles gambiae	2008-11-29	Ag.2L.657.0	ens:ENSANGT00000023375 /FEA=ENS /TIER=CDS /ANNOT=ens:ENSANGT00000023375 /EVID_CNT=6 /EVID_TYPE=ENS EST /GENE_CLUSTER=AffxAg.657 /SEG=chr2L:+31901215,31904419	Ag.2L.657.0_CDS	February 2003 (IAGP v.MOZ2)	2L:32470453-32473657 (+) // 100.0 //	AGAP006462	Q7PI87	0032312 // regulation of ARF GTPase activity // inferred from electronic annotation	---	0008060 // ARF GTPase activator activity // inferred from electronic annotation /// 0008270 // zinc ion binding // inferred from electronic annotation	---	---	This probe set was annotated using the Matching Probes based pipeline to a Entrez Gene identifier using 1 transcripts. // false // Matching Probes // A	XM_316505(11)	AGAP006462-RA // cdna:novel chromosome:AgamP3:2L:32470454:32473897:1 gene:AGAP006462 // ensembl // 11 // --- /// AGAP006462-RB // cdna:novel chromosome:AgamP3:2L:32470454:32473897:1 gene:AGAP006462 // ensembl // 10 // --- /// SNAP_ANOPHELES00000002340 //	9.26022	9.55273	9.72049	9.71406	9.30982	10.4016	10.1026	10.0251	0	1	1	0	0	0	0	0	0	0	0	1	0
Ag.2R.342.0_CDS_at	Plasmodium Anopheles Array	Anopheles gambiae	2008-11-29	Ag.2R.342.0	ens:ENSANGT00000021964 /FEA=ENS /TIER=CDS /ANNOT=ens:ENSANGT00000021964 /EVID_CNT=43 /EVID_TYPE=ENS EST /GENE_CLUSTER=AffxAg.342 /SEG=chr2R:-22184932,22193616	Ag.2R.342.0_CDS	February 2003 (IAGP v.MOZ2)	2R:22184934-22193618 (-) // 100.0 //	AGAP002518	Q7QC97	0006561 // proline biosynthetic process // inferred from electronic annotation /// 0008152 // metabolic process // inferred from electronic annotation /// 0008652 // amino acid biosynthetic process // inferred from electronic annotation	0005737 // cytoplasm // inferred from electronic annotation	0003824 // catalytic activity // inferred from electronic annotation /// 0004349 // glutamate 5-kinase activity // inferred from electronic annotation /// 0004350 // glutamate-5-semialdehyde dehydrogenase activity // inferred from electronic annotation //	IPR002086 // Aldehyde dehydrogenase // 1.4E-7 /// IPR002086 // Aldehyde dehydrogenase // 1.4E-7	---	This probe set was annotated using the Matching Probes based pipeline to a Entrez Gene identifier using 1 transcripts. // false // Matching Probes // A	XM_312421(11)	AGAP002518-RA // cdna:novel chromosome:AgamP3:2R:22184945:22187908:-1 gene:AGAP002518 // ensembl // 11 // --- /// SNAP_ANOPHELES00000008079 // cdna:SNAP chromosome:AgamP3:2R:22185350:22188334:-1 // ensembl // 11 // --- /// XM_312421 // AGAP002518-PA (AgaP	9.30435	8.24464	10.4552	9.3023	8.43767	8.60379	10.1292	10.5496	0	0	0	0	1	0	0	0	0	0	1	1	0
Ag.2R.46.0_CDS_a_at	Plasmodium Anopheles Array	Anopheles gambiae	2008-11-29	Ag.2R.46.0	ens:ENSANGT00000013097 /FEA=ENS /FL=gb:AF513637.1 /TIER=CDS /DEF=GLUTATHIONE S-TRANSFERASE D11. (Source:SPTREMBL;Acc:Q8MUS1) /GEN=GSTd11 /ANNOT=ens:ENSANGT00000013097 /EVID_CNT=7 /EVID_TYPE=ENS FLmRNA EST /GENE_CLUSTER=AffxAg.46 /SEG=chr2R:+57297691,57298	Ag.2R.46.0_CDS	February 2003 (IAGP v.MOZ2)	2R:55501877-55502739 (+) // 99.37 //	AGAP004378	Q7PQ57 /// Q8MUS1	---	---	0016740 // transferase activity // inferred from electronic annotation	IPR004046 // Glutathione S-transferase, C-terminal // 4.6E-4	---	This probe set was annotated using the Matching Probes based pipeline to a Entrez Gene identifier using 1 transcripts. // false // Matching Probes // A	XM_313665(10)	AGAP004378-RA // cdna:known chromosome:AgamP3:2R:55501883:55502673:1 gene:AGAP004378 // ensembl // 10 // --- /// SNAP_ANOPHELES00000022543 // cdna:SNAP chromosome:AgamP3:2R:55501957:55502677:1 // ensembl // 10 // --- /// XM_313665 // glutathione transfera	9.63418	11.0537	10.6134	11.1148	10.5221	10.0634	9.84417	8.27058	1	1	1	0	0	0	0	0	0	0	0	1	0
Ag.2R.502.0_CDS_at	Plasmodium Anopheles Array	Anopheles gambiae	2008-11-29	Ag.2R.502.0	ens:ENSANGT00000014815 /FEA=ENS /TIER=CDS /ANNOT=ens:ENSANGT00000014815 /EVID_CNT=15 /EVID_TYPE=ENS EST /GENE_CLUSTER=AffxAg.502 /SEG=chr2R:+20906134,20909871	Ag.2R.502.0_CDS	February 2003 (IAGP v.MOZ2)	2R:20906136-20909873 (+) // 100.0 //	AGAP002396	Q7QC12	---	---	---	---	XP_312559.4 // span:13-35,83-105,117-136,140-162,175-197,207-229,242-264,269-288,300-322,359-381,388-406,410-432,493-515 // numtm:13 /// SNAP_ANOPHELES00000001571 // span:13-35,83-105,117-136,140-162,175-197,207-229,242-264,269-288,300-322,359-381,388-406	This probe set was annotated using the Matching Probes based pipeline to a Entrez Gene identifier using 1 transcripts. // false // Matching Probes // A	XM_312559(11)	AGAP002396-RA // cdna:novel chromosome:AgamP3:2R:20906501:20909477:1 gene:AGAP002396 // ensembl // 11 // --- /// SNAP_ANOPHELES00000001571 // cdna:SNAP chromosome:AgamP3:2R:20906501:20909318:1 // ensembl // 11 // --- /// XM_312559 // AGAP002396-PA (AgaP_A	8.40635	8.82273	9.24484	9.30328	8.35817	10.2571	9.67344	9.60023	0	1	1	0	0	0	0	0	1	1	0	1	0
Ag.2R.555.0_CDS_at	Plasmodium Anopheles Array	Anopheles gambiae	2008-11-29	Ag.2R.555.0	ens:ENSANGT00000017588 /FEA=ENS /TIER=CDS /ANNOT=ens:ENSANGT00000017588 /EVID_CNT=13 /EVID_TYPE=ENS EST /GENE_CLUSTER=AffxAg.555 /SEG=chr2R:+15427391,15431361	Ag.2R.555.0_CDS	February 2003 (IAGP v.MOZ2)	2R:15427391-15431361 (+) // 100.0 //	AGAP002101	Q7PYT8	0006412 // translation // inferred from electronic annotation /// 0006418 // tRNA aminoacylation for protein translation // inferred from electronic annotation /// 0006428 // isoleucyl-tRNA aminoacylation // inferred from electronic annotation	0005737 // cytoplasm // inferred from electronic annotation	0000166 // nucleotide binding // inferred from electronic annotation /// 0004812 // aminoacyl-tRNA ligase activity // inferred from electronic annotation /// 0004822 // isoleucine-tRNA ligase activity // inferred from electronic annotation /// 0005524 //	---	---	This probe set was annotated using the Matching Probes based pipeline to a Entrez Gene identifier using 1 transcripts. // false // Matching Probes // A	XM_320939(11)	AGAP002101-RA // cdna:novel chromosome:AgamP3:2R:15427379:15431581:1 gene:AGAP002101 // ensembl // 11 // --- /// SNAP_ANOPHELES00000024669 // cdna:SNAP chromosome:AgamP3:2R:15427630:15431376:1 // ensembl // 11 // --- /// XM_320939 // AGAP002101-PA (AgaP_A	9.0408	9.33285	9.0703	9.07733	10.1302	10.2132	9.92632	9.63404	0	0	0	1	0	0	1	0	1	1	0	1	0
Ag.2R.727.0_CDS_at	Plasmodium Anopheles Array	Anopheles gambiae	2008-11-29	Ag.2R.727.0	ens:ENSANGT00000011356 /FEA=ENS /TIER=CDS /ANNOT=ens:ENSANGT00000011356 /EVID_CNT=9 /EVID_TYPE=ENS EST /GENE_CLUSTER=AffxAg.727 /SEG=chr2R:+42540695,42546664	Ag.2R.727.0_CDS	February 2003 (IAGP v.MOZ2)	2R:40614487-40620456 (+) // 100.0 //	AGAP003623	Q7QAM6	0008152 // metabolic process // inferred from electronic annotation	---	0003824 // catalytic activity // inferred from electronic annotation	---	XP_313383.2 // span:9-31 // numtm:1 /// SNAP_ANOPHELES00000024531 // span:9-31 // numtm:1 /// AGAP003623-PA // span:9-31 // numtm:1	This probe set was annotated using the Matching Probes based pipeline to a Entrez Gene identifier using 1 transcripts. // false // Matching Probes // A	XM_313383(11)	AGAP003623-RA // cdna:novel chromosome:AgamP3:2R:40596519:40619388:1 gene:AGAP003623 // ensembl // 11 // --- /// SNAP_ANOPHELES00000024531 // cdna:SNAP chromosome:AgamP3:2R:40615206:40619388:1 // ensembl // 11 // --- /// XM_313383 // AGAP003623-PA (AgaP_A	9.79667	9.21011	9.82131	9.99084	8.96021	10.1864	9.76741	9.69596	0	0	0	1	0	1	0	0	1	1	1	1	0
Ag.2R.853.0_CDS_at	Plasmodium Anopheles Array	Anopheles gambiae	2008-11-29	Ag.2R.853.0	ens:ENSANGT00000011875 /FEA=ENS /TIER=CDS /ANNOT=ens:ENSANGT00000011875 /EVID_CNT=8 /EVID_TYPE=ENS EST /GENE_CLUSTER=AffxAg.853 /SEG=chr2R:-42441134,42442366	Ag.2R.853.0_CDS	February 2003 (IAGP v.MOZ2)	2R:40514926-40516158 (-) // 100.0 //	AGAP003614	Q7PQG1	---	---	---	---	XP_313374.4 // span:53-75,122-139 // numtm:2 /// AGAP003614-PA // span:53-75,122-139 // numtm:2	This probe set was annotated using the Matching Probes based pipeline to a Entrez Gene identifier using 1 transcripts. // false // Matching Probes // A	XM_313374(11)	AGAP003614-RA // cdna:novel chromosome:AgamP3:2R:40514977:40516132:-1 gene:AGAP003614 // ensembl // 11 // --- /// XM_313374 // AGAP003614-PA (AgaP_AGAP003614) mRNA, complete cds. // refseq // 11 // ---	8.96409	9.18674	9.57621	9.66213	9.52749	10.356	9.90549	9.78555	0	1	1	0	0	0	0	0	0	0	0	1	0
Ag.3L.2105.0_CDS_at	Plasmodium Anopheles Array	Anopheles gambiae	2008-11-29	Ag.3L.2105.0	ens:ENSANGT00000008929 /FEA=ENS /TIER=CDS /ANNOT=ens:ENSANGT00000008929 /EVID_CNT=1 /EVID_TYPE=ENS /GENE_CLUSTER=AffxAg.2105 /SEG=chr3L:-40677959,40682675	Ag.3L.2105.0_CDS	February 2003 (IAGP v.MOZ2)	3L:41357385-41362101 (-) // 100.0 //	AGAP012383	Q7Q0C3	0006810 // transport // inferred from electronic annotation	0016020 // membrane // inferred from electronic annotation /// 0016021 // integral to membrane // inferred from electronic annotation	0005215 // transporter activity // inferred from electronic annotation	---	XP_320175.3 // span:32-51,193-212,222-244,251-273,283-305,366-388,403-421,430-447,457-479 // numtm:9 /// SNAP_ANOPHELES00000007784 // span:28-47,175-194,204-226,233-255,265-287,348-370,385-403,412-429,439-461 // numtm:9 /// AGAP012383-PA // span:32-51,193	This probe set was annotated using the Matching Probes based pipeline to a Entrez Gene identifier using 1 transcripts. // false // Matching Probes // A	XM_320175(11)	AGAP012383-RA // cdna:novel chromosome:AgamP3:3L:41357362:41362101:-1 gene:AGAP012383 // ensembl // 11 // --- /// SNAP_ANOPHELES00000007784 // cdna:SNAP chromosome:AgamP3:3L:41357362:41359141:-1 // ensembl // 11 // --- /// XM_320175 // AGAP012383-PA (AgaP	10.4088	10.4439	10.4119	9.96521	9.15977	9.88237	10.5268	9.67594	0	0	0	1	0	0	1	0	1	1	0	0	1
Ag.3L.2464.0_at	Plasmodium Anopheles Array	Anopheles gambiae	2008-11-29	Ag.3L.2464.0	gb:AL930133 /FEA=EST /TIER=mRNA /EVID_CNT=1 /EVID_TYPE=EST /GENE_CLUSTER=AffxAg.2464 /SEG=chr3L:+14493167,14493610	Ag.3L.2464.0	February 2003 (IAGP v.MOZ2)	3L:15436588-15437026 (+) // 100.0 //	---	---	---	---	---	---	---	This probe set was annotated using the Design Representative Id based pipeline to a GenBank identifier using 1 transcripts. // false // Design Representative Id // R	Ag.3L.2464.0	Ag.3L.2464.0 // --- // gb // --- // ---	10.4711	9.70643	9.59341	9.47666	10.1049	11.1291	10.3125	9.6954	0	0	1	0	0	0	0	0	0	0	0	1	0
Ag.3L.280.0_CDS_a_at	Plasmodium Anopheles Array	Anopheles gambiae	2008-11-29	Ag.3L.280.0	ens:ENSANGT00000028890 /FEA=ENS /TIER=CDS /ANNOT=ens:ENSANGT00000028890 /EVID_CNT=12 /EVID_TYPE=ENS EST /GENE_CLUSTER=AffxAg.280 /SEG=chr3L:+18448084,18452598	Ag.3L.280.0_CDS	February 2003 (IAGP v.MOZ2)	3L:19311466-19315804 (+) // 94.37 // /// 3L:19311466-19315980 (+) // 100.0 //	AGAP011204	Q5TW24	---	---	0003676 // nucleic acid binding // inferred from electronic annotation	---	---	This probe set was annotated using the Matching Probes based pipeline to a Entrez Gene identifier using 1 transcripts. // false // Matching Probes // A	XM_564296(11)	AGAP011204-RA // cdna:novel chromosome:AgamP3:3L:19302937:19315980:1 gene:AGAP011204 // ensembl // 11 // --- /// SNAP_ANOPHELES00000014201 // cdna:SNAP chromosome:AgamP3:3L:19312990:19315792:1 // ensembl // 11 // --- /// XM_564296 // AGAP011204-PA (AgaP_A	8.8521	10.2699	10.256	9.7306	9.32657	11.2103	10.7179	10.6839	1	1	0	0	0	0	0	0	0	0	0	1	0
Ag.3R.1930.0_CDS_s_at	Plasmodium Anopheles Array	Anopheles gambiae	2008-11-29	Ag.3R.1930.0	ens:ENSANGT00000027719 /FEA=ENS /TIER=CDS /ANNOT=ens:ENSANGT00000027719 /EVID_CNT=1 /EVID_TYPE=ENS /GENE_CLUSTER=AffxAg.1930 /SEG=chr3R:+37414153,37417501	Ag.3R.1930.0_CDS	February 2003 (IAGP v.MOZ2)	3R:36725150-36728498 (+) // 100.0 // /// 3R:36728353-36730984 (+) // 95.62 // /// 3R:36725150-36727903 (+) // 96.63 //	AGAP009592 /// AGAP009593	O02350 /// Q5TPD3	0006508 // proteolysis // inferred from electronic annotation /// 0007586 // digestion // non-traceable author statement	0005576 // extracellular region // inferred from electronic annotation /// 0005615 // extracellular space // inferred from sequence or structural similarity	0004180 // carboxypeptidase activity // inferred from electronic annotation /// 0008233 // peptidase activity // inferred from electronic annotation /// 0008237 // metallopeptidase activity // inferred from electronic annotation /// 0008270 // zinc ion bi	IPR003146 // Proteinase inhibitor, carboxypeptidase propeptide // 0.013 /// IPR003146 // Proteinase inhibitor, carboxypeptidase propeptide // 0.0012	---	This probe set was annotated using the Matching Probes based pipeline to a Entrez Gene identifier using 2 transcripts. // true // Matching Probes // A	XM_553377(11),XM_318615(11),BX010844(11),BX052950(11),SNAP_ANOPHELES00000023688(11),SNAP_ANOPHELES00000023689(11),AGAP009592-RA(11),AGAP009593-RA(11)	AGAP009592-RA // cdna:novel chromosome:AgamP3:3R:36727532:36728498:1 gene:AGAP009592 // ensembl // 11 // --- /// AGAP009593-RA // cdna:known chromosome:AgamP3:3R:36730614:36731915:1 gene:AGAP009593 // ensembl // 11 // --- /// BX010844 // Single read from	8.99324	9.66019	9.07186	8.49664	7.44791	10.2882	7.88956	10.3076	0	0	0	0	0	0	1	0	0	0	1	0	1
Ag.3R.236.0_CDS_a_at	Plasmodium Anopheles Array	Anopheles gambiae	2008-11-29	Ag.3R.236.0	ens:ENSANGT00000016786 /FEA=ENS /TIER=CDS /ANNOT=ens:ENSANGT00000016786 /EVID_CNT=28 /EVID_TYPE=ENS EST /GENE_CLUSTER=AffxAg.236 /SEG=chr3R:-28548518,28550530	Ag.3R.236.0_CDS	February 2003 (IAGP v.MOZ2)	3R:28208265-28210272 (-) // 100.0 //	AGAP009182	Q7PVU5 /// Q8WSY3	0006810 // transport // inferred from electronic annotation /// 0015031 // protein transport // inferred from electronic annotation /// 0065002 // intracellular protein transport across a membrane // inferred from electronic annotation	0016020 // membrane // inferred from electronic annotation /// 0016021 // integral to membrane // inferred from electronic annotation	0015450 // P-P-bond-hydrolysis-driven protein transmembrane transporter activity // inferred from electronic annotation	---	XP_319948.4 // span:33-55,75-97,118-138,143-165,239-261,281-303,316-338,353-375,413-435,440-462 // numtm:10 /// AGAP009182-PA // span:33-55,75-97,118-138,143-165,239-261,281-303,316-338,353-375,413-435,440-462 // numtm:10	This probe set was annotated using the Matching Probes based pipeline to a Entrez Gene identifier using 1 transcripts. // false // Matching Probes // A	XM_319948(11)	AGAP009182-RA // cdna:known chromosome:AgamP3:3R:28208847:28210277:-1 gene:AGAP009182 // ensembl // 11 // --- /// XM_319948 // AGAP009182-PA (AgaP_AGAP009182) mRNA, partial cds. // refseq // 11 // ---	9.481	9.55444	9.81349	9.79058	8.84414	10.7231	10.1962	9.99908	0	0	0	0	0	0	0	0	1	1	0	1	0
Ag.3R.567.0_UTR_a_at	Plasmodium Anopheles Array	Anopheles gambiae	2008-11-29	Ag.3R.567.0	ens:ENSANGT00000012310 /FEA=ENS /TIER=UTR /ANNOT=ens:ENSANGT00000012310 /EVID_CNT=6 /EVID_TYPE=ENS EST /GENE_CLUSTER=AffxAg.567 /SEG=chr3R:+3430449,3433167	Ag.3R.567.0_UTR	February 2003 (IAGP v.MOZ2)	3R:3430449-3433167 (+) // 98.86 // /// 3R:3430449-3433167 (+) // 100.0 //	---	---	---	---	---	---	---	This probe set was annotated using the Genome Target Overlap based pipeline to a ENSEMBL identifier using 1 transcripts. // false // Genome Target Overlap // B	SNAP_ANOPHELES00000011688	SNAP_ANOPHELES00000011688 // cdna:SNAP chromosome:AgamP3:3R:3429967:3432646:1 // ensembl // 0 // chr3R:3430490-3432646(+)	10.2582	9.01966	9.03812	9.39143	9.44648	9.47288	8.95857	8.97775	1	1	1	1	0	0	0	0	0	0	1	1	0
Ag.3R.692.0_UTR_a_at	Plasmodium Anopheles Array	Anopheles gambiae	2008-11-29	Ag.3R.692.0	ens:ENSANGT00000015766 /FEA=ENS /TIER=UTR /ANNOT=ens:ENSANGT00000015766 /EVID_CNT=5 /EVID_TYPE=ENS EST /GENE_CLUSTER=AffxAg.692 /SEG=chr3R:+44718413,44719562	Ag.3R.692.0_UTR	February 2003 (IAGP v.MOZ2)	3R:44029410-44030554 (+) // 100.0 //	---	---	---	---	---	---	---	This probe set was annotated using the Genome Target Overlap based pipeline to a ENSEMBL identifier using 1 transcripts. // false // Genome Target Overlap // B	SNAP_ANOPHELES00000013605	SNAP_ANOPHELES00000013605 // cdna:SNAP chromosome:AgamP3:3R:44030110:44030457:1 // ensembl // 0 // chr3R:44030109-44030457(+)	9.24488	9.5551	10.0592	10.2884	10.3195	10.3454	10.5391	10.7001	0	1	1	1	0	1	1	0	0	0	0	1	0
Ag.3R.992.2_at	Plasmodium Anopheles Array	Anopheles gambiae	2008-11-29	Ag.3R.992.2	gb:BM632213 /FEA=EST /TIER=mRNA /EVID_CNT=4 /EVID_TYPE=EST /GENE_CLUSTER=AffxAg.992 /SEG=chr3R:+34094220,34095790	Ag.3R.992.2	February 2003 (IAGP v.MOZ2)	3R:33529918-33531488 (+) // 100.0 //	AGAP009443	Q5TXC3	0006835 // dicarboxylic acid transport // inferred from electronic annotation	0016020 // membrane // inferred from electronic annotation	0017153 // sodium:dicarboxylate symporter activity // inferred from electronic annotation	---	XP_560420.2 // span:24-43,64-86,96-118,235-257,272-294,375-397 // numtm:6 /// SNAP_ANOPHELES00000009686 // span:24-43,64-86,96-118,225-247,262-284,365-387 // numtm:6 /// AGAP009443-PA // span:24-43,64-86,96-118,235-257,272-294,375-397 // numtm:6	This probe set was annotated using the Genome Consensus/Exemplar Overlap based pipeline to a Entrez Gene identifier using 1 transcripts. // false // Genome Consensus/Exemplar Overlap // C	XM_560420	AGAP009443-RA // cdna:novel chromosome:AgamP3:3R:33508377:33530283:1 gene:AGAP009443 // ensembl // 0 // chr3R:33508376-33530283(+) /// SNAP_ANOPHELES00000009686 // cdna:SNAP chromosome:AgamP3:3R:33527669:33530375:1 // ensembl // 0 // chr3R:33527668-335303	10.8896	10.1083	9.8063	9.65912	9.60171	9.13205	9.72754	9.75553	1	1	1	1	0	0	0	0	0	0	0	1	0
Ag.X.1747.0_at	Plasmodium Anopheles Array	Anopheles gambiae	2008-11-29	Ag.X.1747.0	gb:AJ284112 /FEA=EST /TIER=mRNA /EVID_CNT=1 /EVID_TYPE=EST /GENE_CLUSTER=AffxAg.1747 /SEG=chrX:-9928234,9928407	Ag.X.1747.0	February 2003 (IAGP v.MOZ2)	X:9928234-9928402 (-) // 100.0 //	---	---	---	---	---	---	---	This probe set was annotated using the Design Representative Id based pipeline to a GenBank identifier using 1 transcripts. // false // Design Representative Id // R	Ag.X.1747.0	Ag.X.1747.0 // --- // gb // --- // ---	9.88616	9.46695	9.27563	9.26963	9.42059	10.9697	9.92563	9.658	0	1	1	0	0	0	0	0	0	0	1	1	0
Ag.2R.1985.0_CDS_at	Plasmodium Anopheles Array	Anopheles gambiae	2008-11-29	Ag.2R.1985.0	ens:ENSANGT00000028312 /FEA=ENS /TIER=CDS /ANNOT=ens:ENSANGT00000028312 /EVID_CNT=2 /EVID_TYPE=ENS EST /GENE_CLUSTER=AffxAg.1985 /SEG=chr2R:+41036286,41039985	Ag.2R.1985.0_CDS	February 2003 (IAGP v.MOZ2)	2R:39110078-39113777 (+) // 100.0 //	---	---	---	---	---	---	---	This probe set was annotated using the Matching Probes based pipeline to a ENSEMBL identifier using 1 transcripts. // false // Matching Probes // A	SNAP_ANOPHELES00000012946(11)	SNAP_ANOPHELES00000012946 // cdna:SNAP chromosome:AgamP3:2R:39110079:39113656:1 // ensembl // 11 // ---	6.15769	6.52305	6.30091	6.63408	7.39814	8.63622	6.73044	6.8191	0	0	0	1	0	0	1	0	1	1	1	1	0
Ag.2R.3922.0_at	Plasmodium Anopheles Array	Anopheles gambiae	2008-11-29	Ag.2R.3922.0	gb:BM592937 /FEA=EST /TIER=mRNA /EVID_CNT=2 /EVID_TYPE=EST /GENE_CLUSTER=AffxAg.3922 /SEG=chr2R:+13269226,13269709	Ag.2R.3922.0	February 2003 (IAGP v.MOZ2)	2R:13269226-13269704 (+) // 100.0 //	---	---	---	---	---	---	---	This probe set was annotated using the Design Representative Id based pipeline to a GenBank identifier using 1 transcripts. // false // Design Representative Id // R	Ag.2R.3922.0	Ag.2R.3922.0 // --- // gb // --- // ---	6.36859	6.86445	7.11353	7.6453	7.07685	9.50913	7.3794	7.21436	0	0	1	0	0	0	0	0	0	0	1	1	0
Ag.3L.419.1_CDS_a_at	Plasmodium Anopheles Array	Anopheles gambiae	2008-11-29	Ag.3L.419.1	ens:ENSANGT00000027014 /FEA=ENS /TIER=CDS /ANNOT=ens:ENSANGT00000010209 ens:ENSANGT00000027014 /EVID_CNT=7 /EVID_TYPE=ENS EST /GENE_CLUSTER=AffxAg.419 /SEG=chr3L:+1453733,1466092	Ag.3L.419.1_CDS	February 2003 (IAGP v.MOZ2)	3L:2989948-3002307 (-) // 100.0 //	AGAP010417	Q7PRG5	---	---	---	---	---	This probe set was annotated using the Matching Probes based pipeline to a Entrez Gene identifier using 1 transcripts. // false // Matching Probes // A	XM_311530(11)	AGAP010417-RA // cdna:novel chromosome:AgamP3:3L:2989771:3002312:-1 gene:AGAP010417 // ensembl // 11 // --- /// SNAP_ANOPHELES00000022153 // cdna:SNAP chromosome:AgamP3:3L:2989771:2991711:-1 // ensembl // 10 // --- /// XM_311530 // AGAP010417-PA (AgaP_AGA	6.74208	6.81876	7.23099	7.08178	6.2749	7.98901	7.15717	7.3819	0	0	0	0	0	0	0	0	1	1	1	1	0
Ag.3R.1207.0_CDS_at	Plasmodium Anopheles Array	Anopheles gambiae	2008-11-29	Ag.3R.1207.0	ens:ENSANGT00000025748 /FEA=ENS /TIER=CDS /ANNOT=ens:ENSANGT00000025748 /EVID_CNT=2 /EVID_TYPE=ENS EST /GENE_CLUSTER=AffxAg.1207 /SEG=chr3R:+6391483,6392828	Ag.3R.1207.0_CDS	February 2003 (IAGP v.MOZ2)	3R:6391483-6392828 (+) // 100.0 //	---	---	---	---	---	---	---	This probe set was annotated using the Design Representative Id based pipeline to a GenBank identifier using 1 transcripts. // false // Design Representative Id // R	Ag.3R.1207.0_CDS	Ag.3R.1207.0_CDS // --- // gb // --- // ---	7.51386	7.78148	6.86104	7.12544	6.30849	8.4513	6.64767	7.781	0	0	0	0	0	0	1	0	0	0	1	0	0
Ag.3R.1690.0_CDS_at	Plasmodium Anopheles Array	Anopheles gambiae	2008-11-29	Ag.3R.1690.0	ens:ENSANGT00000028572 /FEA=ENS /TIER=CDS /ANNOT=ens:ENSANGT00000028572 /EVID_CNT=1 /EVID_TYPE=ENS /GENE_CLUSTER=AffxAg.1690 /SEG=chr3R:+9825922,9845776	Ag.3R.1690.0_CDS	February 2003 (IAGP v.MOZ2)	3R:9825922-9836992 (+) // 90.4 //	---	---	---	---	---	---	SNAP_ANOPHELES00000021312 // span:13-35 // numtm:1	This probe set was annotated using the Matching Probes based pipeline to a ENSEMBL identifier using 1 transcripts. // false // Matching Probes // A	SNAP_ANOPHELES00000021312(9)	SNAP_ANOPHELES00000021312 // cdna:SNAP chromosome:AgamP3:3R:9832999:9837450:1 // ensembl // 9 // ---	4.90829	6.74301	6.4076	7.52521	4.55368	9.22781	6.98895	7.38139	0	0	1	0	0	0	0	0	0	1	1	1	0
Ag.3R.2252.0_CDS_a_at	Plasmodium Anopheles Array	Anopheles gambiae	2008-11-29	Ag.3R.2252.0	ens:ENSANGT00000013104 /FEA=ENS /TIER=CDS /ANNOT=ens:ENSANGT00000013104 /EVID_CNT=1 /EVID_TYPE=ENS /GENE_CLUSTER=AffxAg.2252 /SEG=chr3R:-14098115,14101412	Ag.3R.2252.0_CDS	February 2003 (IAGP v.MOZ2)	3R:13757866-13761158 (-) // 99.45 //	AGAP008629	Q7Q8H7	0008152 // metabolic process // inferred from electronic annotation	---	0008080 // N-acetyltransferase activity // inferred from electronic annotation	---	---	This probe set was annotated using the Matching Probes based pipeline to a Entrez Gene identifier using 1 transcripts. // false // Matching Probes // A	XM_314724(11)	AGAP008629-RA // cdna:novel chromosome:AgamP3:3R:13757929:13758555:-1 gene:AGAP008629 // ensembl // 11 // --- /// BX055418 // Single read from an extremity of a full-length cDNA clone made from Anopheles gambiae total adult females. 5-PRIME end of clone F	5.84004	6.94015	7.17632	6.76377	5.75262	7.97912	7.78961	7.31091	0	1	0	0	0	0	0	0	1	0	0	1	0
Ag.X.326.0_CDS_at	Plasmodium Anopheles Array	Anopheles gambiae	2008-11-29	Ag.X.326.0	ens:ENSANGT00000001582 /FEA=ENS /TIER=CDS /ANNOT=ens:ENSANGT00000001582 /EVID_CNT=4 /EVID_TYPE=ENS EST /GENE_CLUSTER=AffxAg.326 /SEG=chrX:+13057049,13067175	Ag.X.326.0_CDS	February 2003 (IAGP v.MOZ2)	X:13057050-13067176 (+) // 100.0 //	AGAP000718	Q7QEC3	---	---	---	---	XP_311256.4 // span:42-64,114-132,137-159,171-193,198-220,448-470,485-507,528-550,575-597,609-628 // numtm:10 /// SNAP_ANOPHELES00000001599 // span:137-155,160-182,194-216,221-243,487-509,524-546,567-589,615-637 // numtm:8 /// AGAP000718-PA // span:42-64,	This probe set was annotated using the Matching Probes based pipeline to a Entrez Gene identifier using 1 transcripts. // false // Matching Probes // A	XM_311256(11)	AGAP000718-RA // cdna:novel chromosome:AgamP3:X:13057138:13066994:1 gene:AGAP000718 // ensembl // 11 // --- /// SNAP_ANOPHELES00000001599 // cdna:SNAP chromosome:AgamP3:X:13057069:13060669:1 // ensembl // 9 // --- /// XM_311256 // AGAP000718-PA (AgaP_AGAP	5.96626	7.76481	6.81175	5.44745	4.7905	7.83371	8.70208	7.71685	0	0	0	0	0	0	1	0	0	0	0	0	1
Ag.X.515.0_CDS_at	Plasmodium Anopheles Array	Anopheles gambiae	2008-11-29	Ag.X.515.0	ens:ENSANGT00000019085 /FEA=ENS /TIER=CDS /ANNOT=ens:ENSANGT00000019085 /EVID_CNT=2 /EVID_TYPE=ENS EST /GENE_CLUSTER=AffxAg.515 /SEG=chrX:+11705821,11708033	Ag.X.515.0_CDS	February 2003 (IAGP v.MOZ2)	X:11705822-11708029 (+) // 100.0 //	AGAP000656	Q7QEH0	---	0005794 // Golgi apparatus // inferred from electronic annotation /// 0016020 // membrane // inferred from electronic annotation /// 0016021 // integral to membrane // inferred from electronic annotation	0005509 // calcium ion binding // inferred from electronic annotation /// 0005529 // sugar binding // inferred from electronic annotation /// 0016740 // transferase activity // inferred from electronic annotation /// 0016757 // transferase activity, trans	---	XP_311182.4 // span:12-34 // numtm:1 /// SNAP_ANOPHELES00000016216 // span:12-34 // numtm:1 /// AGAP000656-PA // span:12-34 // numtm:1	This probe set was annotated using the Matching Probes based pipeline to a Entrez Gene identifier using 1 transcripts. // false // Matching Probes // A	XM_311182(11)	AGAP000656-RA // cdna:novel chromosome:AgamP3:X:11706238:11708034:1 gene:AGAP000656 // ensembl // 11 // --- /// SNAP_ANOPHELES00000016216 // cdna:SNAP chromosome:AgamP3:X:11706238:11708034:1 // ensembl // 11 // --- /// XM_311182 // AGAP000656-PA (AgaP_AGA	6.59257	6.54631	6.69823	6.80083	6.04465	7.7024	7.13238	6.9917	0	0	0	0	0	0	0	0	0	1	0	1	0
Ag.2L.235.0_CDS_at	Plasmodium Anopheles Array	Anopheles gambiae	2008-11-29	Ag.2L.235.0	ens:ENSANGT00000021544 /FEA=ENS /TIER=CDS /ANNOT=ens:ENSANGT00000021544 /EVID_CNT=28 /EVID_TYPE=ENS EST /GENE_CLUSTER=AffxAg.235 /SEG=chr2L:-48608695,48610037	Ag.2L.235.0_CDS	February 2003 (IAGP v.MOZ2)	2L:49177934-49179276 (-) // 100.0 //	AGAP007711	Q7PTA0	---	---	---	---	XP_308165.4 // span:139-161,166-188 // numtm:2 /// AGAP007711-PA // span:139-161,166-188 // numtm:2	This probe set was annotated using the Matching Probes based pipeline to a Entrez Gene identifier using 1 transcripts. // false // Matching Probes // A	XM_308165(11)	AGAP007711-RA // cdna:novel chromosome:AgamP3:2L:49177957:49179255:-1 gene:AGAP007711 // ensembl // 11 // --- /// XM_308165 // AGAP007711-PA (AgaP_AGAP007711) mRNA, complete cds. // refseq // 11 // ---	7.34881	10.2244	11.2893	10.554	10.5899	9.171	10.3736	11.1995	0	1	0	0	0	0	0	0	0	0	0	1	0
Ag.2L.711.0_UTR_at	Plasmodium Anopheles Array	Anopheles gambiae	2008-11-29	Ag.2L.711.0	ens:ENSANGT00000021612 /FEA=ENS /TIER=UTR /ANNOT=ens:ENSANGT00000021612 /EVID_CNT=6 /EVID_TYPE=ENS EST /GENE_CLUSTER=AffxAg.711 /SEG=chr2L:-36583366,36589247	Ag.2L.711.0_UTR	February 2003 (IAGP v.MOZ2)	2L:37152605-37158486 (-) // 100.0 //	AGAP006718	Q7QI86	0006835 // dicarboxylic acid transport // inferred from electronic annotation	0016020 // membrane // inferred from electronic annotation	0017153 // sodium:dicarboxylate symporter activity // inferred from electronic annotation	---	XP_309025.4 // span:16-38,66-88,95-117,190-212,233-255,270-292,373-395 // numtm:7 /// AGAP006718-PA // span:16-38,66-88,95-117,190-212,233-255,270-292,373-395 // numtm:7	This probe set was annotated using the Genome Target Overlap based pipeline to a Entrez Gene identifier using 1 transcripts. // false // Genome Target Overlap // B	XM_309025	AGAP006718-RA // cdna:novel chromosome:AgamP3:2L:37153063:37158486:-1 gene:AGAP006718 // ensembl // 0 // chr2L:37153062-37158486(-) /// XM_309025 // AGAP006718-PA (AgaP_AGAP006718) mRNA, complete cds. // refseq // 0 // chr2L:37153062-37158486(-)	9.86243	9.33534	9.63047	10.1079	11.0269	8.79909	9.87811	9.91789	0	0	0	1	0	0	1	0	1	0	1	1	0
Ag.2L.838.0_CDS_a_at	Plasmodium Anopheles Array	Anopheles gambiae	2008-11-29	Ag.2L.838.0	ens:ENSANGT00000027239 /FEA=ENS /TIER=CDS /ANNOT=ens:ENSANGT00000027239 /EVID_CNT=5 /EVID_TYPE=ENS EST /GENE_CLUSTER=AffxAg.838 /SEG=chr2L:-44203049,44204356	Ag.2L.838.0_CDS	February 2003 (IAGP v.MOZ2)	2L:44772288-44773595 (-) // 100.0 //	AGAP007264	Q5TWT4	---	0016021 // integral to membrane // inferred from electronic annotation	---	---	XP_564957.3 // span:25-47,68-90,115-134,141-160,165-187,208-227,237-259 // numtm:7 /// SNAP_ANOPHELES00000004636 // span:25-47,68-90,115-134,141-160,165-187,208-227,237-259 // numtm:7 /// AGAP007264-PA // span:25-47,68-90,115-134,141-160,165-187,208-227,2	This probe set was annotated using the Matching Probes based pipeline to a Entrez Gene identifier using 1 transcripts. // false // Matching Probes // A	XM_564957(11)	AGAP007264-RA // cdna:novel chromosome:AgamP3:2L:44772289:44773739:-1 gene:AGAP007264 // ensembl // 11 // --- /// SNAP_ANOPHELES00000004636 // cdna:SNAP chromosome:AgamP3:2L:44772449:44773618:-1 // ensembl // 11 // --- /// XM_564957 // AGAP007264-PA (AgaP	10.0548	9.11102	9.86788	9.73627	10.6716	8.47683	9.07806	9.59854	0	0	0	0	0	0	1	0	0	0	0	1	0
Ag.2L.989.0_CDS_at	Plasmodium Anopheles Array	Anopheles gambiae	2008-11-29	Ag.2L.989.0	ens:ENSANGT00000017772 /FEA=ENS /TIER=CDS /ANNOT=ens:ENSANGT00000017772 /EVID_CNT=4 /EVID_TYPE=ENS EST /GENE_CLUSTER=AffxAg.989 /SEG=chr2L:-27193062,27193947	Ag.2L.989.0_CDS	February 2003 (IAGP v.MOZ2)	2L:27762300-27763185 (-) // 100.0 //	AGAP006177	Q7Q5V7	---	---	---	---	XP_316238.1 // span:21-43,63-85,92-111,126-148 // numtm:4 /// SNAP_ANOPHELES00000004267 // span:21-43,63-85,92-111 // numtm:3 /// AGAP006177-PA // span:21-43,63-85,92-111,126-148 // numtm:4	This probe set was annotated using the Matching Probes based pipeline to a Entrez Gene identifier using 1 transcripts. // false // Matching Probes // A	XM_316238(11)	AGAP006177-RA // cdna:novel chromosome:AgamP3:2L:27762337:27763185:-1 gene:AGAP006177 // ensembl // 11 // --- /// BX037988 // Single read from an extremity of a full-length cDNA clone made from Anopheles gambiae total adult females. 5-PRIME end of clone F	7.91862	10.0428	11.092	11.0002	10.7902	9.69772	10.7192	10.9226	1	1	1	1	0	0	0	0	0	0	0	1	0
Ag.2R.103.0_CDS_at	Plasmodium Anopheles Array	Anopheles gambiae	2008-11-29	Ag.2R.103.0	ens:ENSANGT00000019362 /FEA=ENS /TIER=CDS /GEN=GPRgnr1 /ANNOT=ens:ENSANGT00000019362 /EVID_CNT=2 /EVID_TYPE=ENS EST /GENE_CLUSTER=AffxAg.103 /SEG=chr2R:+16572530,16574146	Ag.2R.103.0_CDS	February 2003 (IAGP v.MOZ2)	2R:16572531-16574147 (+) // 100.0 //	AGAP002156	Q27J45 /// Q7QK53	0007165 // signal transduction // inferred from electronic annotation /// 0007186 // G-protein coupled receptor protein signaling pathway // inferred from electronic annotation	0016021 // integral to membrane // inferred from electronic annotation	0001584 // rhodopsin-like receptor activity // inferred from electronic annotation /// 0004871 // signal transducer activity // inferred from electronic annotation /// 0004872 // receptor activity // inferred from electronic annotation /// 0004930 // G-pr	---	ABD60146.1 // span:51-73,85-107,122-144,161-183,210-232,271-293,308-327 // numtm:7 /// AAQ63187.1 // span:51-73,85-107,122-144,161-183,210-232,271-293,308-327 // numtm:7 /// SNAP_ANOPHELES00000004725 // span:47-69,81-103,118-140,157-179,206-228,267-289,30	This probe set was annotated using the Matching Probes based pipeline to a UniGene identifier using 2 transcripts. // false // Matching Probes // A	AY298745(10),DQ396551(11)	AGAP002156-RA // cdna:known chromosome:AgamP3:2R:16572319:16574315:1 gene:AGAP002156 // ensembl // 9 // --- /// AGAP002156-RB // cdna:known chromosome:AgamP3:2R:16572532:16574116:1 gene:AGAP002156 // ensembl // 11 // --- /// AY298745 // Anopheles gambiae	8.39933	9.1701	10.3354	9.74766	9.32142	8.47425	9.08626	9.7157	0	1	0	0	0	0	0	0	0	0	0	1	0
Ag.2R.3408.0_CDS_s_at	Plasmodium Anopheles Array	Anopheles gambiae	2008-11-29	Ag.2R.3408.0	ens:ENSANGT00000014895 /FEA=ENS /TIER=CDS /ANNOT=ens:ENSANGT00000014895 /EVID_CNT=1 /EVID_TYPE=ENS /GENE_CLUSTER=AffxAg.3408 /SEG=chr2R:-38413239,38414546	Ag.2R.3408.0_CDS	February 2003 (IAGP v.MOZ2)	2R:36684395-36685700 (-) // 97.78 //	AGAP003358	A0NDW1	---	---	---	---	XP_001230999.1 // span:74-96,103-122,132-154,166-188,192-214 // numtm:5 /// SNAP_ANOPHELES00000012027 // span:74-96,103-122,132-154,166-188,192-214 // numtm:5 /// AGAP003358-PA // span:74-96,103-122,132-154,166-188,192-214 // numtm:5	This probe set was annotated using the Matching Probes based pipeline to a Entrez Gene identifier using 1 transcripts. // false // Matching Probes // A	XM_001230998(11)	AGAP003358-RA // cdna:novel chromosome:AgamP3:2R:36684395:36685741:-1 gene:AGAP003358 // ensembl // 11 // --- /// SNAP_ANOPHELES00000012027 // cdna:SNAP chromosome:AgamP3:2R:36684765:36685673:-1 // ensembl // 11 // --- /// XM_001230998 // AGAP003358-PA (A	9.73729	10.2019	10.3329	10.7044	10.994	8.2249	9.35584	9.70813	0	0	1	1	0	0	0	0	0	0	0	1	0
Ag.2R.534.0_CDS_s_at	Plasmodium Anopheles Array	Anopheles gambiae	2008-11-29	Ag.2R.534.0	ens:ENSANGT00000016660 /FEA=ENS /TIER=CDS /ANNOT=ens:ENSANGT00000016660 /EVID_CNT=14 /EVID_TYPE=ENS EST /GENE_CLUSTER=AffxAg.534 /SEG=chr2R:+33509041,33512084	Ag.2R.534.0_CDS	February 2003 (IAGP v.MOZ2)	2R:33509044-33512087 (+) // 100.0 //	AGAP003168	Q7PQQ3	0006102 // isocitrate metabolic process // inferred from electronic annotation /// 0008152 // metabolic process // inferred from electronic annotation	---	0004450 // isocitrate dehydrogenase (NADP+) activity // inferred from electronic annotation /// 0016616 // oxidoreductase activity, acting on the CH-OH group of donors, NAD or NADP as acceptor // inferred from electronic annotation	---	---	This probe set was annotated using the Matching Probes based pipeline to a Entrez Gene identifier using 1 transcripts. // false // Matching Probes // A	XM_312860(11)	AGAP003168-RA // cdna:novel chromosome:AgamP3:2R:33509103:33511959:1 gene:AGAP003168 // ensembl // 11 // --- /// SNAP_ANOPHELES00000009361 // cdna:SNAP chromosome:AgamP3:2R:33509699:33511959:1 // ensembl // 11 // --- /// XM_312860 // AGAP003168-PA (AgaP_A	8.65195	9.23497	10.8168	10.2277	9.68615	8.69058	9.40828	9.76884	0	1	0	0	0	0	0	0	0	0	0	1	0
Ag.2R.619.1_CDS_a_at	Plasmodium Anopheles Array	Anopheles gambiae	2008-11-29	Ag.2R.619.1	ens:ENSANGT00000029574 /FEA=ENS /TIER=CDS /ANNOT=ens:ENSANGT00000029574 /EVID_CNT=9 /EVID_TYPE=ENS EST /GENE_CLUSTER=AffxAg.619 /SEG=chr2R:+28044177,28054470	Ag.2R.619.1_CDS	February 2003 (IAGP v.MOZ2)	2R:28044179-28054472 (+) // 100.0 //	AGAP002827	A7USS9	0006810 // transport // inferred from electronic annotation	0016021 // integral to membrane // inferred from electronic annotation	0005215 // transporter activity // inferred from electronic annotation	---	XP_001688362.1 // span:10-28,35-57,90-112 // numtm:3 /// SNAP_ANOPHELES00000006116 // span:5-24,39-61,82-104 // numtm:3 /// AGAP002827-PA // span:10-28,35-57,90-112 // numtm:3	This probe set was annotated using the Genome Target Overlap based pipeline to a Entrez Gene identifier using 1 transcripts. // false // Genome Target Overlap // B	XM_001688310	AGAP002827-RA // cdna:novel chromosome:AgamP3:2R:28051000:28054600:1 gene:AGAP002827 // ensembl // 0 // chr2R:28050999-28054600(+) /// SNAP_ANOPHELES00000006116 // cdna:SNAP chromosome:AgamP3:2R:28053753:28054265:1 // ensembl // 0 // chr2R:28053752-280542	9.36027	9.29533	9.94246	10.4488	11.8475	8.04766	9.68181	10.0184	0	0	0	1	0	0	1	0	1	1	1	1	0
Ag.2R.625.0_CDS_a_at	Plasmodium Anopheles Array	Anopheles gambiae	2008-11-29	Ag.2R.625.0	ens:ENSANGT00000011385 /FEA=ENS /TIER=CDS /ANNOT=ens:ENSANGT00000011385 /EVID_CNT=11 /EVID_TYPE=ENS EST /GENE_CLUSTER=AffxAg.625 /SEG=chr2R:+42729800,42732099	Ag.2R.625.0_CDS	February 2003 (IAGP v.MOZ2)	2R:40803592-40805891 (+) // 100.0 //	AGAP003636	Q7PQI1	---	---	---	---	---	This probe set was annotated using the Matching Probes based pipeline to a Entrez Gene identifier using 1 transcripts. // false // Matching Probes // A	XM_313400(11)	AGAP003636-RA // cdna:novel chromosome:AgamP3:2R:40803768:40805619:1 gene:AGAP003636 // ensembl // 11 // --- /// SNAP_ANOPHELES00000010600 // cdna:SNAP chromosome:AgamP3:2R:40803492:40805571:1 // ensembl // 11 // --- /// XM_313400 // AGAP003636-PA (AgaP_A	9.2232	8.49797	10.7421	10.2609	10.4425	8.56793	9.18859	10.7304	0	0	0	0	1	0	0	0	0	0	0	1	1
Ag.2R.993.0_CDS_a_at	Plasmodium Anopheles Array	Anopheles gambiae	2008-11-29	Ag.2R.993.0	ens:ENSANGT00000000948 /FEA=ENS /TIER=CDS /ANNOT=ens:ENSANGT00000000948 /EVID_CNT=6 /EVID_TYPE=ENS EST /GENE_CLUSTER=AffxAg.993 /SEG=chr2R:+37383985,37390922	Ag.2R.993.0_CDS	February 2003 (IAGP v.MOZ2)	2R:36318194-36325131 (+) // 100.0 //	---	Q5XNT1	---	---	0004497 // monooxygenase activity // inferred from electronic annotation /// 0005506 // iron ion binding // inferred from electronic annotation /// 0009055 // electron carrier activity // inferred from electronic annotation /// 0020037 // heme binding //	---	---	This probe set was annotated using the Genome Target Overlap based pipeline to a UniGene identifier using 1 transcripts. // false // Genome Target Overlap // B	AY745224	SNAP_ANOPHELES00000019488 // cdna:SNAP chromosome:AgamP3:2R:36319459:36324891:1 // ensembl // 11 // ---	10.2903	9.56986	9.56145	9.71561	10.5215	8.51707	9.35917	9.73189	0	0	0	0	0	0	1	0	1	0	0	1	0
Ag.3L.226.0_CDS_at	Plasmodium Anopheles Array	Anopheles gambiae	2008-11-29	Ag.3L.226.0	ens:ENSANGT00000026946 /FEA=ENS /TIER=CDS /ANNOT=ens:ENSANGT00000026946 /EVID_CNT=18 /EVID_TYPE=ENS EST /GENE_CLUSTER=AffxAg.226 /SEG=chr3L:+29192529,29193566	Ag.3L.226.0_CDS	February 2003 (IAGP v.MOZ2)	3L:29871955-29872992 (+) // 100.0 //	AGAP011615	A7UVH8	0006030 // chitin metabolic process // inferred from electronic annotation	0005576 // extracellular region // inferred from electronic annotation	0008061 // chitin binding // inferred from electronic annotation	---	---	This probe set was annotated using the Matching Probes based pipeline to a Entrez Gene identifier using 1 transcripts. // false // Matching Probes // A	XM_001689247(11)	AGAP011615-RA // cdna:novel chromosome:AgamP3:3L:29872175:29872992:1 gene:AGAP011615 // ensembl // 11 // --- /// SNAP_ANOPHELES00000001764 // cdna:SNAP chromosome:AgamP3:3L:29872217:29872930:1 // ensembl // 11 // --- /// XM_001689247 // AGAP011615-PA (Aga	9.05954	9.61059	10.2922	10.8882	11.3438	8.97358	10.8232	10.9791	0	1	1	1	0	1	1	0	0	0	1	1	0
Ag.3L.403.0_CDS_at	Plasmodium Anopheles Array	Anopheles gambiae	2008-11-29	Ag.3L.403.0	ens:ENSANGT00000022907 /FEA=ENS /TIER=CDS /ANNOT=ens:ENSANGT00000022907 /EVID_CNT=8 /EVID_TYPE=ENS EST /GENE_CLUSTER=AffxAg.403 /SEG=chr3L:-513549,514674	Ag.3L.403.0_CDS	February 2003 (IAGP v.MOZ2)	3L:3941366-3942491 (+) // 100.0 //	AGAP010463	Q7QDX0	---	---	0004437 // inositol or phosphatidylinositol phosphatase activity // inferred from electronic annotation	---	---	This probe set was annotated using the Matching Probes based pipeline to a Entrez Gene identifier using 1 transcripts. // false // Matching Probes // A	XM_311485(11)	AGAP010463-RA // cdna:novel chromosome:AgamP3:3L:3941408:3942491:1 gene:AGAP010463 // ensembl // 11 // --- /// BX026471 // Single read from an extremity of a full-length cDNA clone made from Anopheles gambiae total adult females. 5-PRIME end of clone FK0A	9.15097	9.0282	10.0303	10.1957	10.4533	8.472	9.34617	9.51769	0	0	0	1	0	1	1	0	0	0	1	1	0
Ag.3L.575.0_CDS_at	Plasmodium Anopheles Array	Anopheles gambiae	2008-11-29	Ag.3L.575.0	ens:ENSANGT00000021141 /FEA=ENS /TIER=CDS /ANNOT=ens:ENSANGT00000021141 /EVID_CNT=5 /EVID_TYPE=ENS EST /GENE_CLUSTER=AffxAg.575 /SEG=chr3L:-34156040,34158571	Ag.3L.575.0_CDS	February 2003 (IAGP v.MOZ2)	3L:34835466-34837997 (-) // 100.0 //	AGAP011909	Q7PZH3	0006508 // proteolysis // inferred from electronic annotation	---	0003824 // catalytic activity // inferred from electronic annotation /// 0004252 // serine-type endopeptidase activity // inferred from electronic annotation	IPR000859 // CUB // 4.9E-5 /// IPR000859 // CUB // 4.9E-5	---	This probe set was annotated using the Matching Probes based pipeline to a Entrez Gene identifier using 1 transcripts. // false // Matching Probes // A	XM_320620(11)	AGAP011909-RA // cdna:novel chromosome:AgamP3:3L:34835475:34838128:-1 gene:AGAP011909 // ensembl // 11 // --- /// SNAP_ANOPHELES00000009876 // cdna:SNAP chromosome:AgamP3:3L:34835475:34838683:-1 // ensembl // 11 // --- /// XM_320620 // AGAP011909-PA (AgaP	10.0111	8.87823	9.9313	10.7506	10.8572	8.18353	9.88646	9.76536	1	0	0	0	0	1	1	0	0	0	1	0	0
Ag.3R.1170.0_CDS_at	Plasmodium Anopheles Array	Anopheles gambiae	2008-11-29	Ag.3R.1170.0	ens:ENSANGT00000018597 /FEA=ENS /TIER=CDS /ANNOT=ens:ENSANGT00000018597 /EVID_CNT=2 /EVID_TYPE=ENS EST /GENE_CLUSTER=AffxAg.1170 /SEG=chr3R:+2117530,2118038	Ag.3R.1170.0_CDS	February 2003 (IAGP v.MOZ2)	3R:2117530-2118038 (+) // 100.0 //	---	---	---	---	---	---	---	This probe set was annotated using the Genome Target Overlap based pipeline to a ENSEMBL identifier using 1 transcripts. // false // Genome Target Overlap // B	SNAP_ANOPHELES00000019270	SNAP_ANOPHELES00000019270 // cdna:SNAP chromosome:AgamP3:3R:2116164:2118273:1 // ensembl // 0 // chr3R:2116163-2118273(+)	8.02186	9.25079	9.72495	10.1029	10.3803	7.29115	9.30608	9.00116	0	0	1	1	0	0	0	0	0	0	1	1	0
Ag.3R.2476.0_CDS_a_at	Plasmodium Anopheles Array	Anopheles gambiae	2008-11-29	Ag.3R.2476.0	ens:ENSANGT00000020035 /FEA=ENS /TIER=CDS /ANNOT=ens:ENSANGT00000020035 /EVID_CNT=1 /EVID_TYPE=ENS /GENE_CLUSTER=AffxAg.2476 /SEG=chr3R:-36607711,36608446	Ag.3R.2476.0_CDS	February 2003 (IAGP v.MOZ2)	3R:36043410-36044140 (-) // 100.0 //	AGAP009551	Q7QG84	---	---	0008146 // sulfotransferase activity // inferred from electronic annotation	---	---	This probe set was annotated using the Matching Probes based pipeline to a Entrez Gene identifier using 1 transcripts. // false // Matching Probes // A	XM_310136(11)	AGAP009551-RA // cdna:novel chromosome:AgamP3:3R:36043423:36044385:-1 gene:AGAP009551 // ensembl // 11 // --- /// SNAP_ANOPHELES00000001494 // cdna:SNAP chromosome:AgamP3:3R:36043252:36044360:-1 // ensembl // 11 // --- /// XM_310136 // AGAP009551-PA (AgaP	7.28046	8.30318	9.51918	9.91997	10.4774	8.48129	9.61812	9.73539	0	0	0	1	0	0	0	0	0	0	1	1	0
Ag.3R.25.0_CDS_a_at	Plasmodium Anopheles Array	Anopheles gambiae	2008-11-29	Ag.3R.25.0	ens:ENSANGT00000024352 /FEA=ENS /TIER=CDS /DEF=XANTHINE DEHYDROGENASE (FRAGMENT). (Source:SPTREMBL;Acc:Q8I9N3) /GEN=Q8I9N3 /ANNOT=ens:ENSANGT00000024352 /EVID_CNT=12 /EVID_TYPE=ENS EST /GENE_CLUSTER=AffxAg.25 /SEG=chr3R:+2800259,2805333	Ag.3R.25.0_CDS	February 2003 (IAGP v.MOZ2)	3R:2800259-2805333 (+) // 100.0 // /// 3R:2793052-2795141 (+) // 43.87 //	AGAP007918	Q7Q3J8 /// Q7YSW1 /// Q7YSW3 /// Q7YSW4 /// Q8I9N3	---	---	0003824 // catalytic activity // inferred from electronic annotation /// 0004854 // xanthine dehydrogenase activity // inferred from electronic annotation /// 0004855 // xanthine oxidase activity // inferred from electronic annotation /// 0005506 // iron	---	---	This probe set was annotated using the Matching Probes based pipeline to a Entrez Gene identifier using 1 transcripts. // false // Matching Probes // A	XM_317568(11)	AGAP007918-RA // cdna:known chromosome:AgamP3:3R:2800680:2805240:1 gene:AGAP007918 // ensembl // 11 // --- /// SNAP_ANOPHELES00000020566 // cdna:SNAP chromosome:AgamP3:3R:2800614:2805240:1 // ensembl // 11 // --- /// XM_317568 // AGAP007918-PA (AgaP_AGAP0	9.86492	8.88975	9.80745	9.5641	10.114	8.72224	9.82542	10.4277	1	0	0	0	1	1	1	0	0	0	1	1	0
Ag.3R.28.0_CDS_at	Plasmodium Anopheles Array	Anopheles gambiae	2008-11-29	Ag.3R.28.0	ens:ENSANGT00000021816 /FEA=ENS /TIER=CDS /DEF=CYTOCHROME P450 CYPM3R10 (FRAGMENT). (Source:SPTREMBL;Acc:Q86GQ9) /GEN=Q86GQ9 /ANNOT=ens:ENSANGT00000021816 /EVID_CNT=10 /EVID_TYPE=ENS EST /GENE_CLUSTER=AffxAg.28 /SEG=chr3R:+6931827,6933700	Ag.3R.28.0_CDS	February 2003 (IAGP v.MOZ2)	3R:6931827-6933700 (+) // 100.0 //	AGAP008213	Q86GQ9	0055114 // oxidation reduction // inferred from electronic annotation	---	0004497 // monooxygenase activity // inferred from electronic annotation /// 0005506 // iron ion binding // inferred from electronic annotation /// 0009055 // electron carrier activity // inferred from electronic annotation /// 0016491 // oxidoreductase a	---	SNAP_ANOPHELES00000000011 // span:4-21,71-90 // numtm:2	This probe set was annotated using the Matching Probes based pipeline to a Entrez Gene identifier using 1 transcripts. // false // Matching Probes // A	XM_317256(11)	AGAP008213-RA // cdna:known chromosome:AgamP3:3R:6932164:6933564:1 gene:AGAP008213 // ensembl // 11 // --- /// SNAP_ANOPHELES00000000011 // cdna:SNAP chromosome:AgamP3:3R:6931987:6933561:1 // ensembl // 11 // --- /// XM_317256 // AGAP008213-PA (AgaP_AGAP0	9.29181	9.76252	9.75823	10.7109	11.7299	7.9167	9.0081	9.44839	0	0	1	1	0	0	1	0	1	0	0	1	0
Ag.3R.477.0_UTR_a_at	Plasmodium Anopheles Array	Anopheles gambiae	2008-11-29	Ag.3R.477.0	ens:ENSANGT00000006856 /FEA=ENS /TIER=UTR /ANNOT=ens:ENSANGT00000006856 /EVID_CNT=8 /EVID_TYPE=ENS EST /GENE_CLUSTER=AffxAg.477 /SEG=chr3R:+6123680,6125970	Ag.3R.477.0_UTR	February 2003 (IAGP v.MOZ2)	3R:6123680-6125970 (+) // 100.0 //	AGAP008141	Q7Q410	0042450 // arginine biosynthetic process via ornithine // inferred from electronic annotation	---	0003824 // catalytic activity // inferred from electronic annotation /// 0004056 // argininosuccinate lyase activity // inferred from electronic annotation	---	---	This probe set was annotated using the Genome Target Overlap based pipeline to a Entrez Gene identifier using 1 transcripts. // false // Genome Target Overlap // B	XM_317320	AGAP008141-RA // cdna:novel chromosome:AgamP3:3R:6123796:6125770:1 gene:AGAP008141 // ensembl // 0 // chr3R:6123795-6125770(+) /// XM_317320 // AGAP008141-PA (AgaP_AGAP008141) mRNA, partial cds. // refseq // 0 // chr3R:6123795-6125770(+)	10.2612	9.77476	9.97622	9.79696	10.6954	8.85534	9.81311	10.3496	0	0	0	0	0	0	1	0	1	1	1	1	0
Ag.X.7.0_CDS_at	Plasmodium Anopheles Array	Anopheles gambiae	2008-11-29	Ag.X.7.0	ens:ENSANGT00000010313 /FEA=ENS /FL=gb:AF487533.1 /TIER=CDS /DEF=CYTOCHROME P450 CYP9K1. (Source:SPTREMBL;Acc:Q8T633) /GEN=Q8T633 /ANNOT=ens:ENSANGT00000010313 /EVID_CNT=18 /EVID_TYPE=ENS FLmRNA EST /GENE_CLUSTER=AffxAg.7 /SEG=chrX:-15240607,15242861	Ag.X.7.0_CDS	February 2003 (IAGP v.MOZ2)	X:15240609-15242863 (-) // 100.0 //	AGAP000818	Q6VFG9 /// Q6VFH1 /// Q6VFH2 /// Q6VFH3 /// Q8T633	0055114 // oxidation reduction // inferred from electronic annotation	---	0004497 // monooxygenase activity // inferred from electronic annotation /// 0005506 // iron ion binding // inferred from electronic annotation /// 0009055 // electron carrier activity // inferred from electronic annotation /// 0016491 // oxidoreductase a	---	AAL93294.1 // span:7-29 // numtm:1 /// SNAP_ANOPHELES00000008857 // span:7-29 // numtm:1 /// AGAP000818-PA // span:7-29 // numtm:1	This probe set was annotated using the Matching Probes based pipeline to a UniGene identifier using 1 transcripts. // false // Matching Probes // A	AF487533(11)	AF487533 // Anopheles gambiae cytochrome P450 CYP9K1 (cyp9k1) mRNA, complete cds. // gb // 11 // --- /// AGAP000818-RA // cdna:known chromosome:AgamP3:X:15240763:15242715:-1 gene:AGAP000818 // ensembl // 11 // --- /// SNAP_ANOPHELES00000008857 // cdna:SNA	10.3315	9.49096	10.1136	10.8092	11.1755	8.5066	9.33115	9.99707	1	0	0	1	0	1	1	0	1	0	0	1	0
Ag.2L.1721.0_CDS_at	Plasmodium Anopheles Array	Anopheles gambiae	2008-11-29	Ag.2L.1721.0	ens:ENSANGT00000028229 /FEA=ENS /TIER=CDS /ANNOT=ens:ENSANGT00000028229 /EVID_CNT=2 /EVID_TYPE=ENS EST /GENE_CLUSTER=AffxAg.1721 /SEG=chr2L:-39509573,39510512	Ag.2L.1721.0_CDS	February 2003 (IAGP v.MOZ2)	2L:40078812-40079751 (-) // 100.0 //	AGAP006926	Q5TWK5	0008152 // metabolic process // inferred from electronic annotation /// 0055114 // oxidation reduction // inferred from electronic annotation	---	0003824 // catalytic activity // inferred from electronic annotation /// 0005488 // binding // inferred from electronic annotation /// 0016491 // oxidoreductase activity // inferred from electronic annotation	---	---	This probe set was annotated using the Matching Probes based pipeline to a Entrez Gene identifier using 1 transcripts. // false // Matching Probes // A	XM_565271(11)	AGAP006926-RA // cdna:novel chromosome:AgamP3:2L:40078617:40079751:-1 gene:AGAP006926 // ensembl // 11 // --- /// SNAP_ANOPHELES00000017416 // cdna:SNAP chromosome:AgamP3:2L:40078617:40079180:-1 // ensembl // 11 // --- /// XM_565271 // AGAP006926-PA (AgaP	8.66056	7.42033	7.34809	6.89117	7.55431	6.07566	7.75438	7.67631	0	0	1	0	0	0	0	0	0	0	1	1	0
Ag.2L.1996.0_CDS_at	Plasmodium Anopheles Array	Anopheles gambiae	2008-11-29	Ag.2L.1996.0	ens:ENSANGT00000005715 /FEA=ENS /TIER=CDS /ANNOT=ens:ENSANGT00000005715 /EVID_CNT=1 /EVID_TYPE=ENS /GENE_CLUSTER=AffxAg.1996 /SEG=chr2L:+23461420,23465487	Ag.2L.1996.0_CDS	February 2003 (IAGP v.MOZ2)	2L:24030658-24034725 (+) // 100.0 //	AGAP005952	Q7PNQ0	---	---	---	---	---	This probe set was annotated using the Matching Probes based pipeline to a Entrez Gene identifier using 1 transcripts. // false // Matching Probes // A	XM_315988(11)	AGAP005952-RA // cdna:novel chromosome:AgamP3:2L:24024064:24034800:1 gene:AGAP005952 // ensembl // 11 // --- /// XM_315988 // AGAP005952-PA (AgaP_AGAP005952) mRNA, complete cds. // refseq // 11 // ---	8.67107	6.5846	6.82272	6.44806	6.48956	7.63435	6.54228	6.38828	1	0	1	1	0	0	0	0	0	0	1	1	0
Ag.2L.743.0_CDS_a_at	Plasmodium Anopheles Array	Anopheles gambiae	2008-11-29	Ag.2L.743.0	ens:ENSANGT00000020950 /FEA=ENS /TIER=CDS /ANNOT=ens:ENSANGT00000020950 /EVID_CNT=5 /EVID_TYPE=ENS EST /GENE_CLUSTER=AffxAg.743 /SEG=chr2L:+13491858,13503854	Ag.2L.743.0_CDS	February 2003 (IAGP v.MOZ2)	2L:14061096-14073092 (+) // 100.0 //	AGAP005323	Q7Q7G4	0008152 // metabolic process // inferred from electronic annotation	---	0003824 // catalytic activity // inferred from electronic annotation /// 0005488 // binding // inferred from electronic annotation /// 0016491 // oxidoreductase activity // inferred from electronic annotation	---	---	This probe set was annotated using the Matching Probes based pipeline to a Entrez Gene identifier using 1 transcripts. // false // Matching Probes // A	XM_001688582(11)	AGAP005323-RA // cdna:novel chromosome:AgamP3:2L:14057406:14073092:1 gene:AGAP005323 // ensembl // 11 // --- /// AGAP005323-RB // cdna:novel chromosome:AgamP3:2L:14057406:14073092:1 gene:AGAP005323 // ensembl // 11 // --- /// SNAP_ANOPHELES00000007373 //	8.60952	8.33055	8.2411	7.77045	5.50056	7.97148	6.93281	6.44162	0	0	0	1	0	0	1	0	1	1	1	1	0
Ag.2R.1137.0_CDS_at	Plasmodium Anopheles Array	Anopheles gambiae	2008-11-29	Ag.2R.1137.0	ens:ENSANGT00000014841 /FEA=ENS /TIER=CDS /ANNOT=ens:ENSANGT00000014841 /EVID_CNT=5 /EVID_TYPE=ENS EST /GENE_CLUSTER=AffxAg.1137 /SEG=chr2R:+49231185,49232416	Ag.2R.1137.0_CDS	February 2003 (IAGP v.MOZ2)	2R:47435368-47436599 (+) // 100.0 //	AGAP003977	Q7Q286	---	---	0003824 // catalytic activity // inferred from electronic annotation	---	XP_318428.4 // span:12-34 // numtm:1 /// SNAP_ANOPHELES00000022037 // span:12-34 // numtm:1 /// AGAP003977-PA // span:12-34 // numtm:1	This probe set was annotated using the Matching Probes based pipeline to a Entrez Gene identifier using 1 transcripts. // false // Matching Probes // A	XM_318428(9)	AGAP003977-RA // cdna:novel chromosome:AgamP3:2R:47435391:47436606:1 gene:AGAP003977 // ensembl // 9 // --- /// SNAP_ANOPHELES00000022037 // cdna:SNAP chromosome:AgamP3:2R:47435391:47436452:1 // ensembl // 11 // --- /// XM_318428 // AGAP003977-PA (AgaP_AG	9.09794	7.91989	7.08999	7.26205	5.75164	5.93951	6.43056	5.08895	1	1	1	1	0	0	1	0	1	1	0	0	1
Ag.2R.543.0_CDS_a_at	Plasmodium Anopheles Array	Anopheles gambiae	2008-11-29	Ag.2R.543.0	ens:ENSANGT00000008560 /FEA=ENS /TIER=CDS /ANNOT=ens:ENSANGT00000008560 /EVID_CNT=14 /EVID_TYPE=ENS EST /GENE_CLUSTER=AffxAg.543 /SEG=chr2R:-7152565,7176099	Ag.2R.543.0_CDS	February 2003 (IAGP v.MOZ2)	2R:7152565-7176099 (-) // 100.0 //	AGAP001633	Q7PXW9	0006468 // protein amino acid phosphorylation // inferred from electronic annotation	---	0000166 // nucleotide binding // inferred from electronic annotation /// 0004672 // protein kinase activity // inferred from electronic annotation /// 0004674 // protein serine/threonine kinase activity // inferred from electronic annotation /// 0005524 /	IPR001245 // Tyrosine protein kinase // 3.2E-15 /// IPR011123 // Two component regulator three Y // 0.0059	XP_321463.4 // span:1397-1414,1421-1443 // numtm:2 /// AGAP001633-PA // span:1397-1414,1421-1443 // numtm:2	This probe set was annotated using the Matching Probes based pipeline to a Entrez Gene identifier using 1 transcripts. // false // Matching Probes // A	XM_321463(11)	AGAP001633-RA // cdna:novel chromosome:AgamP3:2R:7152914:7184747:-1 gene:AGAP001633 // ensembl // 11 // --- /// SNAP_ANOPHELES00000007704 // cdna:SNAP chromosome:AgamP3:2R:7152914:7153889:-1 // ensembl // 11 // --- /// XM_321463 // AGAP001633-PA (AgaP_AGA	10.4316	7.93752	7.6111	7.34182	7.97039	6.93588	6.55984	6.04548	1	1	1	1	0	0	0	0	0	0	0	1	0
Ag.3L.1154.0_CDS_at	Plasmodium Anopheles Array	Anopheles gambiae	2008-11-29	Ag.3L.1154.0	ens:ENSANGT00000024661 /FEA=ENS /TIER=CDS /ANNOT=ens:ENSANGT00000024661 /EVID_CNT=2 /EVID_TYPE=ENS EST /GENE_CLUSTER=AffxAg.1154 /SEG=chr3L:-20291489,20309236	Ag.3L.1154.0_CDS	February 2003 (IAGP v.MOZ2)	3L:21154871-21172618 (-) // 100.0 // /// 3L:21154871-21172602 (-) // 99.67 //	AGAP011333	Q7PFF8	0008152 // metabolic process // inferred from electronic annotation	---	0003824 // catalytic activity // inferred from electronic annotation	---	---	This probe set was annotated using the Matching Probes based pipeline to a Entrez Gene identifier using 1 transcripts. // false // Matching Probes // A	XM_309316(11)	AGAP011333-RA // cdna:novel chromosome:AgamP3:3L:21154872:21172603:-1 gene:AGAP011333 // ensembl // 11 // --- /// SNAP_ANOPHELES00000011563 // cdna:SNAP chromosome:AgamP3:3L:21154872:21166076:-1 // ensembl // 11 // --- /// XM_309316 // AGAP011333-PA (AgaP	7.90848	7.108	6.83923	6.93866	7.05047	7.34049	7.01614	6.82416	0	1	1	0	0	0	0	0	0	0	0	1	0
Ag.3R.408.0_CDS_at	Plasmodium Anopheles Array	Anopheles gambiae	2008-11-29	Ag.3R.408.0	ens:ENSANGT00000015840 /FEA=ENS /TIER=CDS /ANNOT=ens:ENSANGT00000015840 /EVID_CNT=11 /EVID_TYPE=ENS EST /GENE_CLUSTER=AffxAg.408 /SEG=chr3R:-43989530,44010188	Ag.3R.408.0_CDS	February 2003 (IAGP v.MOZ2)	3R:43300527-43321185 (-) // 100.0 //	AGAP009790	Q7Q1H2	0006030 // chitin metabolic process // inferred from electronic annotation	0005576 // extracellular region // inferred from electronic annotation	0008061 // chitin binding // inferred from electronic annotation	---	XP_318884.4 // span:13-35 // numtm:1 /// AGAP009790-PA // span:13-35 // numtm:1	This probe set was annotated using the Matching Probes based pipeline to a Entrez Gene identifier using 1 transcripts. // false // Matching Probes // A	XM_318884(11)	AGAP009790-RA // cdna:novel chromosome:AgamP3:3R:43300528:43321197:-1 gene:AGAP009790 // ensembl // 11 // --- /// SNAP_ANOPHELES00000014784 // cdna:SNAP chromosome:AgamP3:3R:43300711:43305598:-1 // ensembl // 11 // --- /// XM_318884 // AGAP009790-PA (AgaP	10.5044	7.45064	6.57964	6.75895	6.84537	7.41326	6.03663	6.00985	1	1	1	1	0	0	0	0	0	0	1	1	0
Ag.UNKN.96.0_CDS_a_at	Plasmodium Anopheles Array	Anopheles gambiae	2008-11-29	Ag.UNKN.96.0	ens:ENSANGT00000017068 /FEA=ENS /TIER=CDS /ANNOT=ens:ENSANGT00000017068 ens:ENSANGT00000026763 /EVID_CNT=9 /EVID_TYPE=ENS EST /GENE_CLUSTER=AffxAg.96 /SEG=chrUNKN:+43274750,43283674	Ag.UNKN.96.0_CDS	February 2003 (IAGP v.MOZ2)	3L:850533-859457 (-) // 100.0 // /// 3L:850533-859432 (-) // 98.1 //	AGAP010326	Q5TPN8	0006810 // transport // inferred from electronic annotation	0016020 // membrane // inferred from electronic annotation /// 0016021 // integral to membrane // inferred from electronic annotation	0005215 // transporter activity // inferred from electronic annotation	---	XP_554502.2 // span:13-35,50-72,79-101,137-159,172-194,214-236 // numtm:6 /// AGAP010326-PA // span:13-35,50-72,79-101,137-159,172-194,214-236 // numtm:6	This probe set was annotated using the Matching Probes based pipeline to a Entrez Gene identifier using 1 transcripts. // false // Matching Probes // A	XM_554502(11)	AGAP010326-RA // cdna:novel chromosome:AgamP3:3L:850534:859465:-1 gene:AGAP010326 // ensembl // 11 // --- /// XM_554502 // AGAP010326-PA (AgaP_AGAP010326) mRNA, complete cds. // refseq // 11 // ---	7.29417	8.14264	8.18334	7.57856	5.70709	7.1626	8.06129	5.20432	0	0	0	0	0	0	1	0	1	0	0	1	1
Ag.X.233.0_CDS_at	Plasmodium Anopheles Array	Anopheles gambiae	2008-11-29	Ag.X.233.0	ens:ENSANGT00000019433 /FEA=ENS /TIER=CDS /ANNOT=ens:ENSANGT00000019433 /EVID_CNT=6 /EVID_TYPE=ENS EST /GENE_CLUSTER=AffxAg.233 /SEG=chrX:+2485051,2486865	Ag.X.233.0_CDS	February 2003 (IAGP v.MOZ2)	X:2485051-2486865 (+) // 100.0 //	AGAP000154	Q7QEU6	0008152 // metabolic process // inferred from electronic annotation	---	0003824 // catalytic activity // inferred from electronic annotation	---	---	This probe set was annotated using the Matching Probes based pipeline to a Entrez Gene identifier using 1 transcripts. // false // Matching Probes // A	XM_310985(11)	AGAP000154-RA // cdna:novel chromosome:AgamP3:X:2485038:2486814:1 gene:AGAP000154 // ensembl // 11 // --- /// SNAP_ANOPHELES00000008663 // cdna:SNAP chromosome:AgamP3:X:2485071:2486814:1 // ensembl // 11 // --- /// XM_310985 // AGAP000154-PA (AgaP_AGAP000	7.35017	7.56784	7.08851	6.64271	5.40647	6.64106	6.48994	5.5531	0	0	0	1	0	0	1	0	1	0	0	1	1
Ag.X.422.0_CDS_at	Plasmodium Anopheles Array	Anopheles gambiae	2008-11-29	Ag.X.422.0	ens:ENSANGT00000008046 /FEA=ENS /TIER=CDS /ANNOT=ens:ENSANGT00000008046 /EVID_CNT=3 /EVID_TYPE=ENS EST /GENE_CLUSTER=AffxAg.422 /SEG=chrX:-4609783,4611233	Ag.X.422.0_CDS	February 2003 (IAGP v.MOZ2)	X:4609783-4611233 (-) // 100.0 // /// X:4609819-4611233 (-) // 97.26 //	AGAP000253	Q7PRX5	0006810 // transport // inferred from electronic annotation	0016020 // membrane // inferred from electronic annotation /// 0016021 // integral to membrane // inferred from electronic annotation	0005488 // binding // inferred from electronic annotation	---	---	This probe set was annotated using the Matching Probes based pipeline to a Entrez Gene identifier using 1 transcripts. // false // Matching Probes // A	XM_310872(11)	AGAP000253-RA // cdna:novel chromosome:AgamP3:X:4609820:4611335:-1 gene:AGAP000253 // ensembl // 11 // --- /// SNAP_ANOPHELES00000014308 // cdna:SNAP chromosome:AgamP3:X:4610206:4611233:-1 // ensembl // 11 // --- /// XM_310872 // AGAP000253-PA (AgaP_AGAP0	8.82798	6.71767	6.74713	6.26259	7.02042	6.43235	5.8682	5.80674	1	1	1	1	0	0	0	0	0	0	1	1	0
Ag.2L.202.0_CDS_at	Plasmodium Anopheles Array	Anopheles gambiae	2008-11-29	Ag.2L.202.0	ens:ENSANGT00000013603 /FEA=ENS /TIER=CDS /ANNOT=ens:ENSANGT00000013603 /EVID_CNT=39 /EVID_TYPE=ENS EST /GENE_CLUSTER=AffxAg.202 /SEG=chr2L:-23244290,23246112	Ag.2L.202.0_CDS	February 2003 (IAGP v.MOZ2)	2L:23813528-23815350 (-) // 100.0 //	AGAP005929	Q7Q6C1	0008615 // pyridoxine biosynthetic process // inferred from electronic annotation	---	0008478 // pyridoxal kinase activity // inferred from electronic annotation	IPR013749 // Phosphomethylpyrimidine kinase type-1 // 1.0E-8	---	This probe set was annotated using the Matching Probes based pipeline to a Entrez Gene identifier using 1 transcripts. // false // Matching Probes // A	XM_315959(11)	AGAP005929-RA // cdna:novel chromosome:AgamP3:2L:23813529:23815350:-1 gene:AGAP005929 // ensembl // 11 // --- /// SNAP_ANOPHELES00000004166 // cdna:SNAP chromosome:AgamP3:2L:23813701:23814963:-1 // ensembl // 11 // --- /// XM_315959 // AGAP005929-PA (AgaP	11.891	11.5775	12.1745	12.1866	12.4135	11.4526	11.8936	12.1272	0	0	0	0	1	1	1	0	0	0	0	1	0
Ag.2L.314.0_CDS_at	Plasmodium Anopheles Array	Anopheles gambiae	2008-11-29	Ag.2L.314.0	ens:ENSANGT00000020647 /FEA=ENS /TIER=CDS /ANNOT=ens:ENSANGT00000020647 /EVID_CNT=16 /EVID_TYPE=ENS EST /GENE_CLUSTER=AffxAg.314 /SEG=chr2L:-27645824,27646760	Ag.2L.314.0_CDS	February 2003 (IAGP v.MOZ2)	2L:28215062-28215998 (-) // 100.0 //	AGAP006195	Q7Q5V0	---	---	---	---	XP_316260.4 // span:4-26 // numtm:1 /// AGAP006195-PA // span:4-26 // numtm:1	This probe set was annotated using the Matching Probes based pipeline to a Entrez Gene identifier using 1 transcripts. // false // Matching Probes // A	XM_316260(11)	AGAP006195-RA // cdna:novel chromosome:AgamP3:2L:28215110:28215991:-1 gene:AGAP006195 // ensembl // 11 // --- /// BX024581 // Single read from an extremity of a full-length cDNA clone made from Anopheles gambiae total adult females. 5-PRIME end of clone F	10.4349	12.2172	12.3189	12.6005	12.8224	11.985	12.3717	12.6454	0	0	0	1	0	0	0	0	0	0	0	1	0
Ag.3L.1084.0_CDS_at	Plasmodium Anopheles Array	Anopheles gambiae	2008-11-29	Ag.3L.1084.0	ens:ENSANGT00000015586 /FEA=ENS /TIER=CDS /ANNOT=ens:ENSANGT00000015586 /EVID_CNT=2 /EVID_TYPE=ENS EST /GENE_CLUSTER=AffxAg.1084 /SEG=chr3L:-3704015,3704842	Ag.3L.1084.0_CDS	February 2003 (IAGP v.MOZ2)	3L:5064687-5065514 (-) // 100.0 //	AGAP010502	A0NDZ5	---	---	---	---	---	This probe set was annotated using the Matching Probes based pipeline to a Entrez Gene identifier using 1 transcripts. // false // Matching Probes // A	XM_001237562(9)	AGAP010502-RA // cdna:novel chromosome:AgamP3:3L:5064690:5065500:-1 gene:AGAP010502 // ensembl // 9 // --- /// AGAP010502-RB // cdna:novel chromosome:AgamP3:3L:5064712:5065514:-1 gene:AGAP010502 // ensembl // 11 // --- /// XM_001237562 // AGAP010502-PA (A	11.3611	12.0848	12.1359	12.5167	12.648	10.1815	12.1032	12.0519	0	0	1	1	0	0	0	0	0	0	1	1	0
Ag.3L.163.0_CDS_at	Plasmodium Anopheles Array	Anopheles gambiae	2008-11-29	Ag.3L.163.0	ens:ENSANGT00000022689 /FEA=ENS /TIER=CDS /ANNOT=ens:ENSANGT00000022689 /EVID_CNT=36 /EVID_TYPE=ENS EST /GENE_CLUSTER=AffxAg.163 /SEG=chr3L:-2208160,2209260	Ag.3L.163.0_CDS	February 2003 (IAGP v.MOZ2)	3L:2246780-2247880 (+) // 100.0 //	AGAP010364	Q7PRI3	0006030 // chitin metabolic process // inferred from electronic annotation	0005576 // extracellular region // inferred from electronic annotation	0008061 // chitin binding // inferred from electronic annotation	---	---	This probe set was annotated using the Matching Probes based pipeline to a Entrez Gene identifier using 1 transcripts. // false // Matching Probes // A	XM_311579(11)	AGAP010364-RA // cdna:novel chromosome:AgamP3:3L:2246808:2247865:1 gene:AGAP010364 // ensembl // 11 // --- /// BX061648 // Single read from an extremity of a full-length cDNA clone made from Anopheles gambiae total adult females. 5-PRIME end of clone FK0A	11.7126	12.1021	12.5399	12.6982	12.6663	10.6733	12.0143	12.4336	0	1	1	1	0	1	0	0	0	0	1	1	0
Ag.3L.178.0_CDS_s_at	Plasmodium Anopheles Array	Anopheles gambiae	2008-11-29	Ag.3L.178.0	ens:ENSANGT00000011685 /FEA=ENS /TIER=CDS /ANNOT=ens:ENSANGT00000011685 /EVID_CNT=31 /EVID_TYPE=ENS EST /GENE_CLUSTER=AffxAg.178 /SEG=chr3L:-41030485,41032174	Ag.3L.178.0_CDS	February 2003 (IAGP v.MOZ2)	3L:41712148-41713838 (+) // 99.67 // /// 3L:41709911-41711600 (-) // 100.0 //	AGAP012394 /// AGAP012395	Q7PVA0	0019538 // protein metabolic process // inferred from electronic annotation	---	0016671 // oxidoreductase activity, acting on sulfur group of donors, disulfide as acceptor // inferred from electronic annotation	---	---	This probe set was annotated using the Matching Probes based pipeline to a Entrez Gene identifier using 1 transcripts. // false // Matching Probes // A	XM_320164(11)	AGAP012394-RA // cdna:novel chromosome:AgamP3:3L:41710048:41711592:-1 gene:AGAP012394 // ensembl // 11 // --- /// AGAP012395-RA // cdna:novel chromosome:AgamP3:3L:41712157:41713673:1 gene:AGAP012395 // ensembl // 11 // --- /// SNAP_ANOPHELES00000011842 //	8.97106	11.7806	12.6871	12.9008	12.5361	11.6918	12.2367	12.596	1	1	1	1	0	0	0	0	0	0	0	1	0
Ag.3R.163.0_CDS_s_at	Plasmodium Anopheles Array	Anopheles gambiae	2008-11-29	Ag.3R.163.0	ens:ENSANGT00000011142 /FEA=ENS /TIER=CDS /ANNOT=ens:ENSANGT00000011142 /EVID_CNT=204 /EVID_TYPE=ENS EST /GENE_CLUSTER=AffxAg.163 /SEG=chr3R:+35633930,35635846	Ag.3R.163.0_CDS	February 2003 (IAGP v.MOZ2)	3R:35069629-35071545 (+) // 100.0 //	---	---	---	---	---	---	---	This probe set was annotated using the Matching Probes based pipeline to a UniGene identifier using 6 transcripts. // true // Matching Probes // A	BX069952(11),BX022399(11),BX041017(11),BX047418(11),BX049730(9),BX050812(11),SNAP_ANOPHELES00000018835(11)	BX022399 // Single read from an extremity of a full-length cDNA clone made from Anopheles gambiae total adult females. 5-PRIME end of clone FK0AAA34BC03 of strain 6-9 of Anopheles gambiae (African malaria mosquito). // gb_htc // 11 // --- /// BX041017 //	11.361	12.3627	12.3657	12.4216	12.7823	11.8486	12.406	12.4817	1	1	1	1	0	0	0	0	0	0	0	1	0
Ag.3R.2182.0_CDS_s_at	Plasmodium Anopheles Array	Anopheles gambiae	2008-11-29	Ag.3R.2182.0	ens:ENSANGT00000016373 /FEA=ENS /TIER=CDS /ANNOT=ens:ENSANGT00000016373 /EVID_CNT=1 /EVID_TYPE=ENS /GENE_CLUSTER=AffxAg.2182 /SEG=chr3R:-7776608,7777415	Ag.3R.2182.0_CDS	February 2003 (IAGP v.MOZ2)	UNKN:5499525-5500933 (+) // 95.39 // /// UNKN:5499204-5501389 (+) // 92.14 // /// UNKN:5498919-5500705 (+) // 92.64 // /// UNKN:5498819-5500306 (+) // 90.9 // /// 3R:7776608-7777410 (-) // 100.0 // /// 3R:7775753-7776612 (-) // 94.51 //	AGAP008244	Q5TQE4	0006030 // chitin metabolic process // inferred from electronic annotation	0005576 // extracellular region // inferred from electronic annotation	0008061 // chitin binding // inferred from electronic annotation	IPR009900 // Apopolysialoglycoprotein // 180.0 /// IPR009900 // Apopolysialoglycoprotein // 120.0 /// IPR009900 // Apopolysialoglycoprotein // 150.0 /// IPR009900 // Apopolysialoglycoprotein // 160.0 /// IPR009900 // Apopolysialoglycoprotein // 78.0 /// I	---	This probe set was annotated using the Matching Probes based pipeline to a Entrez Gene identifier using 1 transcripts. // false // Matching Probes // A	XM_555219(11)	AGAP008244-RA // cdna:novel chromosome:AgamP3:3R:7775253:7778852:-1 gene:AGAP008244 // ensembl // 11 // --- /// SNAP_ANOPHELES00000015752 // cdna:SNAP chromosome:AgamP3:3R:7775253:7778852:-1 // ensembl // 11 // --- /// XM_555219 // AGAP008244-PA (AgaP_AGA	11.5082	12.211	12.1645	12.5104	13.0511	11.7344	12.1023	12.7348	0	0	0	1	0	0	0	0	0	0	0	1	0
Ag.3R.246.0_CDS_at	Plasmodium Anopheles Array	Anopheles gambiae	2008-11-29	Ag.3R.246.0	ens:ENSANGT00000009899 /FEA=ENS /TIER=CDS /ANNOT=ens:ENSANGT00000009899 /EVID_CNT=26 /EVID_TYPE=ENS EST /GENE_CLUSTER=AffxAg.246 /SEG=chr3R:+47789886,47791445	Ag.3R.246.0_CDS	February 2003 (IAGP v.MOZ2)	3R:47100883-47102442 (+) // 100.0 //	AGAP009982	Q7Q143	---	---	---	---	---	This probe set was annotated using the Matching Probes based pipeline to a Entrez Gene identifier using 1 transcripts. // false // Matching Probes // A	XM_319120(11)	AGAP009982-RA // cdna:novel chromosome:AgamP3:3R:47100884:47102442:1 gene:AGAP009982 // ensembl // 11 // --- /// SNAP_ANOPHELES00000021680 // cdna:SNAP chromosome:AgamP3:3R:47101053:47102194:1 // ensembl // 11 // --- /// XM_319120 // AGAP009982-PA (AgaP_A	11.2732	11.7041	12.3228	12.1579	12.7571	10.5595	11.4482	11.6852	0	0	0	1	0	0	0	0	0	0	0	1	0
Ag.3L.1776.0_CDS_at	Plasmodium Anopheles Array	Anopheles gambiae	2008-11-29	Ag.3L.1776.0	ens:ENSANGT00000018245 /FEA=ENS /TIER=CDS /ANNOT=ens:ENSANGT00000018245 /EVID_CNT=1 /EVID_TYPE=ENS /GENE_CLUSTER=AffxAg.1776 /SEG=chr3L:-11323305,11323841	Ag.3L.1776.0_CDS	February 2003 (IAGP v.MOZ2)	3L:12385978-12386514 (-) // 100.0 //	AGAP010879	Q7QGS9	0006644 // phospholipid metabolic process // inferred from electronic annotation /// 0016042 // lipid catabolic process // inferred from electronic annotation	0005576 // extracellular region // inferred from electronic annotation	0004623 // phospholipase A2 activity // inferred from electronic annotation /// 0005509 // calcium ion binding // inferred from electronic annotation	---	---	This probe set was annotated using the Matching Probes based pipeline to a Entrez Gene identifier using 1 transcripts. // false // Matching Probes // A	XM_309822(11)	AGAP010879-RA // cdna:novel chromosome:AgamP3:3L:12385895:12386754:-1 gene:AGAP010879 // ensembl // 11 // --- /// SNAP_ANOPHELES00000010359 // cdna:SNAP chromosome:AgamP3:3L:12385973:12386765:-1 // ensembl // 11 // --- /// XM_309822 // AGAP010879-PA (AgaP	5.62542	9.49785	8.72449	8.09062	7.50897	8.31122	7.78008	7.36799	1	1	0	0	0	0	0	0	0	0	0	1	0
Ag.3L.745.0_CDS_at	Plasmodium Anopheles Array	Anopheles gambiae	2008-11-29	Ag.3L.745.0	ens:ENSANGT00000014069 /FEA=ENS /TIER=CDS /ANNOT=ens:ENSANGT00000014069 /EVID_CNT=3 /EVID_TYPE=ENS EST /GENE_CLUSTER=AffxAg.745 /SEG=chr3L:+32237872,32240188	Ag.3L.745.0_CDS	February 2003 (IAGP v.MOZ2)	3L:32917298-32919614 (+) // 100.0 //	AGAP011750	Q7PZ63	---	---	---	---	---	This probe set was annotated using the Matching Probes based pipeline to a Entrez Gene identifier using 1 transcripts. // false // Matching Probes // A	XM_320760(11)	AGAP011750-RA // cdna:novel chromosome:AgamP3:3L:32917179:32919704:1 gene:AGAP011750 // ensembl // 11 // --- /// SNAP_ANOPHELES00000016465 // cdna:SNAP chromosome:AgamP3:3L:32917179:32919704:1 // ensembl // 11 // --- /// XM_320760 // AGAP011750-PA (AgaP_A	6.10605	7.39131	7.99178	7.74308	7.71124	8.39066	8.33631	9.01415	0	1	0	0	0	0	0	0	0	0	0	0	1
Ag.X.218.0_UTR_at	Plasmodium Anopheles Array	Anopheles gambiae	2008-11-29	Ag.X.218.0	ens:ENSANGT00000017293 /FEA=ENS /TIER=UTR /ANNOT=ens:ENSANGT00000017293 /EVID_CNT=7 /EVID_TYPE=ENS EST /GENE_CLUSTER=AffxAg.218 /SEG=chrX:-9590149,9594799	Ag.X.218.0_UTR	February 2003 (IAGP v.MOZ2)	X:9590149-9594799 (-) // 100.0 //	AGAP000535	Q7QFJ9	---	---	0016747 // transferase activity, transferring groups other than amino-acyl groups // inferred from electronic annotation	---	XP_310550.4 // span:5-27,320-342,363-385,424-446,453-475,498-515,528-547,572-594,606-628,643-665 // numtm:10 /// SNAP_ANOPHELES00000004667 // span:5-27,196-218,263-285,305-327,348-370,409-431,438-460,483-500,513-532,558-577,590-612,632-654 // numtm:12 ///	This probe set was annotated using the Genome Target Overlap based pipeline to a Entrez Gene identifier using 1 transcripts. // false // Genome Target Overlap // B	XM_310550	AGAP000535-RA // cdna:novel chromosome:AgamP3:X:9591291:9594721:-1 gene:AGAP000535 // ensembl // 0 // chrX:9591290-9594721(-) /// SNAP_ANOPHELES00000004667 // cdna:SNAP chromosome:AgamP3:X:9589144:9594691:-1 // ensembl // 0 // chrX:9589143-9594691(-) ///	5.53094	8.35213	7.25582	7.52426	7.87169	8.24431	5.8218	9.51604	1	0	0	0	0	0	0	0	0	0	1	0	1
Ag.2L.1428.0_CDS_at	Plasmodium Anopheles Array	Anopheles gambiae	2008-11-29	Ag.2L.1428.0	ens:ENSANGT00000013015 /FEA=ENS /TIER=CDS /ANNOT=ens:ENSANGT00000013015 /EVID_CNT=2 /EVID_TYPE=ENS EST /GENE_CLUSTER=AffxAg.1428 /SEG=chr2L:+29985737,29987289	Ag.2L.1428.0_CDS	February 2003 (IAGP v.MOZ2)	2L:30554975-30556527 (+) // 100.0 //	AGAP006369	Q7Q5L3	---	---	0042302 // structural constituent of cuticle // inferred from electronic annotation	---	---	This probe set was annotated using the Matching Probes based pipeline to a Entrez Gene identifier using 1 transcripts. // false // Matching Probes // A	XM_316399(11)	AGAP006369-RA // cdna:known chromosome:AgamP3:2L:30553004:30556554:1 gene:AGAP006369 // ensembl // 11 // --- /// SNAP_ANOPHELES00000023520 // cdna:SNAP chromosome:AgamP3:2L:30553324:30556554:1 // ensembl // 11 // --- /// XM_316399 // cuticular protein 144	6.03787	5.52614	6.68633	6.54979	6.63354	5.84255	6.93355	7.03404	0	0	0	0	1	0	0	0	0	0	1	1	0
Ag.2R.117.0_CDS_at	Plasmodium Anopheles Array	Anopheles gambiae	2008-11-29	Ag.2R.117.0	ens:ENSANGT00000016801 /FEA=ENS /FL=gb:AY081778.1 /TIER=CDS /DEF=CYTOCHROME P450. (Source:SPTREMBL;Acc:Q8T4K6) /GEN=CYP6P4 /ANNOT=ens:ENSANGT00000016801 /EVID_CNT=2 /EVID_TYPE=ENS FLmRNA /GENE_CLUSTER=AffxAg.117 /SEG=chr2R:-28497084,28498673	Ag.2R.117.0_CDS	February 2003 (IAGP v.MOZ2)	2R:28497086-28498675 (-) // 100.0 //	AGAP002867	Q5XM77 /// Q8T4K6	0055114 // oxidation reduction // inferred from electronic annotation	---	0004497 // monooxygenase activity // inferred from electronic annotation /// 0005506 // iron ion binding // inferred from electronic annotation /// 0009055 // electron carrier activity // inferred from electronic annotation /// 0016491 // oxidoreductase a	---	AAL91655.1 // span:3-22 // numtm:1 /// SNAP_ANOPHELES00000002200 // span:3-22 // numtm:1 /// AGAP002867-PA // span:3-22 // numtm:1	This probe set was annotated using the Matching Probes based pipeline to a UniGene identifier using 1 transcripts. // false // Matching Probes // A	AY081778(11)	AGAP002867-RA // cdna:known chromosome:AgamP3:2R:28497087:28498674:-1 gene:AGAP002867 // ensembl // 11 // --- /// AY081778 // Anopheles gambiae cytochrome P450 (CYP6P4) mRNA, complete cds. // gb // 11 // --- /// SNAP_ANOPHELES00000002200 // cdna:SNAP chro	6.82784	5.29805	5.84413	7.08012	8.3592	5.44643	6.31703	6.55519	1	0	0	1	0	1	1	1	1	0	0	1	0
Ag.2R.2222.0_CDS_at	Plasmodium Anopheles Array	Anopheles gambiae	2008-11-29	Ag.2R.2222.0	ens:ENSANGT00000022414 /FEA=ENS /TIER=CDS /ANNOT=ens:ENSANGT00000022414 /EVID_CNT=2 /EVID_TYPE=ENS EST /GENE_CLUSTER=AffxAg.2222 /SEG=chr2R:-29248098,29262597	Ag.2R.2222.0_CDS	February 2003 (IAGP v.MOZ2)	2R:29248100-29262599 (-) // 100.0 //	---	---	---	---	---	---	---	This probe set was annotated using the Design Representative Id based pipeline to a GenBank identifier using 1 transcripts. // false // Design Representative Id // R	Ag.2R.2222.0_CDS	Ag.2R.2222.0_CDS // --- // gb // --- // ---	5.75397	5.80989	6.52172	6.8679	6.16866	5.96888	6.38716	6.78963	0	0	1	0	0	0	0	0	0	0	0	1	0
Ag.3L.1001.0_CDS_at	Plasmodium Anopheles Array	Anopheles gambiae	2008-11-29	Ag.3L.1001.0	ens:ENSANGT00000012049 /FEA=ENS /TIER=CDS /ANNOT=ens:ENSANGT00000012049 /EVID_CNT=2 /EVID_TYPE=ENS EST /GENE_CLUSTER=AffxAg.1001 /SEG=chr3L:+28726841,28727781	Ag.3L.1001.0_CDS	February 2003 (IAGP v.MOZ2)	3L:29406267-29407207 (+) // 100.0 //	AGAP011605	Q7PYW2	---	---	---	---	---	This probe set was annotated using the Matching Probes based pipeline to a Entrez Gene identifier using 1 transcripts. // false // Matching Probes // A	XM_320899(11)	AGAP011605-RA // cdna:novel chromosome:AgamP3:3L:29406268:29407207:1 gene:AGAP011605 // ensembl // 11 // --- /// XM_320899 // AGAP011605-PA (AgaP_AGAP011605) mRNA, partial cds. // refseq // 11 // ---	7.38529	5.82259	5.36271	6.23207	7.52583	5.02799	5.70705	5.93248	1	1	0	0	0	0	1	0	1	0	0	1	0
Ag.3R.1862.0_CDS_at	Plasmodium Anopheles Array	Anopheles gambiae	2008-11-29	Ag.3R.1862.0	ens:ENSANGT00000016861 /FEA=ENS /TIER=CDS /ANNOT=ens:ENSANGT00000016861 /EVID_CNT=1 /EVID_TYPE=ENS /GENE_CLUSTER=AffxAg.1862 /SEG=chr3R:+28947680,28950621	Ag.3R.1862.0_CDS	February 2003 (IAGP v.MOZ2)	3R:28607427-28610368 (+) // 100.0 //	AGAP009198	Q7PVS1	---	---	---	---	---	This probe set was annotated using the Matching Probes based pipeline to a Entrez Gene identifier using 1 transcripts. // false // Matching Probes // A	XM_319973(9)	AGAP009198-RA // cdna:novel chromosome:AgamP3:3R:28607425:28610512:1 gene:AGAP009198 // ensembl // 9 // --- /// XM_319973 // AGAP009198-PA (AgaP_AGAP009198) mRNA, partial cds. // refseq // 9 // ---	5.26358	6.17916	5.82411	5.99488	6.16541	4.61009	5.46251	5.17945	1	0	0	0	0	0	0	0	0	0	1	0	0
Ag.3R.73.0_CDS_a_at	Plasmodium Anopheles Array	Anopheles gambiae	2008-11-29	Ag.3R.73.0	ens:ENSANGT00000019660 /FEA=ENS /TIER=CDS /DEF=CYTOCHROME P450 CYP4H17 (FRAGMENT). (Source:SPTREMBL;Acc:Q8WQP5) /GEN=Q8WQP5 /ANNOT=ens:ENSANGT00000019660 /EVID_CNT=2 /EVID_TYPE=ENS mRNA /GENE_CLUSTER=AffxAg.73 /SEG=chr3R:+9926867,9927906	Ag.3R.73.0_CDS	February 2003 (IAGP v.MOZ2)	3R:9926867-9927906 (+) // 100.0 //	AGAP008358	Q7Q4E3 /// Q8WQP2 /// Q8WQP5	0055114 // oxidation reduction // inferred from electronic annotation	---	0004497 // monooxygenase activity // inferred from electronic annotation /// 0005506 // iron ion binding // inferred from electronic annotation /// 0009055 // electron carrier activity // inferred from electronic annotation /// 0016491 // oxidoreductase a	---	---	This probe set was annotated using the Matching Probes based pipeline to a Entrez Gene identifier using 1 transcripts. // false // Matching Probes // A	XM_317096(11)	AGAP008358-RA // cdna:known chromosome:AgamP3:3R:9911648:9942131:1 gene:AGAP008358 // ensembl // 11 // --- /// SNAP_ANOPHELES00000015448 // cdna:SNAP chromosome:AgamP3:3R:9926157:9927906:1 // ensembl // 11 // --- /// XM_317096 // AGAP008358-PA (AgaP_AGAP0	5.90405	5.90163	6.21402	6.84879	6.8524	7.05926	5.77865	5.87774	0	0	1	1	0	1	1	1	0	0	1	0	0
Ag.UNKN.833.0_CDS_s_at	Plasmodium Anopheles Array	Anopheles gambiae	2008-11-29	Ag.UNKN.833.0	ens:ENSANGT00000027024 /FEA=ENS /TIER=CDS /ANNOT=ens:ENSANGT00000027024 /EVID_CNT=1 /EVID_TYPE=ENS /GENE_CLUSTER=AffxAg.833 /SEG=chrUNKN:+32903032,32907577	Ag.UNKN.833.0_CDS	February 2003 (IAGP v.MOZ2)	UNKN:28495588-28495893 (+) // 91.3 // /// 3L:23411141-23411447 (-) // 90.22 //	---	---	---	---	---	---	---	This probe set was annotated using the Genome Target Overlap based pipeline to a Entrez Gene identifier using 1 transcripts. // false // Genome Target Overlap // B	XM_317929	SNAP_ANOPHELES00000005351 // cdna:SNAP chromosome:AgamP3:UNKN:28495335:28495905:1 // ensembl // 11 // --- /// SNAP_ANOPHELES00000011491 // cdna:SNAP chromosome:AgamP3:3L:23409991:23412312:-1 // ensembl // 11 // ---	6.16084	5.87056	5.72387	5.58749	5.94679	7.11739	6.10304	6.44504	0	0	1	0	0	0	0	0	0	0	1	1	0
Ag.X.170.0_CDS_at	Plasmodium Anopheles Array	Anopheles gambiae	2008-11-29	Ag.X.170.0	ens:ENSANGT00000012466 /FEA=ENS /TIER=CDS /ANNOT=ens:ENSANGT00000012466 /EVID_CNT=9 /EVID_TYPE=ENS EST /GENE_CLUSTER=AffxAg.170 /SEG=chrX:+4919508,4921248	Ag.X.170.0_CDS	February 2003 (IAGP v.MOZ2)	X:4919508-4921248 (+) // 100.0 //	AGAP000261	Q7QF19	---	---	0003677 // DNA binding // inferred from electronic annotation /// 0031072 // heat shock protein binding // inferred from electronic annotation	---	XP_310857.4 // span:5-27,130-152 // numtm:2 /// SNAP_ANOPHELES00000022455 // span:4-26,129-151 // numtm:2 /// AGAP000261-PA // span:5-27,130-152 // numtm:2	This probe set was annotated using the Matching Probes based pipeline to a Entrez Gene identifier using 1 transcripts. // false // Matching Probes // A	XM_310857(11)	AGAP000261-RA // cdna:novel chromosome:AgamP3:X:4919566:4925890:1 gene:AGAP000261 // ensembl // 11 // --- /// SNAP_ANOPHELES00000022455 // cdna:SNAP chromosome:AgamP3:X:4919664:4921419:1 // ensembl // 11 // --- /// XM_310857 // AGAP000261-PA (AgaP_AGAP000	6.00161	5.39846	5.50991	5.77516	5.39461	6.49277	5.96909	5.98588	1	0	0	1	0	0	0	0	0	0	1	1	0
Ag.X.486.0_CDS_at	Plasmodium Anopheles Array	Anopheles gambiae	2008-11-29	Ag.X.486.0	ens:ENSANGT00000015587 /FEA=ENS /TIER=CDS /ANNOT=ens:ENSANGT00000015587 /EVID_CNT=2 /EVID_TYPE=ENS EST /GENE_CLUSTER=AffxAg.486 /SEG=chrX:+5934338,5937477	Ag.X.486.0_CDS	February 2003 (IAGP v.MOZ2)	X:5934338-5937477 (+) // 100.0 //	---	---	---	---	---	---	---	This probe set was annotated using the Genome Target Overlap based pipeline to a ENSEMBL identifier using 1 transcripts. // false // Genome Target Overlap // B	SNAP_ANOPHELES00000023914	SNAP_ANOPHELES00000023914 // cdna:SNAP chromosome:AgamP3:X:5934418:5936196:1 // ensembl // 0 // chrX:5934417-5936190(+)	7.099	6.27706	5.91112	5.72236	5.90493	6.4762	6.15813	5.66261	1	1	1	1	0	0	0	0	0	0	0	1	0
Ag.2L.1961.0_CDS_at	Plasmodium Anopheles Array	Anopheles gambiae	2008-11-29	Ag.2L.1961.0	ens:ENSANGT00000016468 /FEA=ENS /TIER=CDS /ANNOT=ens:ENSANGT00000016468 /EVID_CNT=1 /EVID_TYPE=ENS /GENE_CLUSTER=AffxAg.1961 /SEG=chr2L:+19184820,19196360	Ag.2L.1961.0_CDS	February 2003 (IAGP v.MOZ2)	2L:19754058-19765598 (+) // 100.0 //	AGAP005727	Q7Q6Q5	0006355 // regulation of transcription, DNA-dependent // inferred from electronic annotation /// 0045449 // regulation of transcription // inferred from electronic annotation	0005634 // nucleus // inferred from electronic annotation	0003677 // DNA binding // inferred from electronic annotation /// 0003700 // transcription factor activity // inferred from electronic annotation /// 0043565 // sequence-specific DNA binding // inferred from electronic annotation	IPR001356 // Homeobox // 1.6E-4	---	This probe set was annotated using the Matching Probes based pipeline to a Entrez Gene identifier using 1 transcripts. // false // Matching Probes // A	XM_315742(11)	AGAP005727-RA // cdna:novel chromosome:AgamP3:2L:19753791:19765598:1 gene:AGAP005727 // ensembl // 11 // --- /// SNAP_ANOPHELES00000012536 // cdna:SNAP chromosome:AgamP3:2L:19763084:19765598:1 // ensembl // 11 // --- /// XM_315742 // AGAP005727-PA (AgaP_A	7.47488	7.58506	6.91801	6.74968	7.77452	6.11413	6.67627	7.0979	0	0	0	0	0	0	0	0	0	1	0	1	0
Ag.2R.1449.1_CDS_at	Plasmodium Anopheles Array	Anopheles gambiae	2008-11-29	Ag.2R.1449.1	ens:ENSANGT00000025856 /FEA=ENS /TIER=CDS /ANNOT=ens:ENSANGT00000025856 /EVID_CNT=1 /EVID_TYPE=ENS /GENE_CLUSTER=AffxAg.1449 /SEG=chr2R:-48016894,48020315	Ag.2R.1449.1_CDS	February 2003 (IAGP v.MOZ2)	2R:46223836-46224498 (-) // 97.66 //	AGAP003915	Q5TPI7	---	---	---	---	---	This probe set was annotated using the Matching Probes based pipeline to a Entrez Gene identifier using 1 transcripts. // false // Matching Probes // A	XM_554316(9)	AGAP003915-RA // cdna:novel chromosome:AgamP3:2R:46201655:46229126:-1 gene:AGAP003915 // ensembl // 9 // --- /// SNAP_ANOPHELES00000003655 // cdna:SNAP chromosome:AgamP3:2R:46221478:46225752:-1 // ensembl // 10 // --- /// XM_554316 // AGAP003915-PA (AgaP_	6.60415	6.94266	6.69486	6.98767	7.61784	6.65768	7.03087	7.39851	0	0	0	1	0	0	0	0	1	0	0	1	0
Ag.2R.1809.0_CDS_at	Plasmodium Anopheles Array	Anopheles gambiae	2008-11-29	Ag.2R.1809.0	ens:ENSANGT00000013858 /FEA=ENS /TIER=CDS /ANNOT=ens:ENSANGT00000013858 /EVID_CNT=2 /EVID_TYPE=ENS EST /GENE_CLUSTER=AffxAg.1809 /SEG=chr2R:+1771016,1772612	Ag.2R.1809.0_CDS	February 2003 (IAGP v.MOZ2)	2R:1771016-1772612 (+) // 100.0 //	AGAP001236	Q7PX65	0006810 // transport // inferred from electronic annotation	0016020 // membrane // inferred from electronic annotation /// 0016021 // integral to membrane // inferred from electronic annotation	0005215 // transporter activity // inferred from electronic annotation	---	XP_321919.4 // span:21-43,63-85,94-113,118-140,147-169,174-196,280-302,317-339,351-373,393-415,422-439,454-476 // numtm:12 /// SNAP_ANOPHELES00000011687 // span:63-85,100-122,134-151,156-178,185-207,212-234,318-340,355-377,389-411,431-453,460-477,492-514	This probe set was annotated using the Matching Probes based pipeline to a Entrez Gene identifier using 1 transcripts. // false // Matching Probes // A	XM_321919(11)	AGAP001236-RA // cdna:novel chromosome:AgamP3:2R:1770854:1772729:1 gene:AGAP001236 // ensembl // 11 // --- /// SNAP_ANOPHELES00000011687 // cdna:SNAP chromosome:AgamP3:2R:1770522:1772729:1 // ensembl // 11 // --- /// XM_321919 // AGAP001236-PA (AgaP_AGAP0	7.67982	6.06315	7.05166	6.27356	7.29595	6.55536	7.83252	7.71902	1	0	0	0	0	0	0	0	0	0	1	0	0
Ag.2R.2872.0_CDS_at	Plasmodium Anopheles Array	Anopheles gambiae	2008-11-29	Ag.2R.2872.0	ens:ENSANGT00000015034 /FEA=ENS /TIER=CDS /ANNOT=ens:ENSANGT00000015034 /EVID_CNT=1 /EVID_TYPE=ENS /GENE_CLUSTER=AffxAg.2872 /SEG=chr2R:+45014266,45015421	Ag.2R.2872.0_CDS	February 2003 (IAGP v.MOZ2)	2R:43088059-43089214 (+) // 100.0 //	---	---	---	---	---	---	---	This probe set was annotated using the Matching Probes based pipeline to a ENSEMBL identifier using 1 transcripts. // false // Matching Probes // A	SNAP_ANOPHELES00000017417(11)	SNAP_ANOPHELES00000017417 // cdna:SNAP chromosome:AgamP3:2R:43087769:43089214:1 // ensembl // 11 // ---	5.33948	7.96656	7.50235	7.65774	7.1788	6.06635	6.34749	5.21875	1	1	1	1	0	0	0	0	0	0	0	0	1
Ag.2R.40.0_CDS_a_at	Plasmodium Anopheles Array	Anopheles gambiae	2008-11-29	Ag.2R.40.0	ens:ENSANGT00000011261 /FEA=ENS /FL=gb:AF071161.1 /TIER=CDS /DEF=GLUTATHIONE S-TRANSFERASE 1-7. (Source:SPTREMBL;Acc:O76483) /GEN=GSTd7 /ANNOT=ens:ENSANGT00000011261 ens:ENSANGT00000028601 /EVID_CNT=9 /EVID_TYPE=ENS FLmRNA EST /GENE_CLUSTER=AffxAg.40 /SEG	Ag.2R.40.0_CDS	February 2003 (IAGP v.MOZ2)	2R:50989915-50993559 (-) // 100.0 // /// 2R:50989921-50993559 (-) // 99.61 //	AGAP004163	A0NDD6 /// O76483	0006749 // glutathione metabolic process // inferred from sequence or structural similarity	0005576 // extracellular region // inferred from sequence or structural similarity	0004364 // glutathione transferase activity // inferred from electronic annotation /// 0004364 // glutathione transferase activity // inferred from sequence or structural similarity /// 0016740 // transferase activity // inferred from electronic annotatio	IPR004046 // Glutathione S-transferase, C-terminal // 5.7E-7	---	This probe set was annotated using the Matching Probes based pipeline to a Entrez Gene identifier using 2 transcripts. // false // Matching Probes // A	XM_562675(11),XM_562676(11)	AF071161 // Anopheles gambiae glutathione S-transferase D7 mRNA, complete cds. // gb // 11 // --- /// AGAP004163-RA // cdna:known chromosome:AgamP3:2R:50989917:50992566:-1 gene:AGAP004163 // ensembl // 11 // --- /// AGAP004163-RB // cdna:novel chromosome:	7.50338	6.64316	7.53202	7.79523	8.08571	6.00304	7.11029	7.17673	0	0	0	0	1	1	1	0	0	0	1	1	0
Ag.3L.1076.0_CDS_at	Plasmodium Anopheles Array	Anopheles gambiae	2008-11-29	Ag.3L.1076.0	ens:ENSANGT00000024542 /FEA=ENS /TIER=CDS /ANNOT=ens:ENSANGT00000024542 /EVID_CNT=2 /EVID_TYPE=ENS EST /GENE_CLUSTER=AffxAg.1076 /SEG=chr3L:-506165,506751	Ag.3L.1076.0_CDS	February 2003 (IAGP v.MOZ2)	3L:3949289-3949875 (+) // 100.0 //	---	---	---	---	---	---	---	This probe set was annotated using the Design Representative Id based pipeline to a GenBank identifier using 1 transcripts. // false // Design Representative Id // R	Ag.3L.1076.0_CDS	Ag.3L.1076.0_CDS // --- // gb // --- // ---	6.5941	6.99332	7.68219	8.0716	7.5407	5.48891	6.85784	6.15802	0	0	1	0	0	0	0	0	0	0	1	0	0
Ag.3R.1082.0_CDS_at	Plasmodium Anopheles Array	Anopheles gambiae	2008-11-29	Ag.3R.1082.0	ens:ENSANGT00000024980 /FEA=ENS /TIER=CDS /ANNOT=ens:ENSANGT00000024980 /EVID_CNT=3 /EVID_TYPE=ENS EST /GENE_CLUSTER=AffxAg.1082 /SEG=chr3R:-16391286,16396269	Ag.3R.1082.0_CDS	February 2003 (IAGP v.MOZ2)	3R:16051032-16056015 (-) // 100.0 //	AGAP008721	Q7PHW7	0006810 // transport // inferred from electronic annotation /// 0055085 // transmembrane transport // inferred from electronic annotation	0016020 // membrane // inferred from electronic annotation /// 0016021 // integral to membrane // inferred from electronic annotation	0005215 // transporter activity // inferred from electronic annotation /// 0022891 // substrate-specific transmembrane transporter activity // inferred from electronic annotation	---	XP_314829.4 // span:31-53,72-94,103-122,127-149,162-184,188-210,280-302,315-337,346-368,378-400,412-434,439-461 // numtm:12 /// AGAP008721-PA // span:31-53,72-94,103-122,127-149,162-184,188-210,280-302,315-337,346-368,378-400,412-434,439-461 // numtm:12	This probe set was annotated using the Matching Probes based pipeline to a Entrez Gene identifier using 1 transcripts. // false // Matching Probes // A	XM_314829(9)	AGAP008721-RA // cdna:novel chromosome:AgamP3:3R:16032858:16056014:-1 gene:AGAP008721 // ensembl // 9 // --- /// XM_314829 // AGAP008721-PA (AgaP_AGAP008721) mRNA, complete cds. // refseq // 9 // ---	6.92797	7.00476	6.85306	7.00979	7.4203	6.8034	7.09304	7.37157	0	0	0	0	0	0	0	0	1	0	0	1	0
Ag.3R.716.0_CDS_at	Plasmodium Anopheles Array	Anopheles gambiae	2008-11-29	Ag.3R.716.0	ens:ENSANGT00000024070 /FEA=ENS /TIER=CDS /ANNOT=ens:ENSANGT00000024070 /EVID_CNT=5 /EVID_TYPE=ENS EST /GENE_CLUSTER=AffxAg.716 /SEG=chr3R:-8744594,8745383	Ag.3R.716.0_CDS	February 2003 (IAGP v.MOZ2)	3R:8744594-8745383 (-) // 100.0 //	AGAP008301	Q7PJ83	---	---	---	---	---	This probe set was annotated using the Matching Probes based pipeline to a Entrez Gene identifier using 1 transcripts. // false // Matching Probes // A	XM_317164(11)	AGAP008301-RA // cdna:novel chromosome:AgamP3:3R:8744458:8745381:-1 gene:AGAP008301 // ensembl // 11 // --- /// SNAP_ANOPHELES00000018739 // cdna:SNAP chromosome:AgamP3:3R:8744723:8745169:-1 // ensembl // 11 // --- /// XM_317164 // AGAP008301-PA (AgaP_AGA	7.16012	6.64803	7.16226	7.45138	8.40752	5.64958	6.89592	7.16467	0	0	0	1	0	0	1	0	1	0	1	1	0
Ag.UNKN.1707.0_CDS_at	Plasmodium Anopheles Array	Anopheles gambiae	2008-11-29	Ag.UNKN.1707.0	ens:ENSANGT00000024371 /FEA=ENS /TIER=CDS /ANNOT=ens:ENSANGT00000024371 /EVID_CNT=1 /EVID_TYPE=ENS /GENE_CLUSTER=AffxAg.1707 /SEG=chrUNKN:-27196334,27197270	Ag.UNKN.1707.0_CDS	February 2003 (IAGP v.MOZ2)	3L:20316929-20317687 (+) // 97.28 // /// 3L:424404-425102 (+) // 95.71 // /// UNKN:31748059-31748756 (+) // 97.57 // /// 2L:231157-231867 (+) // 90.56 // /// 2R:5107944-5108663 (-) // 97.0 // /// 2R:42209911-42210612 (-) // 96.42 // /// 2R:45692456-456932	---	---	---	---	---	---	---	This probe set was annotated using the Design Representative Id based pipeline to a GenBank identifier using 1 transcripts. // false // Design Representative Id // R	Ag.UNKN.1707.0_CDS	Ag.UNKN.1707.0_CDS // --- // gb // --- // ---	5.9975	6.66371	6.72841	7.04624	7.50467	6.31378	6.78842	7.05149	0	1	1	1	0	0	1	0	1	0	0	1	0
Ag.X.218.0_CDS_a_at	Plasmodium Anopheles Array	Anopheles gambiae	2008-11-29	Ag.X.218.0	ens:ENSANGT00000017293 /FEA=ENS /TIER=CDS /ANNOT=ens:ENSANGT00000017293 /EVID_CNT=7 /EVID_TYPE=ENS EST /GENE_CLUSTER=AffxAg.218 /SEG=chrX:-9590149,9594799	Ag.X.218.0_CDS	February 2003 (IAGP v.MOZ2)	X:9590149-9594799 (-) // 100.0 //	AGAP000535	Q7QFJ9	---	---	0016747 // transferase activity, transferring groups other than amino-acyl groups // inferred from electronic annotation	---	XP_310550.4 // span:5-27,320-342,363-385,424-446,453-475,498-515,528-547,572-594,606-628,643-665 // numtm:10 /// SNAP_ANOPHELES00000004667 // span:5-27,196-218,263-285,305-327,348-370,409-431,438-460,483-500,513-532,558-577,590-612,632-654 // numtm:12 ///	This probe set was annotated using the Matching Probes based pipeline to a Entrez Gene identifier using 1 transcripts. // false // Matching Probes // A	XM_310550(11)	AGAP000535-RA // cdna:novel chromosome:AgamP3:X:9591291:9594721:-1 gene:AGAP000535 // ensembl // 11 // --- /// SNAP_ANOPHELES00000004667 // cdna:SNAP chromosome:AgamP3:X:9589144:9594691:-1 // ensembl // 11 // --- /// XM_310550 // AGAP000535-PA (AgaP_AGAP0	6.00181	7.12543	6.31461	6.52087	6.31211	6.77036	5.28853	7.15621	1	0	0	0	0	0	0	0	0	0	0	0	1
Ag.X.235.0_CDS_at	Plasmodium Anopheles Array	Anopheles gambiae	2008-11-29	Ag.X.235.0	ens:ENSANGT00000012743 /FEA=ENS /TIER=CDS /ANNOT=ens:ENSANGT00000012743 /EVID_CNT=6 /EVID_TYPE=ENS EST /GENE_CLUSTER=AffxAg.235 /SEG=chrX:+3476820,3478119	Ag.X.235.0_CDS	February 2003 (IAGP v.MOZ2)	X:3476820-3478119 (+) // 100.0 //	AGAP000210	Q7QEY4	0006629 // lipid metabolic process // inferred from electronic annotation	---	0003824 // catalytic activity // inferred from electronic annotation /// 0004806 // triacylglycerol lipase activity // inferred from electronic annotation	---	---	This probe set was annotated using the Matching Probes based pipeline to a Entrez Gene identifier using 1 transcripts. // false // Matching Probes // A	XM_310923(11)	AGAP000210-RA // cdna:novel chromosome:AgamP3:X:3476817:3478119:1 gene:AGAP000210 // ensembl // 11 // --- /// SNAP_ANOPHELES00000009482 // cdna:SNAP chromosome:AgamP3:X:3477214:3479109:1 // ensembl // 11 // --- /// XM_310923 // AGAP000210-PA (AgaP_AGAP000	7.97143	6.71697	8.90781	8.20832	6.50327	5.7778	6.85837	7.85359	0	0	0	0	1	0	0	0	1	0	0	1	0
Ag.3R.6.0_CDS_at	Plasmodium Anopheles Array	Anopheles gambiae	2008-11-29	Ag.3R.6.0	ens:ENSANGT00000027737 /FEA=ENS /TIER=CDS /DEF=TRYPSIN 2 PRECURSOR (EC 3.4.21.4). (Source:SWISSPROT;Acc:P35036) /GEN=TRY2_ANOGA /ANNOT=ens:ENSANGT00000027737 /EVID_CNT=158 /EVID_TYPE=ENS EST /GENE_CLUSTER=AffxAg.6 /SEG=chr3R:+8632836,8633760	Ag.3R.6.0_CDS	February 2003 (IAGP v.MOZ2)	3R:8632836-8633755 (+) // 100.0 //	AGAP008295	P35036	0006508 // proteolysis // inferred from electronic annotation /// 0007586 // digestion // inferred from electronic annotation	0005576 // extracellular region // inferred from electronic annotation	0003824 // catalytic activity // inferred from electronic annotation /// 0004252 // serine-type endopeptidase activity // inferred from electronic annotation /// 0008233 // peptidase activity // inferred from electronic annotation /// 0016787 // hydrolase	---	XP_555167.1 // span:5-24 // numtm:1 /// CAA79328.1 // span:5-24 // numtm:1 /// SNAP_ANOPHELES00000005824 // span:5-24 // numtm:1 /// AGAP008295-PA // span:5-24 // numtm:1	This probe set was annotated using the Matching Probes based pipeline to a Entrez Gene identifier using 1 transcripts. // false // Matching Probes // A	XM_555167(11)	AGAP008295-RA // cdna:known chromosome:AgamP3:3R:8632843:8633779:1 gene:AGAP008295 // ensembl // 11 // --- /// BX051491 // Single read from an extremity of a full-length cDNA clone made from Anopheles gambiae total adult females. 5-PRIME end of clone FK0A	10.6697	11.4956	9.30199	7.35837	5.55624	12.8987	10.2549	9.97969	0	0	1	1	0	1	1	0	1	0	1	1	0
Ag.2R.1852.0_CDS_at	Plasmodium Anopheles Array	Anopheles gambiae	2008-11-29	Ag.2R.1852.0	ens:ENSANGT00000019011 /FEA=ENS /TIER=CDS /ANNOT=ens:ENSANGT00000019011 /EVID_CNT=2 /EVID_TYPE=ENS EST /GENE_CLUSTER=AffxAg.1852 /SEG=chr2R:+13212921,13269202	Ag.2R.1852.0_CDS	February 2003 (IAGP v.MOZ2)	2R:13212921-13269202 (+) // 100.0 //	---	---	---	---	---	---	---	This probe set was annotated using the Genome Target Overlap based pipeline to a ENSEMBL identifier using 1 transcripts. // false // Genome Target Overlap // B	SNAP_ANOPHELES00000009907	SNAP_ANOPHELES00000009907 // cdna:SNAP chromosome:AgamP3:2R:13215310:13216014:1 // ensembl // 0 // chr2R:13215309-13216014(+)	4.03344	4.43219	4.98018	5.51256	4.90924	7.34002	5.2006	5.0387	0	0	1	0	0	0	0	0	0	0	1	1	0
Ag.3L.1068.0_CDS_at	Plasmodium Anopheles Array	Anopheles gambiae	2008-11-29	Ag.3L.1068.0	ens:ENSANGT00000011706 /FEA=ENS /TIER=CDS /ANNOT=ens:ENSANGT00000011706 /EVID_CNT=2 /EVID_TYPE=ENS EST /GENE_CLUSTER=AffxAg.1068 /SEG=chr3L:+40392500,40393615	Ag.3L.1068.0_CDS	February 2003 (IAGP v.MOZ2)	3L:41071926-41073041 (+) // 100.0 //	AGAP012357	Q7Q0A6	0006807 // nitrogen compound metabolic process // inferred from electronic annotation	---	0016810 // hydrolase activity, acting on carbon-nitrogen (but not peptide) bonds // inferred from electronic annotation /// 0016811 // hydrolase activity, acting on carbon-nitrogen (but not peptide) bonds, in linear amides // inferred from electronic anno	---	---	This probe set was annotated using the Matching Probes based pipeline to a Entrez Gene identifier using 1 transcripts. // false // Matching Probes // A	XM_320200(11)	AGAP012357-RA // cdna:novel chromosome:AgamP3:3L:41071146:41074028:1 gene:AGAP012357 // ensembl // 11 // --- /// SNAP_ANOPHELES00000007733 // cdna:SNAP chromosome:AgamP3:3L:41071691:41074028:1 // ensembl // 11 // --- /// XM_320200 // AGAP012357-PA (AgaP_A	3.72621	4.72167	4.73458	4.674	5.20193	5.96187	4.14024	4.59266	0	0	0	1	0	0	0	0	0	0	1	1	0
Ag.X.510.0_CDS_at	Plasmodium Anopheles Array	Anopheles gambiae	2008-11-29	Ag.X.510.0	ens:ENSANGT00000007352 /FEA=ENS /TIER=CDS /ANNOT=ens:ENSANGT00000007352 /EVID_CNT=2 /EVID_TYPE=ENS EST /GENE_CLUSTER=AffxAg.510 /SEG=chrX:+10178592,10182871	Ag.X.510.0_CDS	February 2003 (IAGP v.MOZ2)	X:10178592-10182871 (+) // 100.0 //	AGAP000579	Q7PS03	0030301 // cholesterol transport // inferred from electronic annotation	0016020 // membrane // inferred from electronic annotation /// 0016021 // integral to membrane // inferred from electronic annotation	0008158 // hedgehog receptor activity // inferred from electronic annotation	---	XP_310493.4 // span:7-29,269-291,326-348,593-612,625-647,657-679,700-722,732-754,812-834,849-871,1073-1092,1097-1119,1126-1148,1168-1190,1203-1225 // numtm:15 /// SNAP_ANOPHELES00000012913 // span:261-283,326-348,593-612,625-647,657-679,700-722,732-754,81	This probe set was annotated using the Matching Probes based pipeline to a Entrez Gene identifier using 1 transcripts. // false // Matching Probes // A	XM_310493(11)	AGAP000579-RA // cdna:novel chromosome:AgamP3:X:10177909:10182937:1 gene:AGAP000579 // ensembl // 11 // --- /// SNAP_ANOPHELES00000012913 // cdna:SNAP chromosome:AgamP3:X:10177933:10183042:1 // ensembl // 11 // --- /// XM_310493 // AGAP000579-PA (AgaP_AGA	3.73608	5.51893	5.6833	5.8834	5.2946	6.76847	4.36451	2.35893	0	0	1	0	0	0	0	0	0	0	1	1	0
Ag.2L.1310.0_CDS_s_at	Plasmodium Anopheles Array	Anopheles gambiae	2008-11-29	Ag.2L.1310.0	ens:ENSANGT00000010833 /FEA=ENS /TIER=CDS /ANNOT=ens:ENSANGT00000010833 /EVID_CNT=2 /EVID_TYPE=ENS EST /GENE_CLUSTER=AffxAg.1310 /SEG=chr2L:+2557264,2557950	Ag.2L.1310.0_CDS	February 2003 (IAGP v.MOZ2)	2L:3075362-3076043 (+) // 100.0 // /// UNKN:30185581-30186262 (-) // 100.0 //	AGAP004759 /// AGAP012804	Q5TPP7	---	0005622 // intracellular // inferred from electronic annotation	0003676 // nucleic acid binding // inferred from electronic annotation /// 0004527 // exonuclease activity // inferred from electronic annotation	---	---	This probe set was annotated using the Matching Probes based pipeline to a Entrez Gene identifier using 1 transcripts. // false // Matching Probes // A	XM_318057(11)	AGAP004759-RA // cdna:novel chromosome:AgamP3:2L:3075360:3076075:1 gene:AGAP004759 // ensembl // 11 // --- /// AGAP012804-RA // cdna:novel chromosome:AgamP3:UNKN:30185550:30186236:-1 gene:AGAP012804 // ensembl // 11 // --- /// XM_318057 // AGAP004759-PA (	9.45861	10.3326	10.7993	10.6705	9.86265	10.7147	11.1184	11.1483	1	1	1	0	0	0	0	0	1	0	1	1	0
Ag.2L.260.0_CDS_a_at	Plasmodium Anopheles Array	Anopheles gambiae	2008-11-29	Ag.2L.260.0	ens:ENSANGT00000011263 /FEA=ENS /TIER=CDS /ANNOT=ens:ENSANGT00000011263 /EVID_CNT=23 /EVID_TYPE=ENS EST /GENE_CLUSTER=AffxAg.260 /SEG=chr2L:-42471478,42473011	Ag.2L.260.0_CDS	February 2003 (IAGP v.MOZ2)	2L:43040717-43042250 (-) // 100.0 //	AGAP007119	Q7QIX5	0006812 // cation transport // inferred from electronic annotation	0016020 // membrane // inferred from electronic annotation	0008324 // cation transmembrane transporter activity // inferred from electronic annotation	---	XP_308642.4 // span:142-164,225-247,262-284 // numtm:3 /// SNAP_ANOPHELES00000006849 // span:142-164,256-278 // numtm:2 /// AGAP007119-PA // span:142-164,225-247,262-284 // numtm:3	This probe set was annotated using the Matching Probes based pipeline to a Entrez Gene identifier using 1 transcripts. // false // Matching Probes // A	XM_308642(11)	AGAP007119-RA // cdna:novel chromosome:AgamP3:2L:43040522:43043135:-1 gene:AGAP007119 // ensembl // 11 // --- /// BX006875 // Single read from an extremity of a full-length cDNA clone made from Anopheles gambiae total adult females. 5-PRIME end of clone F	11.756	10.7496	10.7686	9.96443	9.61921	9.76997	10.1594	10.6411	0	0	1	1	0	0	0	0	0	0	0	1	0
Ag.2R.2275.0_CDS_at	Plasmodium Anopheles Array	Anopheles gambiae	2008-11-29	Ag.2R.2275.0	ens:ENSANGT00000011078 /FEA=ENS /TIER=CDS /ANNOT=ens:ENSANGT00000011078 /EVID_CNT=2 /EVID_TYPE=ENS EST /GENE_CLUSTER=AffxAg.2275 /SEG=chr2R:-41679194,41679633	Ag.2R.2275.0_CDS	February 2003 (IAGP v.MOZ2)	2R:39752986-39753425 (-) // 100.0 //	---	---	---	---	---	---	---	This probe set was annotated using the Design Representative Id based pipeline to a GenBank identifier using 1 transcripts. // false // Design Representative Id // R	Ag.2R.2275.0_CDS	Ag.2R.2275.0_CDS // --- // gb // --- // ---	12.1845	8.87223	11.3912	9.28998	10.7292	9.22002	10.9113	11.8478	1	0	0	0	0	0	0	0	0	0	1	1	0
Ag.2R.3650.0_at	Plasmodium Anopheles Array	Anopheles gambiae	2008-11-29	Ag.2R.3650.0	gb:BX060895.1 /FEA=mRNA /TIER=mRNA /DEF=Single read from an extremity of a full-length cDNA clone made from Anopheles gambiae total adult females. 3-PRIME end of clone FK0AAC41BH04 of strain 6-9 of Anopheles gambiae (African malaria mosquito). /EVID_CNT=	Ag.2R.3650.0	February 2003 (IAGP v.MOZ2)	2R:4739064-4740058 (+) // 100.0 //	---	---	---	---	---	---	---	This probe set was annotated using the Matching Probes based pipeline to a UniGene identifier using 2 transcripts. // false // Matching Probes // A	BX025284(10),BX059960(10)	BX025284 // Single read from an extremity of a full-length cDNA clone made from Anopheles gambiae total adult females. 3-PRIME end of clone FK0AAA38DA12 of strain 6-9 of Anopheles gambiae (African malaria mosquito). // gb_htc // 10 // --- /// BX059960 //	11.6217	10.4259	10.6267	10.1734	10.1237	9.83852	10.1273	10.2989	0	0	1	1	0	0	0	0	0	0	0	1	0
Ag.2R.4674.0_at	Plasmodium Anopheles Array	Anopheles gambiae	2008-11-29	Ag.2R.4674.0	gb:AJ280985 /FEA=EST /TIER=mRNA /EVID_CNT=1 /EVID_TYPE=EST /GENE_CLUSTER=AffxAg.4674 /SEG=chr2R:+59003965,59004353	Ag.2R.4674.0	February 2003 (IAGP v.MOZ2)	2R:57208151-57208534 (+) // 100.0 //	---	---	---	---	---	---	---	This probe set was annotated using the Design Representative Id based pipeline to a GenBank identifier using 1 transcripts. // false // Design Representative Id // R	Ag.2R.4674.0	Ag.2R.4674.0 // --- // gb // --- // ---	11.5091	11.1748	10.4431	10.5323	10.899	11.3638	10.6735	10.4254	0	1	1	0	0	0	0	0	0	0	0	1	0
Ag.3L.1912.0_CDS_a_at	Plasmodium Anopheles Array	Anopheles gambiae	2008-11-29	Ag.3L.1912.0	ens:ENSANGT00000014925 /FEA=ENS /TIER=CDS /ANNOT=ens:ENSANGT00000014925 /EVID_CNT=1 /EVID_TYPE=ENS /GENE_CLUSTER=AffxAg.1912 /SEG=chr3L:-24179689,24181966	Ag.3L.1912.0_CDS	February 2003 (IAGP v.MOZ2)	3L:25043072-25044451 (-) // 97.16 //	AGAP011478	A7UUU6	0006810 // transport // inferred from electronic annotation	---	0005215 // transporter activity // inferred from electronic annotation /// 0005488 // binding // inferred from electronic annotation /// 0008289 // lipid binding // inferred from electronic annotation	---	XP_001689062.1 // span:7-29 // numtm:1 /// AGAP011478-PA // span:7-29 // numtm:1	This probe set was annotated using the Matching Probes based pipeline to a Entrez Gene identifier using 1 transcripts. // false // Matching Probes // A	XM_001689010(11)	AGAP011478-RA // cdna:novel chromosome:AgamP3:3L:25038434:25049152:-1 gene:AGAP011478 // ensembl // 11 // --- /// BX042271 // Single read from an extremity of a full-length cDNA clone made from Anopheles gambiae total adult females. 5-PRIME end of clone F	10.1503	10.0812	10.6305	10.836	11.1362	9.87299	10.3314	10.6735	0	0	0	0	0	0	1	0	0	0	0	1	0
Ag.3L.333.0_CDS_at	Plasmodium Anopheles Array	Anopheles gambiae	2008-11-29	Ag.3L.333.0	ens:ENSANGT00000012026 /FEA=ENS /TIER=CDS /ANNOT=ens:ENSANGT00000012026 /EVID_CNT=10 /EVID_TYPE=ENS EST /GENE_CLUSTER=AffxAg.333 /SEG=chr3L:-28600015,28621036	Ag.3L.333.0_CDS	February 2003 (IAGP v.MOZ2)	3L:29279441-29300462 (-) // 100.0 //	AGAP011603	Q7PYW1	0008152 // metabolic process // inferred from electronic annotation	---	0003824 // catalytic activity // inferred from electronic annotation	---	XP_320900.3 // span:7-29 // numtm:1 /// AGAP011603-PA // span:7-29 // numtm:1	This probe set was annotated using the Matching Probes based pipeline to a Entrez Gene identifier using 1 transcripts. // false // Matching Probes // A	XM_320900(11)	AGAP011603-RA // cdna:novel chromosome:AgamP3:3L:29279602:29294510:-1 gene:AGAP011603 // ensembl // 11 // --- /// SNAP_ANOPHELES00000022180 // cdna:SNAP chromosome:AgamP3:3L:29279785:29283043:-1 // ensembl // 11 // --- /// XM_320900 // AGAP011603-PA (AgaP	10.5222	8.49023	10.5448	9.99612	10.1526	9.2432	10.5992	11.123	1	0	0	0	1	1	1	0	0	0	1	1	0
Ag.3R.272.0_UTR_a_at	Plasmodium Anopheles Array	Anopheles gambiae	2008-11-29	Ag.3R.272.0	ens:ENSANGT00000018277 /FEA=ENS /TIER=UTR /ANNOT=ens:ENSANGT00000018277 /EVID_CNT=20 /EVID_TYPE=ENS EST /GENE_CLUSTER=AffxAg.272 /SEG=chr3R:+8592562,8601517	Ag.3R.272.0_UTR	February 2003 (IAGP v.MOZ2)	3R:8592562-8601517 (+) // 99.88 // /// 3R:8592562-8601517 (+) // 100.0 //	AGAP008288	A7UUK1	---	---	---	---	---	This probe set was annotated using the Genome Target Overlap based pipeline to a Entrez Gene identifier using 1 transcripts. // false // Genome Target Overlap // B	XM_001688954	AGAP008288-RA // cdna:novel chromosome:AgamP3:3R:8592943:8600945:1 gene:AGAP008288 // ensembl // 0 // chr3R:8592942-8600945(+) /// XM_001688954 // AGAP008288-PA (AgaP_AGAP008288) mRNA, complete cds. // refseq // 0 // chr3R:8592942-8600945(+)	10.3626	10.3033	10.1724	10.2766	11.1882	9.7714	9.89682	10.9104	0	0	0	1	0	0	1	0	1	1	0	1	1
Ag.3R.3428.0_at	Plasmodium Anopheles Array	Anopheles gambiae	2008-11-29	Ag.3R.3428.0	gb:AJ281108 /FEA=EST /TIER=mRNA /EVID_CNT=1 /EVID_TYPE=EST /GENE_CLUSTER=AffxAg.3428 /SEG=chr3R:-3434524,3435083	Ag.3R.3428.0	February 2003 (IAGP v.MOZ2)	3R:3434724-3435083 (-) // 100.0 // /// 3R:3434739-3435083 (-) // 95.82 //	---	---	---	---	---	---	---	This probe set was annotated using the Design Representative Id based pipeline to a GenBank identifier using 1 transcripts. // false // Design Representative Id // R	Ag.3R.3428.0	Ag.3R.3428.0 // --- // gb // --- // ---	11.4202	10.3584	10.0086	10.3241	10.7564	10.1579	9.30539	9.37181	1	1	1	1	0	0	0	0	1	0	1	0	0
Ag.3R.482.0_UTR_at	Plasmodium Anopheles Array	Anopheles gambiae	2008-11-29	Ag.3R.482.0	ens:ENSANGT00000010456 /FEA=ENS /TIER=UTR /ANNOT=ens:ENSANGT00000010456 /EVID_CNT=8 /EVID_TYPE=ENS EST /GENE_CLUSTER=AffxAg.482 /SEG=chr3R:+35313432,35323867	Ag.3R.482.0_UTR	February 2003 (IAGP v.MOZ2)	3R:34749131-34759566 (+) // 100.0 //	AGAP009498	Q7PSC6	0006810 // transport // inferred from electronic annotation	0016021 // integral to membrane // inferred from electronic annotation	0005215 // transporter activity // inferred from electronic annotation	---	XP_310197.4 // span:84-106,121-143,150-172,214-233,253-275,290-309,316-338,348-370,383-405 // numtm:9 /// SNAP_ANOPHELES00000016589 // span:44-66,141-160,167-186,201-223,230-252,294-313,333-355,370-389,396-418,428-450,463-485 // numtm:11 /// AGAP009498-PA	This probe set was annotated using the Genome Consensus/Exemplar Overlap based pipeline to a Entrez Gene identifier using 1 transcripts. // false // Genome Consensus/Exemplar Overlap // C	XM_310197	AGAP009498-RA // cdna:novel chromosome:AgamP3:3R:34755650:34758602:1 gene:AGAP009498 // ensembl // 0 // chr3R:34755649-34758580(+) /// SNAP_ANOPHELES00000016589 // cdna:SNAP chromosome:AgamP3:3R:34755935:34758175:1 // ensembl // 0 // chr3R:34755934-347581	10.7731	10.093	10.574	10.5419	10.6806	10.8642	11.1015	11.3244	1	0	0	0	0	0	0	0	0	0	0	1	0
Ag.2L.1715.0_CDS_at	Plasmodium Anopheles Array	Anopheles gambiae	2008-11-29	Ag.2L.1715.0	ens:ENSANGT00000007736 /FEA=ENS /TIER=CDS /ANNOT=ens:ENSANGT00000007736 /EVID_CNT=2 /EVID_TYPE=ENS EST /GENE_CLUSTER=AffxAg.1715 /SEG=chr2L:-38798578,38802093	Ag.2L.1715.0_CDS	February 2003 (IAGP v.MOZ2)	2L:39367817-39371332 (-) // 100.0 //	AGAP006888	Q7QII5	0032312 // regulation of ARF GTPase activity // inferred from electronic annotation	---	0008060 // ARF GTPase activator activity // inferred from electronic annotation /// 0008270 // zinc ion binding // inferred from electronic annotation	---	---	This probe set was annotated using the Matching Probes based pipeline to a Entrez Gene identifier using 1 transcripts. // false // Matching Probes // A	XM_308871(11)	AGAP006888-RA // cdna:novel chromosome:AgamP3:2L:39367809:39371332:-1 gene:AGAP006888 // ensembl // 11 // --- /// SNAP_ANOPHELES00000011390 // cdna:SNAP chromosome:AgamP3:2L:39367809:39371332:-1 // ensembl // 11 // --- /// XM_308871 // AGAP006888-PA (AgaP	7.28319	7.89827	7.68555	8.23699	8.41673	7.78219	8.17357	8.33643	0	0	1	1	0	0	0	0	0	0	0	1	0
Ag.2L.189.0_CDS_a_at	Plasmodium Anopheles Array	Anopheles gambiae	2008-11-29	Ag.2L.189.0	ens:ENSANGT00000017824 /FEA=ENS /TIER=CDS /ANNOT=ens:ENSANGT00000017824 /EVID_CNT=46 /EVID_TYPE=ENS EST /GENE_CLUSTER=AffxAg.189 /SEG=chr2L:+16505085,16511954	Ag.2L.189.0_CDS	February 2003 (IAGP v.MOZ2)	2L:17074323-17081192 (+) // 100.0 //	AGAP005563	A7UTR3 /// A9ZSY1 /// Q7PIR5	0006810 // transport // inferred from electronic annotation /// 0055085 // transmembrane transport // inferred from electronic annotation	0016020 // membrane // inferred from electronic annotation /// 0016021 // integral to membrane // inferred from electronic annotation	0005215 // transporter activity // inferred from electronic annotation /// 0022891 // substrate-specific transmembrane transporter activity // inferred from electronic annotation	---	XP_315568.3 // span:326-348,378-400,407-429,434-451,463-482,487-509,574-596,611-630,637-659,669-691,704-724,739-758 // numtm:12 /// XP_001688679.1 // span:33-55,75-97,104-126,131-148,160-179,184-206,271-293,308-327,334-356,366-388,401-421,436-455 // numtm	This probe set was annotated using the Matching Probes based pipeline to a Entrez Gene identifier using 2 transcripts. // false // Matching Probes // A	XM_001688627(11),XM_315568(11)	AB369548 // Anopheles gambiae AgTret1 mRNA for trehalose transporter AgTRET1, complete cds. // gb // 11 // --- /// AGAP005563-RA // cdna:novel chromosome:AgamP3:2L:17069971:17082025:1 gene:AGAP005563 // ensembl // 11 // --- /// AGAP005563-RB // cdna:novel	8.47769	7.48387	10.1764	9.39896	8.44452	7.70673	9.3988	9.75434	0	0	0	0	1	0	0	0	0	0	1	1	0
Ag.2L.2638.0_CDS_at	Plasmodium Anopheles Array	Anopheles gambiae	2008-11-29	Ag.2L.2638.0	ens:ENSANGT00000026443 /FEA=ENS /TIER=CDS /ANNOT=ens:ENSANGT00000026443 /EVID_CNT=1 /EVID_TYPE=ENS /GENE_CLUSTER=AffxAg.2638 /SEG=chr2L:-36321156,36324033	Ag.2L.2638.0_CDS	February 2003 (IAGP v.MOZ2)	2L:36890394-36893271 (-) // 100.0 //	AGAP006698	A7UUI5	---	---	---	---	---	This probe set was annotated using the Matching Probes based pipeline to a Entrez Gene identifier using 1 transcripts. // false // Matching Probes // A	XM_001688905(11)	AGAP006698-RA // cdna:novel chromosome:AgamP3:2L:36890395:36893271:-1 gene:AGAP006698 // ensembl // 11 // --- /// SNAP_ANOPHELES00000010112 // cdna:SNAP chromosome:AgamP3:2L:36890395:36892644:-1 // ensembl // 10 // --- /// XM_001688905 // AGAP006698-PA (A	6.93622	8.14715	8.78561	9.16864	9.00992	6.48216	8.98818	8.43885	0	1	1	1	0	0	0	0	0	0	1	1	0
Ag.2L.2785.0_CDS_at	Plasmodium Anopheles Array	Anopheles gambiae	2008-11-29	Ag.2L.2785.0	ens:ENSANGT00000019828 /FEA=ENS /TIER=CDS /ANNOT=ens:ENSANGT00000019828 /EVID_CNT=1 /EVID_TYPE=ENS /GENE_CLUSTER=AffxAg.2785 /SEG=chr2L:-46351149,46352739	Ag.2L.2785.0_CDS	February 2003 (IAGP v.MOZ2)	2L:46920388-46921978 (-) // 100.0 //	AGAP007497	Q7QJF8	0006801 // superoxide metabolic process // inferred from electronic annotation /// 0055114 // oxidation reduction // inferred from electronic annotation	---	0004784 // superoxide dismutase activity // inferred from electronic annotation /// 0005507 // copper ion binding // inferred from electronic annotation /// 0008270 // zinc ion binding // inferred from electronic annotation /// 0016491 // oxidoreductase a	---	XP_308380.4 // span:7-29 // numtm:1 /// AGAP007497-PA // span:7-29 // numtm:1	This probe set was annotated using the Matching Probes based pipeline to a Entrez Gene identifier using 1 transcripts. // false // Matching Probes // A	XM_308380(10)	AGAP007497-RA // cdna:novel chromosome:AgamP3:2L:46920389:46921978:-1 gene:AGAP007497 // ensembl // 10 // --- /// XM_308380 // AGAP007497-PA (AgaP_AGAP007497) mRNA, complete cds. // refseq // 10 // ---	8.32947	7.91097	8.65113	8.68538	9.54223	7.19828	8.22672	8.84891	0	0	0	0	0	0	1	0	0	0	1	1	0
Ag.2L.284.0_CDS_at	Plasmodium Anopheles Array	Anopheles gambiae	2008-11-29	Ag.2L.284.0	ens:ENSANGT00000010939 /FEA=ENS /TIER=CDS /ANNOT=ens:ENSANGT00000010939 /EVID_CNT=19 /EVID_TYPE=ENS EST /GENE_CLUSTER=AffxAg.284 /SEG=chr2L:-47564465,47568384	Ag.2L.284.0_CDS	February 2003 (IAGP v.MOZ2)	2L:48133704-48137623 (-) // 100.0 //	AGAP007599	Q7QJN9	0008152 // metabolic process // inferred from electronic annotation	---	0008415 // acyltransferase activity // inferred from electronic annotation	---	XP_308273.4 // span:45-67 // numtm:1 /// SNAP_ANOPHELES00000015379 // span:45-67 // numtm:1 /// AGAP007599-PA // span:45-67 // numtm:1	This probe set was annotated using the Matching Probes based pipeline to a Entrez Gene identifier using 1 transcripts. // false // Matching Probes // A	XM_308273(11)	AGAP007599-RA // cdna:novel chromosome:AgamP3:2L:48133715:48137634:-1 gene:AGAP007599 // ensembl // 11 // --- /// SNAP_ANOPHELES00000015379 // cdna:SNAP chromosome:AgamP3:2L:48134559:48137521:-1 // ensembl // 11 // --- /// XM_308273 // AGAP007599-PA (AgaP	8.61117	8.18619	8.7365	8.27756	7.79824	8.25406	8.65823	9.01332	0	0	0	1	0	0	0	0	1	0	0	1	0
Ag.2L.79.0_CDS_at	Plasmodium Anopheles Array	Anopheles gambiae	2008-11-29	Ag.2L.79.0	ens:ENSANGT00000013052 /FEA=ENS /TIER=CDS /DEF=AMYLASE (FRAGMENT). (Source:SPTREMBL;Acc:Q8WQZ0) /GEN=Q8WQZ0 /ANNOT=ens:ENSANGT00000013052 /EVID_CNT=2 /EVID_TYPE=ENS mRNA /GENE_CLUSTER=AffxAg.79 /SEG=chr2L:-29992387,29993955	Ag.2L.79.0_CDS	February 2003 (IAGP v.MOZ2)	2L:30561631-30563193 (-) // 99.6 //	AGAP006371	Q7PNV2 /// Q8WQZ0	0005975 // carbohydrate metabolic process // inferred from electronic annotation	---	0003824 // catalytic activity // inferred from electronic annotation /// 0043169 // cation binding // inferred from electronic annotation	IPR006048 // Alpha amylase, all-beta // 1.5E-5	---	This probe set was annotated using the Matching Probes based pipeline to a Entrez Gene identifier using 1 transcripts. // false // Matching Probes // A	XM_316401(11)	AGAP006371-RA // cdna:known chromosome:AgamP3:2L:30561675:30563157:-1 gene:AGAP006371 // ensembl // 11 // --- /// SNAP_ANOPHELES00000023523 // cdna:SNAP chromosome:AgamP3:2L:30561267:30563157:-1 // ensembl // 9 // --- /// XM_316401 // AGAP006371-PA (AgaP_	8.37677	7.52759	8.45417	8.45501	11.3663	7.85315	9.1599	9.53612	0	0	0	1	0	0	1	0	1	1	1	1	0
Ag.2L.790.0_CDS_at	Plasmodium Anopheles Array	Anopheles gambiae	2008-11-29	Ag.2L.790.0	ens:ENSANGT00000009351 /FEA=ENS /TIER=CDS /ANNOT=ens:ENSANGT00000009351 /EVID_CNT=5 /EVID_TYPE=ENS EST /GENE_CLUSTER=AffxAg.790 /SEG=chr2L:+47578585,47580249	Ag.2L.790.0_CDS	February 2003 (IAGP v.MOZ2)	2L:48147824-48149488 (+) // 100.0 //	AGAP007601	Q7QJP1	---	---	---	---	XP_308271.4 // span:12-34,49-71,84-106,111-133,140-162,172-189,248-270,316-333,380-402 // numtm:9 /// AGAP007601-PA // span:12-34,49-71,84-106,111-133,140-162,172-189,248-270,316-333,380-402 // numtm:9	This probe set was annotated using the Matching Probes based pipeline to a Entrez Gene identifier using 1 transcripts. // false // Matching Probes // A	XM_308271(11)	AGAP007601-RA // cdna:novel chromosome:AgamP3:2L:48147825:48149592:1 gene:AGAP007601 // ensembl // 11 // --- /// XM_308271 // AGAP007601-PA (AgaP_AGAP007601) mRNA, complete cds. // refseq // 11 // ---	7.99352	7.90918	9.26643	9.95296	10.7683	7.39254	9.11821	8.27471	0	1	1	1	1	1	1	0	1	0	1	0	0
Ag.2R.1306.0_CDS_at	Plasmodium Anopheles Array	Anopheles gambiae	2008-11-29	Ag.2R.1306.0	ens:ENSANGT00000003832 /FEA=ENS /TIER=CDS /ANNOT=ens:ENSANGT00000003832 /EVID_CNT=4 /EVID_TYPE=ENS EST /GENE_CLUSTER=AffxAg.1306 /SEG=chr2R:+40336227,40337938	Ag.2R.1306.0_CDS	February 2003 (IAGP v.MOZ2)	2R:38516457-38518168 (+) // 100.0 //	---	---	---	---	---	---	---	This probe set was annotated using the Matching Probes based pipeline to a ENSEMBL identifier using 1 transcripts. // false // Matching Probes // A	SNAP_ANOPHELES00000014072(11)	SNAP_ANOPHELES00000014072 // cdna:SNAP chromosome:AgamP3:2R:38516474:38518168:1 // ensembl // 11 // ---	7.72713	8.69264	8.69343	8.69285	8.70054	7.35963	7.81806	8.4094	1	1	1	1	0	0	0	0	0	0	0	1	0
Ag.2R.2140.0_CDS_a_at	Plasmodium Anopheles Array	Anopheles gambiae	2008-11-29	Ag.2R.2140.0	ens:ENSANGT00000007741 /FEA=ENS /TIER=CDS /ANNOT=ens:ENSANGT00000007741 /EVID_CNT=2 /EVID_TYPE=ENS EST /GENE_CLUSTER=AffxAg.2140 /SEG=chr2R:-12976859,12985268	Ag.2R.2140.0_CDS	February 2003 (IAGP v.MOZ2)	2R:12976859-12985268 (-) // 100.0 //	AGAP001966	Q7PYJ3	0006810 // transport // inferred from electronic annotation /// 0006811 // ion transport // inferred from electronic annotation /// 0006814 // sodium ion transport // inferred from electronic annotation	0016020 // membrane // inferred from electronic annotation /// 0016021 // integral to membrane // inferred from electronic annotation	0005215 // transporter activity // inferred from electronic annotation	IPR001734 // Na+/solute symporter // 5.1E-10	XP_321095.4 // span:26-48,79-100,110-132,153-175,185-207,220-242,262-284,305-327,366-388,409-428,438-460,467-484,535-557 // numtm:13 /// SNAP_ANOPHELES00000012628 // span:53-70,91-113,152-174,195-214,224-246,253-270,321-343 // numtm:7 /// AGAP001966-PA //	This probe set was annotated using the Matching Probes based pipeline to a Entrez Gene identifier using 1 transcripts. // false // Matching Probes // A	XM_321095(11)	AGAP001966-RA // cdna:novel chromosome:AgamP3:2R:12979712:12985132:-1 gene:AGAP001966 // ensembl // 11 // --- /// SNAP_ANOPHELES00000012628 // cdna:SNAP chromosome:AgamP3:2R:12979789:12981076:-1 // ensembl // 11 // --- /// XM_321095 // AGAP001966-PA (AgaP	7.50246	8.23412	8.64177	8.8781	9.52351	6.96785	8.05078	8.21641	0	0	1	1	0	0	1	0	0	0	0	1	0
Ag.2R.2140.1_CDS_at	Plasmodium Anopheles Array	Anopheles gambiae	2008-11-29	Ag.2R.2140.1	ens:ENSANGT00000026539 /FEA=ENS /TIER=CDS /ANNOT=ens:ENSANGT00000026539 /EVID_CNT=1 /EVID_TYPE=ENS /GENE_CLUSTER=AffxAg.2140 /SEG=chr2R:-12983510,12984325	Ag.2R.2140.1_CDS	February 2003 (IAGP v.MOZ2)	2R:12983510-12984325 (-) // 100.0 //	---	---	---	---	---	---	SNAP_ANOPHELES00000012632 // span:20-42,74-95,105-127,147-169,184-206,213-235,260-279,300-322,342-364,404-423,433-455,462-484,532-554 // numtm:13	This probe set was annotated using the Matching Probes based pipeline to a ENSEMBL identifier using 1 transcripts. // false // Matching Probes // A	SNAP_ANOPHELES00000012632(11)	SNAP_ANOPHELES00000012632 // cdna:SNAP chromosome:AgamP3:2R:12982942:12985117:-1 // ensembl // 11 // ---	7.72696	9.28582	9.43768	9.56669	9.62892	7.13489	8.93587	9.23369	0	1	1	1	0	0	0	0	0	0	1	1	0
Ag.2R.380.0_CDS_a_at	Plasmodium Anopheles Array	Anopheles gambiae	2008-11-29	Ag.2R.380.0	ens:ENSANGT00000021357 /FEA=ENS /TIER=CDS /ANNOT=ens:ENSANGT00000021357 ens:ENSANGT00000025329 /EVID_CNT=31 /EVID_TYPE=ENS EST /GENE_CLUSTER=AffxAg.380 /SEG=chr2R:-22051072,22066254	Ag.2R.380.0_CDS	February 2003 (IAGP v.MOZ2)	2R:22051074-22066256 (-) // 100.0 //	AGAP002503	Q7PGI2	0008152 // metabolic process // inferred from electronic annotation	---	0003824 // catalytic activity // inferred from electronic annotation	IPR000873 // AMP-dependent synthetase and ligase // 5.7E-13	---	This probe set was annotated using the Genome Target Overlap based pipeline to a Entrez Gene identifier using 1 transcripts. // false // Genome Target Overlap // B	XM_312436	AGAP002503-RA // cdna:novel chromosome:AgamP3:2R:22064621:22066222:-1 gene:AGAP002503 // ensembl // 0 // chr2R:22064620-22066222(-) /// SNAP_ANOPHELES00000006531 // cdna:SNAP chromosome:AgamP3:2R:22064621:22066118:-1 // ensembl // 0 // chr2R:22064620-2206	8.97649	8.44384	9.63887	8.75543	7.53875	8.05218	8.85554	9.14657	0	0	0	0	0	0	0	0	1	0	0	1	0
Ag.2R.70.0_CDS_at	Plasmodium Anopheles Array	Anopheles gambiae	2008-11-29	Ag.2R.70.0	ens:ENSANGT00000018774 /FEA=ENS /TIER=CDS /DEF=ODORANT-BINDING PROTEIN G.13E.A. (Source:SPTREMBL;Acc:Q8I8T3) /GEN=OBP14 /ANNOT=ens:ENSANGT00000018774 /EVID_CNT=4 /EVID_TYPE=ENS EST /GENE_CLUSTER=AffxAg.70 /SEG=chr2R:+29134154,29134860	Ag.2R.70.0_CDS	February 2003 (IAGP v.MOZ2)	2R:29134156-29134862 (+) // 100.0 //	AGAP002905	Q8I8T3	0006810 // transport // inferred from electronic annotation	---	0005549 // odorant binding // inferred from electronic annotation	---	---	This probe set was annotated using the Matching Probes based pipeline to a Entrez Gene identifier using 1 transcripts. // false // Matching Probes // A	XM_311996(11)	AGAP002905-RA // cdna:known chromosome:AgamP3:2R:29134157:29134861:1 gene:AGAP002905 // ensembl // 11 // --- /// SNAP_ANOPHELES00000014029 // cdna:SNAP chromosome:AgamP3:2R:29134185:29134710:1 // ensembl // 11 // --- /// XM_311996 // odorant binding prote	8.01362	8.99597	9.0416	9.20707	9.98278	7.33207	9.05144	9.2291	0	0	0	1	0	0	0	0	0	0	0	1	0
Ag.3L.2082.0_CDS_at	Plasmodium Anopheles Array	Anopheles gambiae	2008-11-29	Ag.3L.2082.0	ens:ENSANGT00000029096 /FEA=ENS /TIER=CDS /ANNOT=ens:ENSANGT00000029096 /EVID_CNT=1 /EVID_TYPE=ENS /GENE_CLUSTER=AffxAg.2082 /SEG=chr3L:-38854131,38857335	Ag.3L.2082.0_CDS	February 2003 (IAGP v.MOZ2)	3L:39533557-39536761 (-) // 100.0 //	---	---	---	---	---	IPR006076 // FAD dependent oxidoreductase // 4.0E-4 /// IPR008671 // Lycopene beta and epsilon cyclase // 8.2E-7 /// IPR013027 // FAD-dependent pyridine nucleotide-disulphide oxidoreductase // 2.2E-4	---	This probe set was annotated using the Genome Target Overlap based pipeline to a Entrez Gene identifier using 1 transcripts. // false // Genome Target Overlap // B	XM_551929	SNAP_ANOPHELES00000017614 // cdna:SNAP chromosome:AgamP3:3L:39533477:39536926:-1 // ensembl // 11 // ---	7.70413	7.41241	7.63464	7.89997	8.28395	7.26048	7.88147	7.90037	0	0	0	0	0	0	1	0	0	0	1	1	0
Ag.3L.257.0_CDS_at	Plasmodium Anopheles Array	Anopheles gambiae	2008-11-29	Ag.3L.257.0	ens:ENSANGT00000012634 /FEA=ENS /TIER=CDS /ANNOT=ens:ENSANGT00000012634 /EVID_CNT=14 /EVID_TYPE=ENS EST /GENE_CLUSTER=AffxAg.257 /SEG=chr3L:-13339092,13342569	Ag.3L.257.0_CDS	February 2003 (IAGP v.MOZ2)	3L:14401765-14405242 (-) // 100.0 //	AGAP010975	A7US87	---	0016021 // integral to membrane // inferred from electronic annotation	---	---	XP_001688244.1 // span:25-47,138-157,178-195,210-232,239-261,265-287,395-417,427-449,470-489,499-521,534-556 // numtm:11 /// SNAP_ANOPHELES00000021598 // span:114-136,175-197,218-237,247-269,282-304 // numtm:5 /// AGAP010975-PA // span:25-47,138-157,178-1	This probe set was annotated using the Matching Probes based pipeline to a Entrez Gene identifier using 1 transcripts. // false // Matching Probes // A	XM_001688192(11)	AGAP010975-RA // cdna:novel chromosome:AgamP3:3L:14401892:14405143:-1 gene:AGAP010975 // ensembl // 11 // --- /// SNAP_ANOPHELES00000021598 // cdna:SNAP chromosome:AgamP3:3L:14401892:14402933:-1 // ensembl // 11 // --- /// XM_001688192 // AGAP010975-PA (A	8.94609	8.06643	8.82272	9.00286	9.54489	7.45936	8.40938	8.68328	0	0	0	0	0	0	1	0	0	0	0	1	0
Ag.3R.1937.0_CDS_at	Plasmodium Anopheles Array	Anopheles gambiae	2008-11-29	Ag.3R.1937.0	ens:ENSANGT00000004604 /FEA=ENS /TIER=CDS /ANNOT=ens:ENSANGT00000004604 /EVID_CNT=1 /EVID_TYPE=ENS /GENE_CLUSTER=AffxAg.1937 /SEG=chr3R:+37729357,37731143	Ag.3R.1937.0_CDS	February 2003 (IAGP v.MOZ2)	3R:37040354-37042140 (+) // 100.0 //	AGAP009616	Q7PM03	0006811 // ion transport // inferred from electronic annotation	0016020 // membrane // inferred from electronic annotation /// 0016021 // integral to membrane // inferred from electronic annotation /// 0045211 // postsynaptic membrane // inferred from electronic annotation	0005230 // extracellular ligand-gated ion channel activity // inferred from electronic annotation /// 0030594 // neurotransmitter receptor activity // inferred from electronic annotation	IPR006029 // Neurotransmitter-gated ion-channel transmembrane region // 1.9E-7	XP_318646.4 // span:96-115 // numtm:1 /// SNAP_ANOPHELES00000017881 // span:268-290,297-316,331-353,479-498 // numtm:4 /// AGAP009616-PA // span:96-115 // numtm:1	This probe set was annotated using the Matching Probes based pipeline to a Entrez Gene identifier using 1 transcripts. // false // Matching Probes // A	XM_318646(10)	AGAP009616-RA // cdna:novel chromosome:AgamP3:3R:37041535:37042324:1 gene:AGAP009616 // ensembl // 10 // --- /// SNAP_ANOPHELES00000017881 // cdna:SNAP chromosome:AgamP3:3R:37038883:37042140:1 // ensembl // 10 // --- /// XM_318646 // AGAP009616-PA (AgaP_A	8.18538	7.56406	7.62507	8.08122	9.2232	7.27108	7.92412	7.86471	0	0	0	0	0	0	1	0	1	1	1	0	0
Ag.3R.24.0_CDS_at	Plasmodium Anopheles Array	Anopheles gambiae	2008-11-29	Ag.3R.24.0	ens:ENSANGT00000010507 /FEA=ENS /TIER=CDS /GEN=SRPN5 /ANNOT=ens:ENSANGT00000010507 /EVID_CNT=13 /EVID_TYPE=ENS EST /GENE_CLUSTER=AffxAg.24 /SEG=chr3R:+29198252,29200221	Ag.3R.24.0_CDS	February 2003 (IAGP v.MOZ2)	3R:28857999-28859968 (+) // 100.0 //	AGAP009221	B2FY44 /// B2FY45 /// B2FY50 /// B2FY52 /// B2FY53 /// B2FY54 /// B2FY59 /// Q005M9	---	---	0004867 // serine-type endopeptidase inhibitor activity // inferred from electronic annotation	---	ABJ52805.1 // span:13-32 // numtm:1 /// SNAP_ANOPHELES00000019527 // span:13-32 // numtm:1 /// AGAP009221-PA // span:13-32 // numtm:1	This probe set was annotated using the Matching Probes based pipeline to a UniGene identifier using 1 transcripts. // false // Matching Probes // A	DQ974165(10)	AGAP009221-RA // cdna:known chromosome:AgamP3:3R:28858149:28860047:1 gene:AGAP009221 // ensembl // 11 // --- /// DQ974165 // Anopheles gambiae serpin 5 (SRPN5) mRNA, complete cds. // gb // 10 // --- /// SNAP_ANOPHELES00000019527 // cdna:SNAP chromosome:Ag	8.76402	8.59422	9.02981	8.54425	10.109	8.17211	9.02823	9.24814	0	0	0	1	0	0	1	0	0	1	1	1	0
Ag.3R.272.0_CDS_a_at	Plasmodium Anopheles Array	Anopheles gambiae	2008-11-29	Ag.3R.272.0	ens:ENSANGT00000018277 /FEA=ENS /TIER=CDS /ANNOT=ens:ENSANGT00000018277 /EVID_CNT=20 /EVID_TYPE=ENS EST /GENE_CLUSTER=AffxAg.272 /SEG=chr3R:+8592562,8601517	Ag.3R.272.0_CDS	February 2003 (IAGP v.MOZ2)	3R:8592562-8601517 (+) // 99.88 // /// 3R:8592562-8601517 (+) // 100.0 //	AGAP008288	A7UUK1	---	---	---	---	---	This probe set was annotated using the Matching Probes based pipeline to a Entrez Gene identifier using 1 transcripts. // false // Matching Probes // A	XM_001688954(11)	AGAP008288-RA // cdna:novel chromosome:AgamP3:3R:8592943:8600945:1 gene:AGAP008288 // ensembl // 11 // --- /// SNAP_ANOPHELES00000005804 // cdna:SNAP chromosome:AgamP3:3R:8594991:8600669:1 // ensembl // 11 // --- /// XM_001688954 // AGAP008288-PA (AgaP_AG	8.78881	8.46855	8.30447	8.54064	9.5428	8.05906	8.07243	9.27138	0	0	0	1	0	0	1	0	1	1	0	1	1
Ag.3R.359.0_CDS_at	Plasmodium Anopheles Array	Anopheles gambiae	2008-11-29	Ag.3R.359.0	ens:ENSANGT00000011117 /FEA=ENS /TIER=CDS /ANNOT=ens:ENSANGT00000011117 /EVID_CNT=13 /EVID_TYPE=ENS EST /GENE_CLUSTER=AffxAg.359 /SEG=chr3R:+11758113,11766884	Ag.3R.359.0_CDS	February 2003 (IAGP v.MOZ2)	3R:11758113-11766884 (+) // 100.0 //	AGAP008521	Q7Q4P9	---	---	---	---	---	This probe set was annotated using the Matching Probes based pipeline to a Entrez Gene identifier using 1 transcripts. // false // Matching Probes // A	XM_316919(11)	AGAP008521-RA // cdna:novel chromosome:AgamP3:3R:11759910:11766716:1 gene:AGAP008521 // ensembl // 11 // --- /// SNAP_ANOPHELES00000002732 // cdna:SNAP chromosome:AgamP3:3R:11765303:11766716:1 // ensembl // 11 // --- /// XM_316919 // AGAP008521-PA (AgaP_A	7.7553	8.20571	10.5626	9.59812	9.59099	7.12587	8.34515	9.01279	0	1	0	0	0	0	0	0	0	0	0	1	0
Ag.3R.739.0_CDS_at	Plasmodium Anopheles Array	Anopheles gambiae	2008-11-29	Ag.3R.739.0	ens:ENSANGT00000010558 /FEA=ENS /TIER=CDS /ANNOT=ens:ENSANGT00000010558 /EVID_CNT=5 /EVID_TYPE=ENS EST /GENE_CLUSTER=AffxAg.739 /SEG=chr3R:-29721126,29726647	Ag.3R.739.0_CDS	February 2003 (IAGP v.MOZ2)	3R:29380873-29386394 (-) // 100.0 //	AGAP009246	Q7PVM2 /// Q8WQP0	0055114 // oxidation reduction // inferred from electronic annotation	---	0004497 // monooxygenase activity // inferred from electronic annotation /// 0005506 // iron ion binding // inferred from electronic annotation /// 0009055 // electron carrier activity // inferred from electronic annotation /// 0016491 // oxidoreductase a	---	XP_320022.4 // span:7-26 // numtm:1 /// AGAP009246-PA // span:7-26 // numtm:1	This probe set was annotated using the Matching Probes based pipeline to a Entrez Gene identifier using 1 transcripts. // false // Matching Probes // A	XM_320022(11)	AGAP009246-RA // cdna:known chromosome:AgamP3:3R:29380829:29386394:-1 gene:AGAP009246 // ensembl // 11 // --- /// SNAP_ANOPHELES00000009715 // cdna:SNAP chromosome:AgamP3:3R:29380829:29383507:-1 // ensembl // 11 // --- /// XM_320022 // AGAP009246-PA (AgaP	7.84304	8.2773	9.32524	9.65358	8.7486	6.67205	8.35881	8.16345	0	1	1	1	1	1	0	0	0	1	1	1	0
Ag.UNKN.144.0_CDS_at	Plasmodium Anopheles Array	Anopheles gambiae	2008-11-29	Ag.UNKN.144.0	ens:ENSANGT00000016165 /FEA=ENS /TIER=CDS /ANNOT=ens:ENSANGT00000016165 /EVID_CNT=5 /EVID_TYPE=ENS EST /GENE_CLUSTER=AffxAg.144 /SEG=chrUNKN:+3233356,3234969	Ag.UNKN.144.0_CDS	February 2003 (IAGP v.MOZ2)	UNKN:22128461-22130074 (+) // 100.0 //	AGAP012643	Q7QKR6	0006810 // transport // inferred from electronic annotation /// 0006865 // amino acid transport // inferred from electronic annotation	0016020 // membrane // inferred from electronic annotation /// 0016021 // integral to membrane // inferred from electronic annotation	0015171 // amino acid transmembrane transporter activity // inferred from electronic annotation	---	XP_307630.3 // span:26-48,55-77,92-114,131-153,175-197,228-250,254-271,284-306,311-333 // numtm:9 /// AGAP012643-PA // span:26-48,55-77,92-114,131-153,175-197,228-250,254-271,284-306,311-333 // numtm:9	This probe set was annotated using the Matching Probes based pipeline to a Entrez Gene identifier using 1 transcripts. // false // Matching Probes // A	XM_307630(11)	AGAP012643-RA // cdna:novel chromosome:AgamP3:UNKN:22128462:22130074:1 gene:AGAP012643 // ensembl // 11 // --- /// XM_307630 // AGAP012643-PA (AgaP_AGAP012643) mRNA, partial cds. // refseq // 11 // ---	8.17321	8.19465	8.57433	9.03755	9.30376	7.66322	8.04518	8.42305	0	0	0	1	0	0	1	0	0	0	0	1	0
Ag.UNKN.314.0_CDS_at	Plasmodium Anopheles Array	Anopheles gambiae	2008-11-29	Ag.UNKN.314.0	ens:ENSANGT00000017256 /FEA=ENS /TIER=CDS /ANNOT=ens:ENSANGT00000017256 /EVID_CNT=2 /EVID_TYPE=ENS EST /GENE_CLUSTER=AffxAg.314 /SEG=chrUNKN:-8839428,8855337	Ag.UNKN.314.0_CDS	February 2003 (IAGP v.MOZ2)	2R:53439906-53451989 (+) // 98.02 // /// 2R:53439906-53451989 (+) // 91.91 //	AGAP004261	Q0QW07	0006281 // DNA repair // inferred from electronic annotation	---	0003913 // DNA photolyase activity // inferred from electronic annotation	---	---	This probe set was annotated using the Matching Probes based pipeline to a UniGene identifier using 1 transcripts. // false // Matching Probes // A	DQ219483(9)	AGAP004261-RA // cdna:known chromosome:AgamP3:2R:53442630:53452224:1 gene:AGAP004261 // ensembl // 9 // --- /// DQ219483 // Anopheles gambiae cryptochrome 2 (Cry2) mRNA, complete cds. // gb // 9 // --- /// SNAP_ANOPHELES00000017249 // cdna:SNAP chromosome	9.70351	9.03026	8.60944	8.71425	9.94431	8.20995	7.96476	8.73123	0	1	1	0	0	0	0	0	1	1	0	0	1
Ag.X.1268.0_at	Plasmodium Anopheles Array	Anopheles gambiae	2008-11-29	Ag.X.1268.0	gb:BX626106 /FEA=EST /TIER=mRNA /EVID_CNT=2 /EVID_TYPE=EST /GENE_CLUSTER=AffxAg.1268 /SEG=chrX:+17001305,17001729	Ag.X.1268.0	February 2003 (IAGP v.MOZ2)	X:17001307-17001726 (+) // 100.0 //	---	---	---	---	---	---	---	This probe set was annotated using the Design Representative Id based pipeline to a GenBank identifier using 1 transcripts. // false // Design Representative Id // R	Ag.X.1268.0	Ag.X.1268.0 // --- // gb // --- // ---	9.74265	8.29733	8.351	8.2905	9.13922	7.72949	8.5388	8.36692	1	1	1	0	0	0	0	0	0	0	1	0	0
Ag.3R.120.0_CDS_at	Plasmodium Anopheles Array	Anopheles gambiae	2008-11-29	Ag.3R.120.0	ens:ENSANGT00000012305 /FEA=ENS /TIER=CDS /GEN=SCRBQ1 /ANNOT=ens:ENSANGT00000012305 /EVID_CNT=1 /EVID_TYPE=ENS /GENE_CLUSTER=AffxAg.120 /SEG=chr3R:+49974622,49976167	Ag.3R.120.0_CDS	February 2003 (IAGP v.MOZ2)	3R:49285619-49287164 (+) // 100.0 // /// UNKN:34056470-34057341 (-) // 56.94 //	AGAP010132	Q7Q0V4	0007155 // cell adhesion // inferred from electronic annotation	0016020 // membrane // inferred from electronic annotation	0004872 // receptor activity // inferred from electronic annotation	---	XP_319286.1 // span:17-39 // numtm:1 /// SNAP_ANOPHELES00000001141 // span:17-39,476-498 // numtm:2 /// AGAP010132-PA // span:17-39 // numtm:1	This probe set was annotated using the Matching Probes based pipeline to a Entrez Gene identifier using 1 transcripts. // false // Matching Probes // A	XM_319286(11)	AGAP010132-RA // cdna:known chromosome:AgamP3:3R:49285620:49287164:1 gene:AGAP010132 // ensembl // 11 // --- /// SNAP_ANOPHELES00000001141 // cdna:SNAP chromosome:AgamP3:3R:49285621:49287337:1 // ensembl // 11 // --- /// XM_319286 // scavenger receptor cl	8.2771	5.13772	4.99173	4.64116	4.40574	7.53462	5.82309	6.26333	1	1	1	1	0	0	0	0	0	0	1	0	0
Ag.3R.743.0_UTR_a_at	Plasmodium Anopheles Array	Anopheles gambiae	2008-11-29	Ag.3R.743.0	ens:ENSANGT00000024052 /FEA=ENS /TIER=UTR /ANNOT=ens:ENSANGT00000024052 /EVID_CNT=5 /EVID_TYPE=ENS EST /GENE_CLUSTER=AffxAg.743 /SEG=chr3R:-32360699,32364238	Ag.3R.743.0_UTR	February 2003 (IAGP v.MOZ2)	3R:31904020-31907559 (-) // 100.0 // /// 3R:31875132-31876241 (-) // 45.62 //	AGAP009385	Q5TVH6	0006810 // transport // inferred from electronic annotation	0005622 // intracellular // inferred from electronic annotation	0005215 // transporter activity // inferred from electronic annotation	---	---	This probe set was annotated using the Genome Target Overlap based pipeline to a Entrez Gene identifier using 1 transcripts. // false // Genome Target Overlap // B	XM_559860	AGAP009385-RA // cdna:novel chromosome:AgamP3:3R:31904104:31907559:-1 gene:AGAP009385 // ensembl // 0 // chr3R:31904103-31907559(-) /// SNAP_ANOPHELES00000015595 // cdna:SNAP chromosome:AgamP3:3R:31904104:31907350:-1 // ensembl // 0 // chr3R:31904103-3190	9.74058	4.62327	4.69854	4.95974	3.82028	9.41279	7.06966	6.49505	1	1	1	1	0	0	0	0	0	0	0	1	0
Ag.2L.245.0_CDS_at	Plasmodium Anopheles Array	Anopheles gambiae	2008-11-29	Ag.2L.245.0	ens:ENSANGT00000010802 /FEA=ENS /TIER=CDS /ANNOT=ens:ENSANGT00000010802 /EVID_CNT=26 /EVID_TYPE=ENS EST /GENE_CLUSTER=AffxAg.245 /SEG=chr2L:-24056951,24057726	Ag.2L.245.0_CDS	February 2003 (IAGP v.MOZ2)	2L:24626220-24626964 (-) // 95.11 // /// 2L:24626193-24626964 (-) // 99.37 //	AGAP006001	Q7PNS3	---	---	0042302 // structural constituent of cuticle // inferred from electronic annotation	---	---	This probe set was annotated using the Matching Probes based pipeline to a Entrez Gene identifier using 1 transcripts. // false // Matching Probes // A	XM_316041(11)	AGAP006001-RA // cdna:known chromosome:AgamP3:2L:24626033:24626971:-1 gene:AGAP006001 // ensembl // 11 // --- /// SNAP_ANOPHELES00000023813 // cdna:SNAP chromosome:AgamP3:2L:24626409:24626870:-1 // ensembl // 10 // --- /// XM_316041 // cuticular protein 2	12.5126	10.1028	9.21799	7.26243	7.81474	9.18997	7.13928	8.61181	1	1	1	1	0	1	0	0	0	0	1	0	0
Ag.2R.1330.0_CDS_a_at	Plasmodium Anopheles Array	Anopheles gambiae	2008-11-29	Ag.2R.1330.0	ens:ENSANGT00000010954 /FEA=ENS /TIER=CDS /ANNOT=ens:ENSANGT00000010954 /EVID_CNT=4 /EVID_TYPE=ENS EST /GENE_CLUSTER=AffxAg.1330 /SEG=chr2R:+50288293,50424186	Ag.2R.1330.0_CDS	February 2003 (IAGP v.MOZ2)	2R:48492477-48628370 (+) // 100.0 //	AGAP004046	Q7QH72	---	0016021 // integral to membrane // inferred from electronic annotation	---	---	XP_309598.4 // span:57-79,161-178 // numtm:2 /// SNAP_ANOPHELES00000019343 // span:15-32,53-75,153-170 // numtm:3 /// AGAP004046-PA // span:57-79,161-178 // numtm:2	This probe set was annotated using the Matching Probes based pipeline to a Entrez Gene identifier using 1 transcripts. // false // Matching Probes // A	XM_309598(11)	AGAP004046-RA // cdna:novel chromosome:AgamP3:2R:48614997:48628379:1 gene:AGAP004046 // ensembl // 11 // --- /// SNAP_ANOPHELES00000019343 // cdna:SNAP chromosome:AgamP3:2R:48627825:48628379:1 // ensembl // 11 // --- /// XM_309598 // AGAP004046-PA (AgaP_A	11.6948	10.3202	9.4005	8.90138	9.731	9.83602	8.16242	8.4189	1	1	1	1	1	1	0	0	0	0	1	1	0
Ag.2R.347.0_CDS_a_at	Plasmodium Anopheles Array	Anopheles gambiae	2008-11-29	Ag.2R.347.0	ens:ENSANGT00000029389 /FEA=ENS /TIER=CDS /ANNOT=ens:ENSANGT00000029389 /EVID_CNT=40 /EVID_TYPE=ENS EST /GENE_CLUSTER=AffxAg.347 /SEG=chr2R:-5645471,5661254	Ag.2R.347.0_CDS	February 2003 (IAGP v.MOZ2)	2R:5645476-5661254 (-) // 99.88 // /// 2R:5645607-5661254 (-) // 96.71 //	AGAP001497	Q7PKQ5	---	---	0003779 // actin binding // inferred from electronic annotation /// 0005509 // calcium ion binding // inferred from electronic annotation	---	---	This probe set was annotated using the Matching Probes based pipeline to a Entrez Gene identifier using 1 transcripts. // false // Matching Probes // A	XM_321625(11)	AGAP001497-RA // cdna:known chromosome:AgamP3:2R:5646368:5659413:-1 gene:AGAP001497 // ensembl // 11 // --- /// SNAP_ANOPHELES00000006994 // cdna:SNAP chromosome:AgamP3:2R:5646482:5651523:-1 // ensembl // 11 // --- /// XM_321625 // AGAP001497-PA (AgaP_AGA	10.9662	8.69573	8.44529	8.09443	8.78569	7.83687	7.25548	7.31916	1	1	1	1	0	0	0	0	0	0	1	0	0
Ag.2R.461.0_UTR_a_at	Plasmodium Anopheles Array	Anopheles gambiae	2008-11-29	Ag.2R.461.0	ens:ENSANGT00000011289 /FEA=ENS /TIER=UTR /ANNOT=ens:ENSANGT00000011289 /EVID_CNT=19 /EVID_TYPE=ENS EST /GENE_CLUSTER=AffxAg.461 /SEG=chr2R:-42332639,42351855	Ag.2R.461.0_UTR	February 2003 (IAGP v.MOZ2)	2R:40406782-40425647 (-) // 99.66 // /// 2R:40406772-40425647 (-) // 100.0 //	AGAP003600	Q7QAP0	---	---	---	---	XP_313358.3 // span:28-50,71-93,115-134,141-160,170-192,204-226 // numtm:6 /// AGAP003600-PA // span:28-50,71-93,115-134,141-160,170-192,204-226 // numtm:6	This probe set was annotated using the Genome Target Overlap based pipeline to a Entrez Gene identifier using 1 transcripts. // false // Genome Target Overlap // B	XM_313358	AGAP003600-RA // cdna:novel chromosome:AgamP3:2R:40408166:40425098:-1 gene:AGAP003600 // ensembl // 0 // chr2R:40408165-40425098(-) /// XM_313358 // AGAP003600-PA (AgaP_AGAP003600) mRNA, partial cds. // refseq // 0 // chr2R:40408165-40425098(-)	11.3651	9.95311	8.68482	8.61945	9.68455	9.70219	8.09689	8.41915	0	1	1	1	0	0	0	0	0	0	1	1	0
Ag.3R.26.0_CDS_at	Plasmodium Anopheles Array	Anopheles gambiae	2008-11-29	Ag.3R.26.0	ens:ENSANGT00000024532 /FEA=ENS /FL=gb:AF316636.1 /TIER=CDS /DEF=GLUTATHIONE S-TRANSFERASE 3-2. (Source:SPTREMBL;Acc:Q9GPL8) /GEN=GSTe2 /ANNOT=ens:ENSANGT00000024532 /EVID_CNT=12 /EVID_TYPE=ENS FLmRNA EST /GENE_CLUSTER=AffxAg.26 /SEG=chr3R:-28937705,28938	Ag.3R.26.0_CDS	February 2003 (IAGP v.MOZ2)	3R:28597685-28598640 (-) // 95.19 // /// 3R:28597655-28598640 (-) // 98.8 //	AGAP009194	Q7PVS6 /// Q9GPL8	---	---	0016740 // transferase activity // inferred from electronic annotation	---	---	This probe set was annotated using the Matching Probes based pipeline to a Entrez Gene identifier using 1 transcripts. // false // Matching Probes // A	XM_319968(11)	AF316636 // Anopheles gambiae glutathione S-transferase E2 mRNA, complete cds. // gb // 10 // --- /// AGAP009194-RA // cdna:known chromosome:AgamP3:3R:28597686:28598594:-1 gene:AGAP009194 // ensembl // 11 // --- /// SNAP_ANOPHELES00000018125 // cdna:SNAP	11.3085	9.32799	9.0142	8.82189	7.9592	8.91445	8.25944	7.1814	1	1	1	1	0	0	1	0	1	1	0	1	0
Ag.UNKN.1535.0_CDS_s_at	Plasmodium Anopheles Array	Anopheles gambiae	2008-11-29	Ag.UNKN.1535.0	ens:ENSANGT00000000087 /FEA=ENS /TIER=CDS /ANNOT=ens:ENSANGT00000000087 /EVID_CNT=1 /EVID_TYPE=ENS /GENE_CLUSTER=AffxAg.1535 /SEG=chrUNKN:-15851355,15852016	Ag.UNKN.1535.0_CDS	February 2003 (IAGP v.MOZ2)	2R:55504636-55505297 (-) // 97.94 // /// UNKN:33265987-33266648 (-) // 100.0 //	AGAP004380 /// AGAP012838	Q9GPL6	---	---	0016740 // transferase activity // inferred from electronic annotation	IPR004046 // Glutathione S-transferase, C-terminal // 1.4E-5	---	This probe set was annotated using the Matching Probes based pipeline to a Entrez Gene identifier using 1 transcripts. // false // Matching Probes // A	XM_313666(11)	AF316638 // Anopheles gambiae glutathione S-transferase D12 mRNA, complete cds. // gb // 11 // --- /// AGAP004380-RA // cdna:known chromosome:AgamP3:2R:55504530:55505309:-1 gene:AGAP004380 // ensembl // 11 // --- /// AGAP012838-RA // cdna:novel chromosome	10.2882	9.78247	8.7279	9.05645	9.13803	9.27085	8.20889	7.70544	1	1	1	1	1	1	1	0	0	0	0	1	0
Ag.UNKN.2310.0_at	Plasmodium Anopheles Array	Anopheles gambiae	2008-11-29	Ag.UNKN.2310.0	gb:BM599937 /FEA=EST /TIER=mRNA /EVID_CNT=3 /EVID_TYPE=EST /GENE_CLUSTER=AffxAg.2310 /SEG=chrUNKN:-31347024,31347746	Ag.UNKN.2310.0	February 2003 (IAGP v.MOZ2)	3L:26320151-26320871 (+) // 96.37 // /// 3L:26320151-26320871 (+) // 98.74 //	---	---	---	---	---	---	---	This probe set was annotated using the Design Representative Id based pipeline to a GenBank identifier using 1 transcripts. // false // Design Representative Id // R	Ag.UNKN.2310.0	Ag.UNKN.2310.0 // --- // gb // --- // ---	10.534	10.2009	9.03621	8.58174	9.01337	8.88933	8.95554	7.65465	0	1	1	1	1	1	1	0	0	0	0	1	1
Ag.2L.2470.0_CDS_at	Plasmodium Anopheles Array	Anopheles gambiae	2008-11-29	Ag.2L.2470.0	ens:ENSANGT00000015864 /FEA=ENS /TIER=CDS /ANNOT=ens:ENSANGT00000015864 /EVID_CNT=1 /EVID_TYPE=ENS /GENE_CLUSTER=AffxAg.2470 /SEG=chr2L:-19001731,19003546	Ag.2L.2470.0_CDS	February 2003 (IAGP v.MOZ2)	2R:13539681-13541496 (+) // 100.0 // /// 3L:35645630-35647445 (+) // 100.0 // /// UNKN:22015272-22017087 (+) // 100.0 // /// 2L:10802780-10804595 (+) // 100.0 // /// 3R:28276581-28278396 (-) // 100.0 // /// UNKN:32958299-32958949 (-) // 37.78 // /// 2L:19	---	---	---	---	---	---	---	This probe set was annotated using the Design Representative Id based pipeline to a GenBank identifier using 1 transcripts. // false // Design Representative Id // R	Ag.2L.2470.0_CDS	Ag.2L.2470.0_CDS // --- // gb // --- // ---	2.647	3.51104	4.33604	5.31999	5.91863	3.44906	4.39446	4.99707	0	0	1	1	0	0	0	0	0	0	0	1	0
Ag.2R.3150.0_CDS_at	Plasmodium Anopheles Array	Anopheles gambiae	2008-11-29	Ag.2R.3150.0	ens:ENSANGT00000025491 /FEA=ENS /TIER=CDS /ANNOT=ens:ENSANGT00000025491 /EVID_CNT=1 /EVID_TYPE=ENS /GENE_CLUSTER=AffxAg.3150 /SEG=chr2R:-13015132,13016393	Ag.2R.3150.0_CDS	February 2003 (IAGP v.MOZ2)	2R:13015132-13016393 (-) // 100.0 //	---	---	---	---	---	---	SNAP_ANOPHELES00000012652 // span:31-53,66-88,92-114,158-180,190-212,229-250,265-287 // numtm:7	This probe set was annotated using the Matching Probes based pipeline to a ENSEMBL identifier using 1 transcripts. // false // Matching Probes // A	SNAP_ANOPHELES00000012652(11)	SNAP_ANOPHELES00000012652 // cdna:SNAP chromosome:AgamP3:2R:13015133:13016833:-1 // ensembl // 11 // ---	3.52821	3.89048	5.96432	6.5658	7.17363	3.79273	5.13314	5.34265	0	1	1	1	0	1	1	0	0	0	1	1	0
Ag.2R.3681.0_at	Plasmodium Anopheles Array	Anopheles gambiae	2008-11-29	Ag.2R.3681.0	gb:BX050040.1 /FEA=mRNA /TIER=mRNA /DEF=Single read from an extremity of a full-length cDNA clone made from Anopheles gambiae total adult females. 5-PRIME end of clone FK0AAC26BA11 of strain 6-9 of Anopheles gambiae (African malaria mosquito). /EVID_CNT=	Ag.2R.3681.0	February 2003 (IAGP v.MOZ2)	2R:12981353-12982136 (-) // 100.0 //	---	---	---	---	---	---	---	This probe set was annotated using the Matching Probes based pipeline to a UniGene identifier using 1 transcripts. // false // Matching Probes // A	BX050040(9)	BX050040 // Single read from an extremity of a full-length cDNA clone made from Anopheles gambiae total adult females. 5-PRIME end of clone FK0AAC26BA11 of strain 6-9 of Anopheles gambiae (African malaria mosquito). // gb_htc // 9 // ---	4.24032	5.2371	6.53177	6.62556	6.63872	3.63294	5.09417	5.72254	0	1	1	1	0	0	0	0	0	0	0	1	0
Ag.3R.932.0_CDS_at	Plasmodium Anopheles Array	Anopheles gambiae	2008-11-29	Ag.3R.932.0	ens:ENSANGT00000011695 /FEA=ENS /TIER=CDS /ANNOT=ens:ENSANGT00000011695 /EVID_CNT=3 /EVID_TYPE=ENS EST /GENE_CLUSTER=AffxAg.932 /SEG=chr3R:+5055060,5055923	Ag.3R.932.0_CDS	February 2003 (IAGP v.MOZ2)	3R:5055060-5055923 (+) // 100.0 //	---	---	---	---	---	IPR000834 // Peptidase M14, carboxypeptidase A // 2.1E-26	---	This probe set was annotated using the Genome Target Overlap based pipeline to a ENSEMBL identifier using 1 transcripts. // false // Genome Target Overlap // B	SNAP_ANOPHELES00000010496	SNAP_ANOPHELES00000010496 // cdna:SNAP chromosome:AgamP3:3R:5055502:5056943:1 // ensembl // 0 // chr3R:5055501-5056943(+)	4.22219	4.29963	4.97543	5.60741	6.04753	3.88505	5.10448	5.49133	0	0	0	1	0	0	1	0	0	0	0	1	0
Ag.UNKN.1662.0_CDS_at	Plasmodium Anopheles Array	Anopheles gambiae	2008-11-29	Ag.UNKN.1662.0	ens:ENSANGT00000015187 /FEA=ENS /TIER=CDS /ANNOT=ens:ENSANGT00000015187 /EVID_CNT=1 /EVID_TYPE=ENS /GENE_CLUSTER=AffxAg.1662 /SEG=chrUNKN:-24651380,24663383	Ag.UNKN.1662.0_CDS	February 2003 (IAGP v.MOZ2)	2R:61358236-61362756 (-) // 93.54 //	---	---	---	---	---	---	---	This probe set was annotated using the Design Representative Id based pipeline to a GenBank identifier using 1 transcripts. // false // Design Representative Id // R	Ag.UNKN.1662.0_CDS	Ag.UNKN.1662.0_CDS // --- // gb // --- // ---	4.17464	4.45441	4.98852	5.73039	6.42288	4.24096	5.22466	5.62957	0	0	0	1	0	0	1	0	0	0	1	1	0
Ag.UNKN.1918.0_CDS_at	Plasmodium Anopheles Array	Anopheles gambiae	2008-11-29	Ag.UNKN.1918.0	ens:ENSANGT00000029222 /FEA=ENS /TIER=CDS /ANNOT=ens:ENSANGT00000029222 /EVID_CNT=1 /EVID_TYPE=ENS /GENE_CLUSTER=AffxAg.1918 /SEG=chrUNKN:-41368382,41370091	Ag.UNKN.1918.0_CDS	February 2003 (IAGP v.MOZ2)	UNKN:12103990-12105699 (-) // 100.0 //	---	---	---	---	---	---	---	This probe set was annotated using the Design Representative Id based pipeline to a GenBank identifier using 1 transcripts. // false // Design Representative Id // R	Ag.UNKN.1918.0_CDS	Ag.UNKN.1918.0_CDS // --- // gb // --- // ---	5.35543	5.7701	5.37953	5.5607	6.06469	4.12318	5.61982	5.80762	0	0	0	1	0	0	0	0	1	0	1	1	0
Ag.2L.1192.0_CDS_at	Plasmodium Anopheles Array	Anopheles gambiae	2008-11-29	Ag.2L.1192.0	ens:ENSANGT00000015854 /FEA=ENS /TIER=CDS /ANNOT=ens:ENSANGT00000015854 /EVID_CNT=3 /EVID_TYPE=ENS EST /GENE_CLUSTER=AffxAg.1192 /SEG=chr2L:-18636029,18636853	Ag.2L.1192.0_CDS	February 2003 (IAGP v.MOZ2)	2L:19205267-19206091 (-) // 100.0 //	AGAP005705	A7UTU6	0006508 // proteolysis // inferred from electronic annotation	---	0003824 // catalytic activity // inferred from electronic annotation /// 0004252 // serine-type endopeptidase activity // inferred from electronic annotation	---	---	This probe set was annotated using the Matching Probes based pipeline to a Entrez Gene identifier using 1 transcripts. // false // Matching Probes // A	XM_001688662(11)	AGAP005705-RA // cdna:novel chromosome:AgamP3:2L:19205025:19206090:-1 gene:AGAP005705 // ensembl // 11 // --- /// SNAP_ANOPHELES00000005291 // cdna:SNAP chromosome:AgamP3:2L:19205025:19206090:-1 // ensembl // 11 // --- /// XM_001688662 // AGAP005705-PA (A	6.35842	6.39069	6.0889	5.69312	4.44539	7.29321	6.60428	4.97359	0	0	0	1	0	0	1	0	0	0	0	1	1
Ag.2L.2584.0_CDS_a_at	Plasmodium Anopheles Array	Anopheles gambiae	2008-11-29	Ag.2L.2584.0	ens:ENSANGT00000026217 /FEA=ENS /TIER=CDS /ANNOT=ens:ENSANGT00000026217 /EVID_CNT=1 /EVID_TYPE=ENS /GENE_CLUSTER=AffxAg.2584 /SEG=chr2L:-29991452,29992007	Ag.2L.2584.0_CDS	February 2003 (IAGP v.MOZ2)	2L:30560690-30561245 (-) // 100.0 //	---	---	---	---	---	---	---	This probe set was annotated using the Design Representative Id based pipeline to a GenBank identifier using 1 transcripts. // false // Design Representative Id // R	Ag.2L.2584.0_CDS	Ag.2L.2584.0_CDS // --- // gb // --- // ---	7.38501	6.66087	6.96709	5.9746	4.5767	7.07721	5.92487	4.64124	0	0	0	1	0	0	0	0	0	0	1	1	1
Ag.3L.1551.0_CDS_a_at	Plasmodium Anopheles Array	Anopheles gambiae	2008-11-29	Ag.3L.1551.0	ens:ENSANGT00000027188 /FEA=ENS /TIER=CDS /ANNOT=ens:ENSANGT00000027188 /EVID_CNT=1 /EVID_TYPE=ENS /GENE_CLUSTER=AffxAg.1551 /SEG=chr3L:+30144172,30145154	Ag.3L.1551.0_CDS	February 2003 (IAGP v.MOZ2)	3L:30823598-30824580 (+) // 100.0 //	AGAP011653	Q5TMI4	0006508 // proteolysis // inferred from electronic annotation	---	0008239 // dipeptidyl-peptidase activity // inferred from electronic annotation	---	XP_552611.3 // span:13-35 // numtm:1 /// SNAP_ANOPHELES00000015792 // span:13-35 // numtm:1 /// AGAP011653-PA // span:13-35 // numtm:1	This probe set was annotated using the Matching Probes based pipeline to a Entrez Gene identifier using 1 transcripts. // false // Matching Probes // A	XM_552611(11)	AGAP011653-RA // cdna:novel chromosome:AgamP3:3L:30823224:30824691:1 gene:AGAP011653 // ensembl // 11 // --- /// SNAP_ANOPHELES00000015792 // cdna:SNAP chromosome:AgamP3:3L:30823224:30824691:1 // ensembl // 11 // --- /// XM_552611 // AGAP011653-PA (AgaP_A	6.02427	7.36904	5.62199	5.52177	4.66539	6.88543	5.22573	5.48415	0	0	0	0	0	0	1	0	0	0	1	1	0
Ag.3L.341.0_CDS_at	Plasmodium Anopheles Array	Anopheles gambiae	2008-11-29	Ag.3L.341.0	ens:ENSANGT00000018244 /FEA=ENS /TIER=CDS /ANNOT=ens:ENSANGT00000018244 /EVID_CNT=9 /EVID_TYPE=ENS EST /GENE_CLUSTER=AffxAg.341 /SEG=chr3L:+10986377,10995367	Ag.3L.341.0_CDS	February 2003 (IAGP v.MOZ2)	3L:12049050-12058040 (+) // 100.0 // /// 3L:12049050-12058040 (+) // 98.82 //	AGAP010854	Q7QGQ4	---	---	---	---	XP_309850.3 // span:53-75,85-107,120-142,268-290,400-422,450-472,484-503,508-530,560-582,592-611 // numtm:10 /// SNAP_ANOPHELES00000010184 // span:89-111,121-143,156-178,304-326,436-458,486-508,520-539,544-566,596-618,628-647 // numtm:10 /// AGAP010854-PA	This probe set was annotated using the Matching Probes based pipeline to a Entrez Gene identifier using 1 transcripts. // false // Matching Probes // A	XM_309850(11)	AGAP010854-RA // cdna:novel chromosome:AgamP3:3L:12049444:12058049:1 gene:AGAP010854 // ensembl // 11 // --- /// SNAP_ANOPHELES00000010184 // cdna:SNAP chromosome:AgamP3:3L:12055276:12058049:1 // ensembl // 11 // --- /// XM_309850 // AGAP010854-PA (AgaP_A	7.36819	7.21756	6.42511	5.71026	4.08717	9.00788	6.54236	4.5385	0	0	1	1	0	1	1	0	1	1	0	1	0
Ag.3L.929.0_CDS_at	Plasmodium Anopheles Array	Anopheles gambiae	2008-11-29	Ag.3L.929.0	ens:ENSANGT00000018212 /FEA=ENS /TIER=CDS /ANNOT=ens:ENSANGT00000018212 /EVID_CNT=2 /EVID_TYPE=ENS EST /GENE_CLUSTER=AffxAg.929 /SEG=chr3L:+10963919,10964447	Ag.3L.929.0_CDS	February 2003 (IAGP v.MOZ2)	3L:12026592-12027120 (+) // 100.0 //	AGAP010853	A7US78	---	---	---	---	---	This probe set was annotated using the Matching Probes based pipeline to a Entrez Gene identifier using 1 transcripts. // false // Matching Probes // A	XM_001688203(11)	AGAP010853-RA // cdna:novel chromosome:AgamP3:3L:12026597:12027120:1 gene:AGAP010853 // ensembl // 11 // --- /// XM_001688203 // AGAP010853-PA (AgaP_AGAP010853) mRNA, complete cds. // refseq // 11 // ---	6.10829	6.66346	6.05288	5.70172	5.00754	6.42863	6.24969	5.86222	0	0	0	0	0	0	1	0	0	0	0	1	0
Ag.3R.1844.1_a_at	Plasmodium Anopheles Array	Anopheles gambiae	2008-11-29	Ag.3R.1844.1	gb:BX627416 /FEA=EST /TIER=mRNA /EVID_CNT=2 /EVID_TYPE=EST /GENE_CLUSTER=AffxAg.1844 /SEG=chr3R:+26526862,26527611	Ag.3R.1844.1	February 2003 (IAGP v.MOZ2)	3R:26186609-26187358 (+) // 100.0 //	AGAP009121	Q7PW17	0006508 // proteolysis // inferred from electronic annotation	---	0003824 // catalytic activity // inferred from electronic annotation /// 0004252 // serine-type endopeptidase activity // inferred from electronic annotation /// 0008233 // peptidase activity // inferred from electronic annotation /// 0016787 // hydrolase	---	---	This probe set was annotated using the Matching Probes based pipeline to a Entrez Gene identifier using 1 transcripts. // false // Matching Probes // A	XM_319873(11)	AGAP009121-RA // cdna:novel chromosome:AgamP3:3R:26186607:26187490:1 gene:AGAP009121 // ensembl // 11 // --- /// SNAP_ANOPHELES00000012072 // cdna:SNAP chromosome:AgamP3:3R:26186607:26187490:1 // ensembl // 11 // --- /// XM_319873 // AGAP009121-PA (AgaP_A	6.45692	7.27671	6.40425	5.76035	4.28722	7.20391	6.00504	4.64323	0	0	0	0	0	0	1	0	0	0	0	1	0
Ag.X.194.0_CDS_at	Plasmodium Anopheles Array	Anopheles gambiae	2008-11-29	Ag.X.194.0	ens:ENSANGT00000021978 /FEA=ENS /TIER=CDS /ANNOT=ens:ENSANGT00000021978 /EVID_CNT=8 /EVID_TYPE=ENS EST /GENE_CLUSTER=AffxAg.194 /SEG=chrX:-6350260,6351217	Ag.X.194.0_CDS	February 2003 (IAGP v.MOZ2)	X:6350260-6351217 (-) // 100.0 //	AGAP000357	Q7QF85	---	0005576 // extracellular region // inferred from electronic annotation	---	---	---	This probe set was annotated using the Matching Probes based pipeline to a Entrez Gene identifier using 1 transcripts. // false // Matching Probes // A	XM_310755(11)	AGAP000357-RA // cdna:novel chromosome:AgamP3:X:6350261:6371319:-1 gene:AGAP000357 // ensembl // 11 // --- /// SNAP_ANOPHELES00000014525 // cdna:SNAP chromosome:AgamP3:X:6350359:6351209:-1 // ensembl // 11 // --- /// XM_310755 // AGAP000357-PA (AgaP_AGAP0	5.50098	8.70968	6.02325	5.57165	4.06488	6.99484	6.5832	5.92422	0	0	0	0	0	0	1	0	0	0	0	1	0
Ag.X.341.1_CDS_a_at	Plasmodium Anopheles Array	Anopheles gambiae	2008-11-29	Ag.X.341.1	ens:ENSANGT00000005415 /FEA=ENS /TIER=CDS /ANNOT=ens:ENSANGT00000005415 /EVID_CNT=2 /EVID_TYPE=ENS EST /GENE_CLUSTER=AffxAg.341 /SEG=chrX:+20009757,20017214	Ag.X.341.1_CDS	February 2003 (IAGP v.MOZ2)	X:20009760-20017217 (+) // 100.0 //	AGAP001039	Q5TW91 /// Q5XNU6	0055114 // oxidation reduction // inferred from electronic annotation	---	0004497 // monooxygenase activity // inferred from electronic annotation /// 0005506 // iron ion binding // inferred from electronic annotation /// 0009055 // electron carrier activity // inferred from electronic annotation /// 0016491 // oxidoreductase a	IPR001128 // Cytochrome P450 // 2.2E-26	XP_560266.3 // span:5-27 // numtm:1 /// AGAP001039-PA // span:5-27 // numtm:1	This probe set was annotated using the Matching Probes based pipeline to a Entrez Gene identifier using 1 transcripts. // false // Matching Probes // A	XM_560266(9)	AGAP001039-RA // cdna:novel chromosome:AgamP3:X:20009765:20017250:1 gene:AGAP001039 // ensembl // 9 // --- /// AY745209 // Anopheles gambiae cytochrome P450 (CYP307A1) mRNA, partial cds. // gb // 9 // --- /// SNAP_ANOPHELES00000016395 // cdna:SNAP chromos	5.17583	6.54366	6.36282	4.86264	3.32007	7.81643	6.07285	5.43478	0	0	0	0	0	0	1	0	1	0	1	1	0
Ag.2R.3500.0_CDS_at	Plasmodium Anopheles Array	Anopheles gambiae	2008-11-29	Ag.2R.3500.0	ens:ENSANGT00000017870 /FEA=ENS /TIER=CDS /ANNOT=ens:ENSANGT00000017870 /EVID_CNT=1 /EVID_TYPE=ENS /GENE_CLUSTER=AffxAg.3500 /SEG=chr2R:-46844802,46845204	Ag.2R.3500.0_CDS	February 2003 (IAGP v.MOZ2)	2R:44918595-44918997 (-) // 100.0 //	AGAP003875	Q7QFR8	0006508 // proteolysis // inferred from electronic annotation	---	0008234 // cysteine-type peptidase activity // inferred from electronic annotation	---	---	This probe set was annotated using the Matching Probes based pipeline to a Entrez Gene identifier using 1 transcripts. // false // Matching Probes // A	XM_310440(11)	AGAP003875-RA // cdna:novel chromosome:AgamP3:2R:44918572:44920984:-1 gene:AGAP003875 // ensembl // 11 // --- /// SNAP_ANOPHELES00000009547 // cdna:SNAP chromosome:AgamP3:2R:44918572:44920984:-1 // ensembl // 11 // --- /// XM_310440 // AGAP003875-PA (AgaP	2.49805	3.58452	3.97786	4.5442	3.33968	8.71413	-1.43035	1.29595	0	0	1	0	0	0	0	0	0	0	1	0	0
Ag.2L.2603.1_at	Plasmodium Anopheles Array	Anopheles gambiae	2008-11-29	Ag.2L.2603.1	gb:BX616100 /FEA=EST /TIER=mRNA /EVID_CNT=2 /EVID_TYPE=EST /GENE_CLUSTER=AffxAg.2603 /SEG=chr2L:-32272870,32274648	Ag.2L.2603.1	February 2003 (IAGP v.MOZ2)	2L:32842108-32843886 (-) // 100.0 //	AGAP006480	A7UUB0	---	---	---	---	XP_001688882.1 // span:7-24,65-87 // numtm:2 /// AGAP006480-PA // span:7-24,65-87 // numtm:2 /// AGAP006480-PB // span:7-24,65-87 // numtm:2	This probe set was annotated using the Matching Probes based pipeline to a Entrez Gene identifier using 1 transcripts. // false // Matching Probes // A	XM_001688830(11)	AGAP006480-RA // cdna:novel chromosome:AgamP3:2L:32842109:32843898:-1 gene:AGAP006480 // ensembl // 11 // --- /// AGAP006480-RB // cdna:novel chromosome:AgamP3:2L:32842109:32843898:-1 gene:AGAP006480 // ensembl // 11 // --- /// XM_001688830 // AGAP006480-	12.4971	10.6133	10.0209	9.44407	8.09445	10.4754	9.41602	7.50712	1	1	1	1	0	0	1	0	1	0	0	1	1
Ag.2L.446.0_CDS_at	Plasmodium Anopheles Array	Anopheles gambiae	2008-11-29	Ag.2L.446.0	ens:ENSANGT00000028607 /FEA=ENS /TIER=CDS /ANNOT=ens:ENSANGT00000028607 /EVID_CNT=10 /EVID_TYPE=ENS EST /GENE_CLUSTER=AffxAg.446 /SEG=chr2L:+15675781,15677688	Ag.2L.446.0_CDS	February 2003 (IAGP v.MOZ2)	2L:16245019-16246926 (+) // 100.0 //	AGAP005501	Q5TRM2	0008152 // metabolic process // inferred from electronic annotation /// 0055114 // oxidation reduction // inferred from electronic annotation	---	0003824 // catalytic activity // inferred from electronic annotation /// 0005488 // binding // inferred from electronic annotation /// 0016491 // oxidoreductase activity // inferred from electronic annotation	---	---	This probe set was annotated using the Matching Probes based pipeline to a Entrez Gene identifier using 1 transcripts. // false // Matching Probes // A	XM_556135(11)	AGAP005501-RA // cdna:novel chromosome:AgamP3:2L:16245020:16246930:1 gene:AGAP005501 // ensembl // 11 // --- /// BX063426 // Single read from an extremity of a full-length cDNA clone made from Anopheles gambiae total adult females. 5-PRIME end of clone FK	11.067	10.156	9.93799	9.96095	8.11819	10.0531	10.1206	8.28799	0	0	0	1	0	0	1	0	1	1	0	1	1
Ag.2R.2139.0_CDS_at	Plasmodium Anopheles Array	Anopheles gambiae	2008-11-29	Ag.2R.2139.0	ens:ENSANGT00000018374 /FEA=ENS /TIER=CDS /ANNOT=ens:ENSANGT00000018374 /EVID_CNT=2 /EVID_TYPE=ENS EST /GENE_CLUSTER=AffxAg.2139 /SEG=chr2R:-12806261,12806668	Ag.2R.2139.0_CDS	February 2003 (IAGP v.MOZ2)	2R:12806261-12806668 (-) // 100.0 //	---	---	---	---	---	---	---	This probe set was annotated using the Matching Probes based pipeline to a ENSEMBL identifier using 1 transcripts. // false // Matching Probes // A	SNAP_ANOPHELES00000008225(11)	SNAP_ANOPHELES00000008225 // cdna:SNAP chromosome:AgamP3:2R:12806068:12806643:-1 // ensembl // 11 // ---	11.7468	10.9651	10.4527	10.1866	8.32845	10.163	10.0974	9.01823	0	1	1	1	0	0	1	0	1	1	0	1	0
Ag.3R.169.0_UTR_s_at	Plasmodium Anopheles Array	Anopheles gambiae	2008-11-29	Ag.3R.169.0	ens:ENSANGT00000010084 /FEA=ENS /TIER=UTR /ANNOT=ens:ENSANGT00000010084 /EVID_CNT=138 /EVID_TYPE=ENS EST /GENE_CLUSTER=AffxAg.169 /SEG=chr3R:+3357052,3377947	Ag.3R.169.0_UTR	February 2003 (IAGP v.MOZ2)	3R:3357052-3377947 (+) // 100.0 //	AGAP007963	Q7Q3N6	---	---	0005509 // calcium ion binding // inferred from electronic annotation	---	---	This probe set was annotated using the Genome Consensus/Exemplar Overlap based pipeline to a Entrez Gene identifier using 1 transcripts. // false // Genome Consensus/Exemplar Overlap // C	XM_317508	AGAP007963-RA // cdna:novel chromosome:AgamP3:3R:3357060:3375641:1 gene:AGAP007963 // ensembl // 0 // chr3R:3357059-3375641(+) /// BX006793 // Single read from an extremity of a full-length cDNA clone made from Anopheles gambiae total adult females. 5-PRI	11.86	11.2622	10.0252	9.18375	8.53333	10.0605	9.38522	8.52749	0	1	1	1	1	1	1	0	1	0	0	1	0
Ag.UNKN.46.0_UTR_a_at	Plasmodium Anopheles Array	Anopheles gambiae	2008-11-29	Ag.UNKN.46.0	ens:ENSANGT00000015027 /FEA=ENS /TIER=UTR /ANNOT=ens:ENSANGT00000015027 /EVID_CNT=123 /EVID_TYPE=ENS EST /GENE_CLUSTER=AffxAg.46 /SEG=chrUNKN:+31373572,31376266	Ag.UNKN.46.0_UTR	February 2003 (IAGP v.MOZ2)	3L:26293958-26295679 (-) // 48.62 //	---	---	---	---	---	---	---	This probe set was annotated using the Design Representative Id based pipeline to a GenBank identifier using 1 transcripts. // false // Design Representative Id // R	Ag.UNKN.46.0_UTR	Ag.UNKN.46.0_UTR // --- // gb // --- // ---	12.851	12.4692	10.7941	8.91241	8.48358	10.8318	10.3924	7.97606	0	1	1	1	1	1	1	1	1	0	0	1	1
Ag.2R.1082.0_CDS_at	Plasmodium Anopheles Array	Anopheles gambiae	2008-11-29	Ag.2R.1082.0	ens:ENSANGT00000012858 /FEA=ENS /TIER=CDS /ANNOT=ens:ENSANGT00000012858 /EVID_CNT=5 /EVID_TYPE=ENS EST /GENE_CLUSTER=AffxAg.1082 /SEG=chr2R:+9524132,9529199	Ag.2R.1082.0_CDS	February 2003 (IAGP v.MOZ2)	2R:9524132-9529199 (+) // 100.0 //	AGAP001763	Q7PY63	0008152 // metabolic process // inferred from electronic annotation	---	0003824 // catalytic activity // inferred from electronic annotation	---	XP_321320.4 // span:73-95,102-124 // numtm:2 /// AGAP001763-PA // span:73-95,102-124 // numtm:2	This probe set was annotated using the Matching Probes based pipeline to a Entrez Gene identifier using 1 transcripts. // false // Matching Probes // A	XM_321320(11)	AGAP001763-RA // cdna:novel chromosome:AgamP3:2R:9523857:9528904:1 gene:AGAP001763 // ensembl // 11 // --- /// SNAP_ANOPHELES00000000103 // cdna:SNAP chromosome:AgamP3:2R:9525058:9528904:1 // ensembl // 11 // --- /// XM_321320 // AGAP001763-PA (AgaP_AGAP0	6.97818	6.08137	6.19318	5.74879	6.14571	7.194	5.8949	6.08854	0	0	1	0	0	0	0	0	0	0	1	1	0
Ag.2R.2313.0_CDS_at	Plasmodium Anopheles Array	Anopheles gambiae	2008-11-29	Ag.2R.2313.0	ens:ENSANGT00000014828 /FEA=ENS /TIER=CDS /ANNOT=ens:ENSANGT00000014828 /EVID_CNT=2 /EVID_TYPE=ENS EST /GENE_CLUSTER=AffxAg.2313 /SEG=chr2R:-49621926,49622775	Ag.2R.2313.0_CDS	February 2003 (IAGP v.MOZ2)	2R:47826109-47826958 (-) // 100.0 //	AGAP004007	Q7Q267	---	---	---	---	XP_318467.4 // span:46-68 // numtm:1 /// AGAP004007-PA // span:46-68 // numtm:1	This probe set was annotated using the Matching Probes based pipeline to a Entrez Gene identifier using 1 transcripts. // false // Matching Probes // A	XM_318467(11)	AGAP004007-RA // cdna:novel chromosome:AgamP3:2R:47826101:47826961:-1 gene:AGAP004007 // ensembl // 11 // --- /// SNAP_ANOPHELES00000021859 // cdna:SNAP chromosome:AgamP3:2R:47826101:47827154:-1 // ensembl // 9 // --- /// XM_318467 // AGAP004007-PA (AgaP_	6.90085	6.74307	6.21618	6.40173	6.67783	8.249	5.93227	6.07182	0	1	0	0	0	0	0	0	0	0	1	1	0
Ag.2R.4102.0_at	Plasmodium Anopheles Array	Anopheles gambiae	2008-11-29	Ag.2R.4102.0	gb:BX622526 /FEA=EST /TIER=mRNA /EVID_CNT=2 /EVID_TYPE=EST /GENE_CLUSTER=AffxAg.4102 /SEG=chr2R:-43875435,43876049	Ag.2R.4102.0	February 2003 (IAGP v.MOZ2)	2R:41949227-41949836 (-) // 100.0 //	---	---	---	---	---	---	---	This probe set was annotated using the Design Representative Id based pipeline to a GenBank identifier using 1 transcripts. // false // Design Representative Id // R	Ag.2R.4102.0	Ag.2R.4102.0 // --- // gb // --- // ---	8.22517	6.20524	6.4085	7.13854	7.54269	8.00336	5.89189	6.38231	1	1	0	0	0	0	0	0	0	0	1	1	0
Ag.2R.4290.0_at	Plasmodium Anopheles Array	Anopheles gambiae	2008-11-29	Ag.2R.4290.0	gb:BM611971 /FEA=EST /TIER=mRNA /EVID_CNT=1 /EVID_TYPE=EST /GENE_CLUSTER=AffxAg.4290 /SEG=chr2R:+14681827,14682244	Ag.2R.4290.0	February 2003 (IAGP v.MOZ2)	2R:14681827-14682244 (+) // 100.0 //	AGAP002055	Q380S2	0005975 // carbohydrate metabolic process // inferred from electronic annotation /// 0008152 // metabolic process // inferred from electronic annotation	0009341 // beta-galactosidase complex // inferred from electronic annotation	0003824 // catalytic activity // inferred from electronic annotation /// 0004565 // beta-galactosidase activity // inferred from electronic annotation /// 0016787 // hydrolase activity // inferred from electronic annotation /// 0016798 // hydrolase activi	---	XP_550752.3 // span:7-29 // numtm:1 /// AGAP002055-PA // span:7-29 // numtm:1	This probe set was annotated using the Matching Probes based pipeline to a Entrez Gene identifier using 1 transcripts. // false // Matching Probes // A	XM_550752(11)	AGAP002055-RA // cdna:novel chromosome:AgamP3:2R:14678933:14682243:1 gene:AGAP002055 // ensembl // 11 // --- /// XM_550752 // AGAP002055-PA (AgaP_AGAP002055) mRNA, complete cds. // refseq // 11 // ---	8.24897	5.88473	5.82166	6.0464	6.91902	8.56798	5.11069	5.23732	1	1	1	1	0	0	0	0	0	0	1	1	0
Ag.3L.818.1_CDS_at	Plasmodium Anopheles Array	Anopheles gambiae	2008-11-29	Ag.3L.818.1	ens:ENSANGT00000017978 /FEA=ENS /TIER=CDS /ANNOT=ens:ENSANGT00000017978 /EVID_CNT=2 /EVID_TYPE=ENS EST /GENE_CLUSTER=AffxAg.818 /SEG=chr3L:-20970766,20980727	Ag.3L.818.1_CDS	February 2003 (IAGP v.MOZ2)	3L:21834148-21844109 (-) // 100.0 //	---	---	---	---	---	IPR005097 // Saccharopine dehydrogenase // 2.0E-6	SNAP_ANOPHELES00000018890 // span:10-32 // numtm:1	This probe set was annotated using the Matching Probes based pipeline to a ENSEMBL identifier using 1 transcripts. // false // Matching Probes // A	SNAP_ANOPHELES00000018890(11)	SNAP_ANOPHELES00000018890 // cdna:SNAP chromosome:AgamP3:3L:21834149:21835988:-1 // ensembl // 11 // ---	6.31862	5.79288	5.6385	5.55895	5.69694	7.30996	6.68876	6.28281	0	1	1	0	0	0	0	0	0	0	1	1	0
Ag.3R.1294.0_CDS_a_at	Plasmodium Anopheles Array	Anopheles gambiae	2008-11-29	Ag.3R.1294.0	ens:ENSANGT00000018338 /FEA=ENS /TIER=CDS /ANNOT=ens:ENSANGT00000018338 /EVID_CNT=2 /EVID_TYPE=ENS EST /GENE_CLUSTER=AffxAg.1294 /SEG=chr3R:+31517365,31524197	Ag.3R.1294.0_CDS	February 2003 (IAGP v.MOZ2)	3R:31177191-31185660 (+) // 99.51 //	AGAP009312	Q7QGG7	0006810 // transport // inferred from electronic annotation	0005622 // intracellular // inferred from electronic annotation	0005215 // transporter activity // inferred from electronic annotation	---	---	This probe set was annotated using the Matching Probes based pipeline to a Entrez Gene identifier using 1 transcripts. // false // Matching Probes // A	XM_309981(9)	AGAP009312-RA // cdna:novel chromosome:AgamP3:3R:31184969:31185843:1 gene:AGAP009312 // ensembl // 9 // --- /// SNAP_ANOPHELES00000018248 // cdna:SNAP chromosome:AgamP3:3R:31180953:31185975:1 // ensembl // 11 // --- /// XM_309981 // AGAP009312-PA (AgaP_AG	8.30997	5.75415	6.76152	6.08946	5.78431	10.1235	6.89834	6.6419	1	0	1	1	0	0	0	0	0	0	1	1	0
Ag.3R.2448.0_CDS_s_at	Plasmodium Anopheles Array	Anopheles gambiae	2008-11-29	Ag.3R.2448.0	ens:ENSANGT00000029595 /FEA=ENS /TIER=CDS /ANNOT=ens:ENSANGT00000029595 /EVID_CNT=1 /EVID_TYPE=ENS /GENE_CLUSTER=AffxAg.2448 /SEG=chr3R:-32331805,32332899	Ag.3R.2448.0_CDS	February 2003 (IAGP v.MOZ2)	3R:31875126-31876220 (-) // 100.0 // /// 3R:31904014-31905112 (-) // 98.41 //	AGAP009382	Q5TVH3	---	---	---	IPR001251 // Cellular retinaldehyde-binding/triple function, C-terminal // 5.6E-4	---	This probe set was annotated using the Matching Probes based pipeline to a Entrez Gene identifier using 1 transcripts. // false // Matching Probes // A	XM_559859(11)	AGAP009382-RA // cdna:novel chromosome:AgamP3:3R:31875127:31876226:-1 gene:AGAP009382 // ensembl // 11 // --- /// SNAP_ANOPHELES00000015583 // cdna:SNAP chromosome:AgamP3:3R:31875216:31876226:-1 // ensembl // 11 // --- /// SNAP_ANOPHELES00000015595 // cdn	7.84879	5.84441	5.76892	5.88438	6.02075	8.05405	6.60463	6.56236	1	1	1	1	0	0	0	0	0	0	1	1	0
Ag.2R.1373.0_CDS_at	Plasmodium Anopheles Array	Anopheles gambiae	2008-11-29	Ag.2R.1373.0	ens:ENSANGT00000022141 /FEA=ENS /TIER=CDS /ANNOT=ens:ENSANGT00000022141 /EVID_CNT=4 /EVID_TYPE=ENS EST /GENE_CLUSTER=AffxAg.1373 /SEG=chr2R:-7235282,7238234	Ag.2R.1373.0_CDS	February 2003 (IAGP v.MOZ2)	2R:7235282-7238234 (-) // 100.0 //	AGAP001638	Q7PUL0	---	---	---	---	---	This probe set was annotated using the Matching Probes based pipeline to a Entrez Gene identifier using 1 transcripts. // false // Matching Probes // A	XM_321457(11)	AGAP001638-RA // cdna:novel chromosome:AgamP3:2R:7235285:7238489:-1 gene:AGAP001638 // ensembl // 11 // --- /// SNAP_ANOPHELES00000018502 // cdna:SNAP chromosome:AgamP3:2R:7235579:7240135:-1 // ensembl // 11 // --- /// XM_321457 // AGAP001638-PA (AgaP_AGA	8.10023	8.74434	9.04646	9.49713	9.47438	10.7087	8.2441	8.47491	0	1	1	1	0	0	0	0	0	0	1	1	0
Ag.2R.1777.0_CDS_a_at	Plasmodium Anopheles Array	Anopheles gambiae	2008-11-29	Ag.2R.1777.0	ens:ENSANGT00000012870 /FEA=ENS /TIER=CDS /ANNOT=ens:ENSANGT00000012870 /EVID_CNT=3 /EVID_TYPE=ENS EST /GENE_CLUSTER=AffxAg.1777 /SEG=chr2R:-53495252,53497995	Ag.2R.1777.0_CDS	February 2003 (IAGP v.MOZ2)	2R:51699437-51702180 (-) // 100.0 //	AGAP004199	Q7QB40	0006810 // transport // inferred from electronic annotation /// 0006811 // ion transport // inferred from electronic annotation /// 0006814 // sodium ion transport // inferred from electronic annotation	0016020 // membrane // inferred from electronic annotation /// 0016021 // integral to membrane // inferred from electronic annotation	0005215 // transporter activity // inferred from electronic annotation	---	XP_313095.3 // span:5-27,48-67,82-104,125-147,162-184,191-213,236-255,276-298,337-359,380-402,407-429,442-459,512-534 // numtm:13 /// SNAP_ANOPHELES00000008232 // span:5-27,48-70,80-102,123-145,160-182,189-211,235-254,275-297,336-358,379-401,406-428,441-4	This probe set was annotated using the Matching Probes based pipeline to a Entrez Gene identifier using 1 transcripts. // false // Matching Probes // A	XM_313095(11)	AGAP004199-RA // cdna:novel chromosome:AgamP3:2R:51699432:51702180:-1 gene:AGAP004199 // ensembl // 11 // --- /// SNAP_ANOPHELES00000008232 // cdna:SNAP chromosome:AgamP3:2R:51697118:51701888:-1 // ensembl // 11 // --- /// XM_313095 // AGAP004199-PA (AgaP	8.56408	8.79608	9.27612	8.90056	7.89155	9.2372	9.60348	8.92137	0	0	0	0	0	0	0	0	1	1	0	0	1
Ag.2R.2376.0_CDS_at	Plasmodium Anopheles Array	Anopheles gambiae	2008-11-29	Ag.2R.2376.0	ens:ENSANGT00000011975 /FEA=ENS /TIER=CDS /ANNOT=ens:ENSANGT00000011975 /EVID_CNT=1 /EVID_TYPE=ENS /GENE_CLUSTER=AffxAg.2376 /SEG=chr2R:+1173921,1175549	Ag.2R.2376.0_CDS	February 2003 (IAGP v.MOZ2)	2R:1173921-1175549 (+) // 100.0 //	AGAP001190	Q7PX30	0006508 // proteolysis // inferred from electronic annotation	---	0003824 // catalytic activity // inferred from electronic annotation /// 0004252 // serine-type endopeptidase activity // inferred from electronic annotation	---	---	This probe set was annotated using the Matching Probes based pipeline to a Entrez Gene identifier using 1 transcripts. // false // Matching Probes // A	XM_321971(11)	AGAP001190-RA // cdna:novel chromosome:AgamP3:2R:1174661:1175562:1 gene:AGAP001190 // ensembl // 11 // --- /// SNAP_ANOPHELES00000022684 // cdna:SNAP chromosome:AgamP3:2R:1173922:1175549:1 // ensembl // 11 // --- /// XM_321971 // AGAP001190-PA (AgaP_AGAP0	6.55239	7.55542	8.86325	9.74384	9.07182	10.8831	8.87572	8.33539	0	1	1	1	1	1	1	0	0	0	1	1	0
Ag.2R.399.0_CDS_a_at	Plasmodium Anopheles Array	Anopheles gambiae	2008-11-29	Ag.2R.399.0	ens:ENSANGT00000012893 /FEA=ENS /TIER=CDS /ANNOT=ens:ENSANGT00000012893 /EVID_CNT=27 /EVID_TYPE=ENS EST /GENE_CLUSTER=AffxAg.399 /SEG=chr2R:+53436959,53442047	Ag.2R.399.0_CDS	February 2003 (IAGP v.MOZ2)	2R:51641144-51646232 (+) // 100.0 // /// 2R:51641144-51646202 (+) // 99.18 //	AGAP004192	Q7PQK5	---	0005783 // endoplasmic reticulum // inferred from electronic annotation /// 0005788 // endoplasmic reticulum lumen // inferred from electronic annotation	0000166 // nucleotide binding // inferred from electronic annotation /// 0005524 // ATP binding // inferred from electronic annotation	---	---	This probe set was annotated using the Matching Probes based pipeline to a Entrez Gene identifier using 1 transcripts. // false // Matching Probes // A	XM_313085(11)	AGAP004192-RA // cdna:novel chromosome:AgamP3:2R:51642759:51644738:1 gene:AGAP004192 // ensembl // 11 // --- /// BX034658 // Single read from an extremity of a full-length cDNA clone made from Anopheles gambiae total adult females. 5-PRIME end of clone FK	8.06765	8.6236	8.69826	8.68004	7.72042	9.91315	9.50262	9.35818	0	0	0	0	0	0	0	0	1	0	0	1	0
Ag.2R.615.0_CDS_at	Plasmodium Anopheles Array	Anopheles gambiae	2008-11-29	Ag.2R.615.0	ens:ENSANGT00000012227 /FEA=ENS /TIER=CDS /ANNOT=ens:ENSANGT00000012227 /EVID_CNT=12 /EVID_TYPE=ENS EST /GENE_CLUSTER=AffxAg.615 /SEG=chr2R:-59251620,59252922	Ag.2R.615.0_CDS	February 2003 (IAGP v.MOZ2)	2R:57455806-57457103 (-) // 100.0 //	---	---	---	---	---	---	---	This probe set was annotated using the Genome Target Overlap based pipeline to a Entrez Gene identifier using 1 transcripts. // false // Genome Target Overlap // B	XM_313836	SNAP_ANOPHELES00000000484 // cdna:SNAP chromosome:AgamP3:2R:57456045:57457049:-1 // ensembl // 11 // ---	6.29378	6.78404	7.66764	8.04007	7.00629	11.0685	7.93584	8.05173	0	1	1	0	0	1	0	0	0	1	1	1	0
Ag.3L.444.0_CDS_at	Plasmodium Anopheles Array	Anopheles gambiae	2008-11-29	Ag.3L.444.0	ens:ENSANGT00000010229 /FEA=ENS /TIER=CDS /ANNOT=ens:ENSANGT00000010229 /EVID_CNT=7 /EVID_TYPE=ENS EST /GENE_CLUSTER=AffxAg.444 /SEG=chr3L:-1746451,1750211	Ag.3L.444.0_CDS	February 2003 (IAGP v.MOZ2)	3L:2705829-2709589 (+) // 99.94 //	AGAP010398	Q7QDS7	---	---	0016491 // oxidoreductase activity // inferred from electronic annotation /// 0050660 // FAD binding // inferred from electronic annotation	IPR001327 // Pyridine nucleotide-disulphide oxidoreductase, NAD-binding region // 5.5E-4 /// IPR001327 // Pyridine nucleotide-disulphide oxidoreductase, NAD-binding region // 5.5E-4 /// IPR006076 // FAD dependent oxidoreductase // 2.6E-6 /// IPR006076 //	---	This probe set was annotated using the Matching Probes based pipeline to a Entrez Gene identifier using 1 transcripts. // false // Matching Probes // A	XM_311551(11)	AGAP010398-RA // cdna:novel chromosome:AgamP3:3L:2707974:2709322:1 gene:AGAP010398 // ensembl // 11 // --- /// SNAP_ANOPHELES00000022111 // cdna:SNAP chromosome:AgamP3:3L:2705973:2709322:1 // ensembl // 11 // --- /// XM_311551 // AGAP010398-PA (AgaP_AGAP0	8.39939	7.95384	8.29544	8.69679	11.0515	9.88908	9.74148	8.20733	0	0	0	1	0	0	1	0	1	1	0	1	1
Ag.X.1343.0_at	Plasmodium Anopheles Array	Anopheles gambiae	2008-11-29	Ag.X.1343.0	gb:AJ283298 /FEA=EST /TIER=mRNA /EVID_CNT=1 /EVID_TYPE=EST /GENE_CLUSTER=AffxAg.1343 /SEG=chrX:+1017222,1017525	Ag.X.1343.0	February 2003 (IAGP v.MOZ2)	X:1017222-1017520 (+) // 100.0 //	---	---	---	---	---	---	---	This probe set was annotated using the Genome Target Overlap based pipeline to a ENSEMBL identifier using 1 transcripts. // false // Genome Target Overlap // B	SNAP_ANOPHELES00000006206	SNAP_ANOPHELES00000006206 // cdna:SNAP chromosome:AgamP3:X:1013491:1019727:1 // ensembl // 0 // chrX:1013490-1019009(+)	8.28661	8.81342	8.31138	8.30532	9.23075	9.00399	8.72338	8.24177	0	0	0	1	0	0	0	0	0	0	0	1	0
Ag.X.257.0_CDS_a_at	Plasmodium Anopheles Array	Anopheles gambiae	2008-11-29	Ag.X.257.0	ens:ENSANGT00000017615 /FEA=ENS /TIER=CDS /ANNOT=ens:ENSANGT00000017615 /EVID_CNT=6 /EVID_TYPE=ENS EST /GENE_CLUSTER=AffxAg.257 /SEG=chrX:-13423340,13428282	Ag.X.257.0_CDS	February 2003 (IAGP v.MOZ2)	X:13423341-13428283 (-) // 100.0 //	AGAP000735	Q7QEB4	0006412 // translation // inferred from electronic annotation /// 0006418 // tRNA aminoacylation for protein translation // inferred from electronic annotation /// 0006427 // histidyl-tRNA aminoacylation // inferred from electronic annotation	0005737 // cytoplasm // inferred from electronic annotation	0000166 // nucleotide binding // inferred from electronic annotation /// 0004812 // aminoacyl-tRNA ligase activity // inferred from electronic annotation /// 0004821 // histidine-tRNA ligase activity // inferred from electronic annotation /// 0005524 // A	IPR000738 // WHEP-TRS // 1.1E-6	---	This probe set was annotated using the Matching Probes based pipeline to a Entrez Gene identifier using 1 transcripts. // false // Matching Probes // A	XM_311269(11)	AGAP000735-RA // cdna:novel chromosome:AgamP3:X:13423350:13428170:-1 gene:AGAP000735 // ensembl // 11 // --- /// SNAP_ANOPHELES00000004317 // cdna:SNAP chromosome:AgamP3:X:13423680:13427503:-1 // ensembl // 11 // --- /// XM_311269 // AGAP000735-PA (AgaP_A	7.72068	8.26398	8.41758	8.09358	8.00122	9.2254	8.96341	8.74534	0	1	0	0	0	0	0	0	0	0	0	1	0
Ag.2L.211.0_CDS_at	Plasmodium Anopheles Array	Anopheles gambiae	2008-11-29	Ag.2L.211.0	ens:ENSANGT00000013165 /FEA=ENS /TIER=CDS /ANNOT=ens:ENSANGT00000013165 /EVID_CNT=36 /EVID_TYPE=ENS EST /GENE_CLUSTER=AffxAg.211 /SEG=chr2L:+4421215,4422220	Ag.2L.211.0_CDS	February 2003 (IAGP v.MOZ2)	UNKN:22707085-22707704 (+) // 66.09 // /// 2L:4939314-4940310 (+) // 99.03 // /// 2L:4939314-4940319 (+) // 100.0 //	AGAP004883	A7UTE3	---	---	---	---	XP_001688554.1 // span:7-26 // numtm:1 /// AGAP004883-PA // span:7-26 // numtm:1	This probe set was annotated using the Matching Probes based pipeline to a Entrez Gene identifier using 1 transcripts. // false // Matching Probes // A	XM_001688502(11)	AGAP004883-RA // cdna:novel chromosome:AgamP3:2L:4939315:4940319:1 gene:AGAP004883 // ensembl // 11 // --- /// XM_001688502 // AGAP004883-PA (AgaP_AGAP004883) mRNA, complete cds. // refseq // 11 // ---	12.1452	11.9969	13.0265	12.9461	13.0832	12.5515	13.066	13.0857	0	1	1	1	1	1	1	0	0	0	1	1	0
Ag.2L.269.0_CDS_at	Plasmodium Anopheles Array	Anopheles gambiae	2008-11-29	Ag.2L.269.0	ens:ENSANGT00000020638 /FEA=ENS /TIER=CDS /ANNOT=ens:ENSANGT00000020638 /EVID_CNT=22 /EVID_TYPE=ENS EST /GENE_CLUSTER=AffxAg.269 /SEG=chr2L:-27644160,27645033	Ag.2L.269.0_CDS	February 2003 (IAGP v.MOZ2)	2L:28213398-28214271 (-) // 100.0 //	AGAP006194	Q7Q5V1	---	---	---	---	XP_316259.2 // span:4-26 // numtm:1 /// SNAP_ANOPHELES00000011817 // span:4-26 // numtm:1 /// AGAP006194-PA // span:4-26 // numtm:1	This probe set was annotated using the Matching Probes based pipeline to a Entrez Gene identifier using 1 transcripts. // false // Matching Probes // A	XM_316259(11)	AGAP006194-RA // cdna:novel chromosome:AgamP3:2L:28213429:28214272:-1 gene:AGAP006194 // ensembl // 11 // --- /// BX023090 // Single read from an extremity of a full-length cDNA clone made from Anopheles gambiae total adult females. 5-PRIME end of clone F	12.5709	13.2961	13.4633	13.5393	13.5996	12.9098	13.278	13.3986	1	1	1	1	0	0	0	0	0	0	0	1	0
Ag.2L.29.0_CDS_a_at	Plasmodium Anopheles Array	Anopheles gambiae	2008-11-29	Ag.2L.29.0	ens:ENSANGT00000025070 /FEA=ENS /TIER=CDS /DEF=LYSOZYME PRECURSOR (EC 3.2.1.17) (1,4-BETA-N-ACETYLMURAMIDASE). (Source:SWISSPROT;Acc:Q17005) /GEN=LYC_ANOGA /ANNOT=ens:ENSANGT00000025070 /EVID_CNT=13 /EVID_TYPE=ENS EST /GENE_CLUSTER=AffxAg.29 /SEG=chr2L:-4	Ag.2L.29.0_CDS	February 2003 (IAGP v.MOZ2)	2L:45981004-45981717 (-) // 100.0 //	AGAP007347	Q17005	0008152 // metabolic process // inferred from electronic annotation /// 0016998 // cell wall catabolic process // inferred from electronic annotation /// 0019835 // cytolysis // inferred from electronic annotation /// 0042742 // defense response to bacter	0005576 // extracellular region // inferred from electronic annotation	0003796 // lysozyme activity // inferred from electronic annotation /// 0003824 // catalytic activity // inferred from electronic annotation /// 0016787 // hydrolase activity // inferred from electronic annotation /// 0016798 // hydrolase activity, acting	IPR008258 // Lytic transglycosylase, catalytic // 3.3E-4	---	This probe set was annotated using the Matching Probes based pipeline to a Entrez Gene identifier using 1 transcripts. // false // Matching Probes // A	XM_308481(11)	AGAP007347-RA // cdna:known chromosome:AgamP3:2L:45981005:45981721:-1 gene:AGAP007347 // ensembl // 11 // --- /// DQ007317 // Anopheles gambiae lysozyme c-1 mRNA, complete cds. // gb // 11 // --- /// SNAP_ANOPHELES00000008588 // cdna:SNAP chromosome:AgamP	13.0071	13.1464	13.4234	13.3351	13.3961	12.6929	13.3721	13.3932	0	1	0	0	0	0	0	0	0	0	1	1	0
Ag.2L.458.0_CDS_a_at	Plasmodium Anopheles Array	Anopheles gambiae	2008-11-29	Ag.2L.458.0	ens:ENSANGT00000018439 /FEA=ENS /TIER=CDS /ANNOT=ens:ENSANGT00000018439 /EVID_CNT=10 /EVID_TYPE=ENS EST /GENE_CLUSTER=AffxAg.458 /SEG=chr2L:+45656729,45658316	Ag.2L.458.0_CDS	February 2003 (IAGP v.MOZ2)	2L:46225968-46227555 (+) // 100.0 //	AGAP007386	Q7PT23	0016998 // cell wall catabolic process // inferred from electronic annotation	0005576 // extracellular region // inferred from electronic annotation	0003796 // lysozyme activity // inferred from electronic annotation	---	---	This probe set was annotated using the Matching Probes based pipeline to a Entrez Gene identifier using 1 transcripts. // false // Matching Probes // A	XM_308446(11)	AGAP007386-RA // cdna:known chromosome:AgamP3:2L:46225913:46227541:1 gene:AGAP007386 // ensembl // 11 // --- /// DQ004401 // Anopheles gambiae lysozyme c-7 mRNA, complete cds. // gb // 11 // --- /// SNAP_ANOPHELES00000000152 // cdna:SNAP chromosome:AgamP3	12.2479	12.576	12.8093	12.925	13.1602	12.2156	12.7771	12.9682	0	0	1	1	0	0	0	0	0	0	1	1	0
Ag.3L.2139.0_at	Plasmodium Anopheles Array	Anopheles gambiae	2008-11-29	Ag.3L.2139.0	gb:BM611442 /FEA=EST /TIER=mRNA /EVID_CNT=25 /EVID_TYPE=EST /GENE_CLUSTER=AffxAg.2139 /SEG=chr3L:+29685324,29685895	Ag.3L.2139.0	February 2003 (IAGP v.MOZ2)	3L:30364750-30365316 (+) // 100.0 //	AGAP011630	A0NGU5	---	---	---	---	XP_001238394.2 // span:7-29 // numtm:1 /// AGAP011630-PA // span:7-29 // numtm:1	This probe set was annotated using the Matching Probes based pipeline to a Entrez Gene identifier using 1 transcripts. // false // Matching Probes // A	XM_001238393(11)	AGAP011630-RA // cdna:novel chromosome:AgamP3:3L:30364745:30365316:1 gene:AGAP011630 // ensembl // 11 // --- /// BX027148 // Single read from an extremity of a full-length cDNA clone made from Anopheles gambiae total adult females. 5-PRIME end of clone FK	13.0827	13.4135	13.4651	13.568	13.7197	13.1915	13.4573	13.4838	0	0	1	1	0	0	0	0	0	0	0	1	0
Ag.3R.282.1_a_at	Plasmodium Anopheles Array	Anopheles gambiae	2008-11-29	Ag.3R.282.1	gb:BM586560 /FEA=EST /TIER=mRNA /EVID_CNT=74 /EVID_TYPE=EST /GENE_CLUSTER=AffxAg.282 /SEG=chr3R:+4879538,4881955	Ag.3R.282.1	February 2003 (IAGP v.MOZ2)	3R:4879538-4881834 (+) // 98.66 //	---	---	---	---	---	---	---	This probe set was annotated using the Matching Probes based pipeline to a UniGene identifier using 1 transcripts. // false // Matching Probes // A	BX035804(9)	BX035804 // Single read from an extremity of a full-length cDNA clone made from Anopheles gambiae total adult females. 5-PRIME end of clone FK0AAA7BC07 of strain 6-9 of Anopheles gambiae (African malaria mosquito). // gb_htc // 9 // --- /// BX045959 // Si	12.7547	13.136	13.1525	13.2822	13.487	12.8667	13.1781	13.2905	1	1	1	1	0	0	0	0	0	0	0	1	0
Ag.3R.390.0_CDS_at	Plasmodium Anopheles Array	Anopheles gambiae	2008-11-29	Ag.3R.390.0	ens:ENSANGT00000010316 /FEA=ENS /TIER=CDS /ANNOT=ens:ENSANGT00000010316 /EVID_CNT=12 /EVID_TYPE=ENS EST /GENE_CLUSTER=AffxAg.390 /SEG=chr3R:-38056916,38057598	Ag.3R.390.0_CDS	February 2003 (IAGP v.MOZ2)	3R:37367913-37368595 (-) // 100.0 //	AGAP009635	Q7Q1T8	---	---	---	---	---	This probe set was annotated using the Matching Probes based pipeline to a Entrez Gene identifier using 1 transcripts. // false // Matching Probes // A	XM_318666(11)	AGAP009635-RA // cdna:novel chromosome:AgamP3:3R:37367914:37368590:-1 gene:AGAP009635 // ensembl // 11 // --- /// XM_318666 // AGAP009635-PA (AgaP_AGAP009635) mRNA, complete cds. // refseq // 11 // ---	13.3981	12.4978	12.5181	12.7764	13.3219	11.2623	12.1458	12.3543	1	1	1	0	0	0	1	0	1	0	0	1	0
