# Supplementary material for: Genome-Wide Patterns of Gene Expression during Aging in the African Malaria Vector Anopheles gambiae
Source: PLoS One. 2010 Oct 13;5(10):e13359. doi: 10.1371/journal.pone.0013359 (PMC2954169; doi:10.1371/journal.pone.0013359)
Supplement: Table S2 — Among 276 transcripts, 179 transcripts were regulated by aging and their accumulation was not influenced by blood feeding. (0.16 MB XLS) [file pone.0013359.s002.xls]

## Sheet: S2
Probe Set ID	Ensembl	Alignments	Mean treatment 01	Mean treatment 04	Mean treatment 10	Mean treatment 19	Mean treatment 28	Mean Treatment 10B	Mean Treatment 19B	Mean Treatment 28B	-log10(p-value) for Diff of treatment = (01) - (04)	-log10(p-value) for Diff of treatment = (01) - (10)	-log10(p-value) for Diff of treatment = (01) - (19)	-log10(p-value) for Diff of treatment = (01) - (28)	-log10(p-value) for Diff of treatment = (04) - (10)	-log10(p-value) for Diff of treatment = (04) - (19)	-log10(p-value) for Diff of treatment = (04) - (28)	-log10(p-value) for Diff of treatment = (10) - (19)	-log10(p-value) for Diff of treatment = (10) - (28)	-log10(p-value) for Diff of treatment = (19) - (28)	-log10(p-value) for Diff of Treatment = (10B) - (19B)	-log10(p-value) for Diff of Treatment = (10B) - (28B)	-log10(p-value) for Diff of Treatment = (19B) - (28B)	Sig Index for Diff of treatment = (01) - (04)	Sig Index for Diff of treatment = (01) - (10)	Sig Index for Diff of treatment = (01) - (19)	Sig Index for Diff of treatment = (01) - (28)	Sig Index for Diff of treatment = (04) - (10)	Sig Index for Diff of treatment = (04) - (19)	Sig Index for Diff of treatment = (04) - (28)	Sig Index for Diff of treatment = (10) - (19)	Sig Index for Diff of treatment = (10) - (28)	Sig Index for Diff of treatment = (19) - (28)	Sig Index for Diff of Treatment = (10B) - (19B)	Sig Index for Diff of Treatment = (10B) - (28B)	Sig Index for Diff of Treatment = (19B) - (28B)	Gene Ontology Biological Process	Gene Ontology Cellular Component	Gene Ontology Molecular Function
Ag.2L.918.0_UTR_a_at	AGAP006829	2L:39074449-39077011 (+) // 100.0 //	12.224	7.45032	4.13487	3.90414	3.40281	4.36553	3.55275	3.13054	7.28953	10.4605	10.6358	10.52	5.31437	5.65982	5.9501	0.195655	0.749908	0.457977	2.15499	3.35483	0.960596	1	1	1	1	1	1	1	0	0	0	0	1	0	---	---	0042302 // structural constituent of cuticle // inferred from electronic annotation
Ag.2R.1153.0_CDS_at	---	2R:58871331-58887705 (+) // 100.0 //	8.95841	5.67236	7.693	8.4958	10.4088	6.31492	7.56793	8.66669	6.9096	2.57001	0.678675	2.76547	4.40213	6.07524	8.58918	1.42048	5.46685	3.82039	2.32614	4.31423	2.00159	1	0	0	0	1	1	1	0	1	1	0	1	0	---	---	---
Ag.2R.117.0_CDS_at	AGAP002867	2R:28497086-28498675 (-) // 100.0 //	6.82784	5.29805	5.84413	7.08012	8.3592	5.44643	6.31703	6.55519	3.93829	2.33078	0.389124	3.61913	1.06894	4.62803	7.05722	3.08706	5.97574	2.93289	2.4273	3.12991	0.484194	1	0	0	1	0	1	1	1	1	0	0	1	0	0055114 // oxidation reduction // inferred from electronic annotation	---	0004497 // monooxygenase activity // inferred from electronic annotation /// 0005506 // iron ion binding // inferred from electronic annotation /// 0009055 // electron carrier activity // inferred from electronic annotation /// 0016491 // oxidoreductase a
Ag.2R.1248.2_CDS_a_at	---	2R:5231204-5234152 (+) // 100.0 //	7.67023	5.58972	7.19312	7.11413	8.21788	6.42144	6.94646	8.59116	3.32793	0.489069	0.596297	0.528874	2.42633	2.27582	3.96978	0.061346	1.2159	1.3437	1.05568	4.8337	3.83049	1	0	0	0	0	0	1	0	0	0	0	1	1	---	---	---
Ag.3L.1001.0_CDS_at	AGAP011605	3L:29406267-29407207 (+) // 100.0 //	7.38529	5.82259	5.36271	6.23207	7.52583	5.02799	5.70705	5.93248	3.79955	4.97823	2.65891	0.165301	0.789787	0.677133	3.83774	1.85292	4.9298	2.78566	2.25391	3.06308	0.568761	1	1	0	0	0	0	1	0	1	0	0	1	0	---	---	---
Ag.2L.1659.0_CDS_at	AGAP006088	2L:26350150-26354081 (-) // 99.91 // /// 2L:26350150-26354082 (-) // 100.0 //	7.58952	7.0036	7.2561	7.62175	8.73436	6.11869	7.66725	7.57538	2.40747	1.14404	0.068538	4.74275	0.787683	2.57453	6.90757	1.29543	6.04137	4.60719	4.08608	3.87158	0.14676	0	0	0	1	0	0	1	0	1	1	1	1	0	0007165 // signal transduction // inferred from electronic annotation /// 0007242 // intracellular signaling cascade // inferred from electronic annotation	---	0004629 // phospholipase C activity // inferred from electronic annotation
Ag.2R.1609.1_CDS_s_at	AGAP004156 /// AGAP012761	2R:50897123-50945024 (+) // 100.0 //	6.27834	6.08418	7.80389	7.53507	8.87252	6.95557	7.42115	8.14294	0.227985	3.20921	2.53692	5.21657	3.68256	3.02396	5.58448	0.337664	1.86643	2.49034	1.18091	3.43381	2.02195	0	1	0	1	1	1	1	0	0	0	0	1	0	0006810 // transport // inferred from electronic annotation	0016021 // integral to membrane // inferred from electronic annotation	0005215 // transporter activity // inferred from electronic annotation
Ag.3L.340.0_CDS_at	AGAP010766	3L:10021775-10023638 (+) // 100.0 //	7.06433	6.50211	7.99792	8.10074	10.1829	6.50241	7.54648	8.72481	0.712705	1.40706	1.61796	5.36618	2.5998	2.82125	6.23757	0.093171	3.71531	3.51854	2.01622	4.3168	2.31532	0	0	0	1	0	0	1	0	1	1	0	1	0	---	---	---
Ag.3L.815.1_a_at	AGAP011322	3L:21052574-21061101 (-) // 100.0 //	7.66294	7.17734	8.17526	8.50401	9.07213	6.70433	7.7519	8.10927	0.92068	0.989388	1.92003	3.31434	2.39272	3.37924	4.58387	0.549727	1.88802	1.02505	2.88264	3.82944	0.787995	0	0	0	1	0	1	1	0	0	0	0	1	0	---	---	0005509 // calcium ion binding // inferred from electronic annotation
Ag.UNKN.1319.0_CDS_at	---	UNKN:27985771-27986096 (-) // 52.33 //	6.97752	7.43565	7.57924	8.00589	8.87749	7.51335	7.92296	8.18133	1.74489	2.48141	4.58731	7.42393	0.378358	2.31861	5.8948	1.58749	5.35041	3.52822	1.78947	3.0768	1.00564	0	0	1	1	0	0	1	0	1	1	0	1	0	---	---	---
Ag.2R.727.0_CDS_at	AGAP003623	2R:40614487-40620456 (+) // 100.0 //	9.79667	9.21011	9.82131	9.99084	8.96021	10.1864	9.76741	9.69596	2.7203	0.057083	0.632686	3.768	2.8604	3.80217	0.797797	0.530244	3.89086	4.70404	3.35309	3.88172	0.396158	0	0	0	1	0	1	0	0	1	1	1	1	0	0008152 // metabolic process // inferred from electronic annotation	---	0003824 // catalytic activity // inferred from electronic annotation
Ag.2R.993.0_CDS_a_at	---	2R:36318194-36325131 (+) // 100.0 //	10.2903	9.56986	9.56145	9.71561	10.5215	8.51707	9.35917	9.73189	2.65	2.68823	1.98806	0.534524	0.014869	0.329187	3.37213	0.352792	3.40656	2.76651	2.18127	3.22246	0.79244	0	0	0	0	0	0	1	0	1	0	0	1	0	---	---	0004497 // monooxygenase activity // inferred from electronic annotation /// 0005506 // iron ion binding // inferred from electronic annotation /// 0009055 // electron carrier activity // inferred from electronic annotation /// 0020037 // heme binding //
Ag.3L.333.0_CDS_at	AGAP011603	3L:29279441-29300462 (-) // 100.0 //	10.5222	8.49023	10.5448	9.99612	10.1526	9.2432	10.5992	11.123	5.14643	0.026175	0.983561	0.556351	5.20187	3.76752	3.8594	1.04103	0.60119	0.193507	4.02855	5.2402	1.44389	1	0	0	0	1	1	1	0	0	0	1	1	0	0008152 // metabolic process // inferred from electronic annotation	---	0003824 // catalytic activity // inferred from electronic annotation
Ag.3R.25.0_CDS_a_at	AGAP007918	3R:2800259-2805333 (+) // 100.0 // /// 3R:2793052-2795141 (+) // 43.87 //	9.86492	8.88975	9.80745	9.5641	10.114	8.72224	9.82542	10.4277	4.74205	0.141576	1.11402	0.779745	4.45622	3.16486	5.48855	0.837895	1.02988	2.2382	3.52626	5.09533	1.8413	1	0	0	0	1	1	1	0	0	0	1	1	0	---	---	0003824 // catalytic activity // inferred from electronic annotation /// 0004854 // xanthine dehydrogenase activity // inferred from electronic annotation /// 0004855 // xanthine oxidase activity // inferred from electronic annotation /// 0005506 // iron
Ag.3R.477.0_UTR_a_at	AGAP008141	3R:6123680-6125970 (+) // 100.0 //	10.2612	9.77476	9.97622	9.79696	10.6954	8.85534	9.81311	10.3496	2.65681	1.32305	2.50688	2.08724	0.830026	0.061106	4.97073	0.710641	3.83956	4.85184	4.06693	5.74563	2.27722	0	0	0	0	0	0	1	0	1	1	1	1	0	0042450 // arginine biosynthetic process via ornithine // inferred from electronic annotation	---	0003824 // catalytic activity // inferred from electronic annotation /// 0004056 // argininosuccinate lyase activity // inferred from electronic annotation
Ag.3L.1776.0_CDS_at	AGAP010879	3L:12385978-12386514 (-) // 100.0 //	5.62542	9.49785	8.72449	8.09062	7.50897	8.31122	7.78008	7.36799	3.87638	3.00004	2.25919	1.4332	0.486932	1.07388	1.54146	0.378613	0.795652	0.309555	1.58236	3.02711	1.15118	1	1	0	0	0	0	0	0	0	0	0	1	0	0006644 // phospholipid metabolic process // inferred from electronic annotation /// 0016042 // lipid catabolic process // inferred from electronic annotation	0005576 // extracellular region // inferred from electronic annotation	0004623 // phospholipase A2 activity // inferred from electronic annotation /// 0005509 // calcium ion binding // inferred from electronic annotation
Ag.2R.2872.0_CDS_at	---	2R:43088059-43089214 (+) // 100.0 //	5.33948	7.96656	7.50235	7.65774	7.1788	6.06635	6.34749	5.21875	4.916	4.01726	4.32639	3.05914	0.557326	0.33282	1.01462	0.148069	0.320585	0.525223	0.705745	2.71379	3.60914	1	1	1	1	0	0	0	0	0	0	0	0	1	---	---	---
Ag.3L.745.0_CDS_at	AGAP011750	3L:32917298-32919614 (+) // 100.0 //	6.10605	7.39131	7.99178	7.74308	7.71124	8.39066	8.33631	9.01415	2.00339	3.22616	2.72214	2.41328	0.72491	0.36437	0.294942	0.239081	0.251773	0.023673	0.149598	2.87969	3.13487	0	1	0	0	0	0	0	0	0	0	0	0	1	---	---	---
Ag.UNKN.1707.0_CDS_at	---	3L:20316929-20317687 (+) // 97.28 // /// 3L:424404-425102 (+) // 95.71 // /// UNKN:31748059-31748756 (+) // 97.57 // /// 2L:231157-231867 (+) // 90.56 // /// 2R:5107944-5108663 (-) // 97.0 // /// 2R:42209911-42210612 (-) // 96.42 // /// 2R:45692456-456932	5.9975	6.66371	6.72841	7.04624	7.50467	6.31378	6.78842	7.05149	2.88471	3.22169	4.77719	6.24145	0.150329	1.40971	3.46657	1.09855	3.15838	1.61976	2.06804	3.31242	0.997121	0	1	1	1	0	0	1	0	1	0	0	1	0	---	---	---
Ag.X.218.0_UTR_at	AGAP000535	X:9590149-9594799 (-) // 100.0 //	5.53094	8.35213	7.25582	7.52426	7.87169	8.24431	5.8218	9.51604	3.48396	1.8958	2.28572	2.53989	1.03406	0.710353	0.321319	0.176379	0.43795	0.217709	3.12546	1.50934	4.5746	1	0	0	0	0	0	0	0	0	0	1	0	1	---	---	0016747 // transferase activity, transferring groups other than amino-acyl groups // inferred from electronic annotation
AF275849.1_RC_x_at	---	---	2.23944	3.25408	2.6992	2.55146	0.710766	3.16098	2.00676	1.5396	1.20613	0.425067	0.263688	1.88052	0.540672	0.73682	3.52755	0.111647	2.6316	2.38931	2.48621	3.51594	0.821108	0	0	0	0	0	0	1	0	0	0	0	1	0	---	---	---
Ag.3R.408.0_CDS_at	AGAP009790	3R:43300527-43321185 (-) // 100.0 //	10.5044	7.45064	6.57964	6.75895	6.84537	7.41326	6.03663	6.00985	6.97375	8.4325	8.1548	7.56705	1.77252	1.30294	0.981247	0.230339	0.337486	0.092349	3.83205	3.89879	0.040722	1	1	1	1	0	0	0	0	0	0	1	1	0	0006030 // chitin metabolic process // inferred from electronic annotation	0005576 // extracellular region // inferred from electronic annotation	0008061 // chitin binding // inferred from electronic annotation
Ag.2L.2236.0_CDS_at	AGAP007484	2L:46855978-46857263 (+) // 100.0 //	5.43797	6.0147	4.98482	4.64173	4.24302	6.23713	5.3476	4.64768	0.797666	0.580388	1.2303	1.90736	1.73584	2.51572	3.12452	0.406403	1.00803	0.445789	1.83248	3.43128	1.36596	0	0	0	0	0	0	1	0	0	0	0	1	0	0006810 // transport // inferred from electronic annotation /// 0055085 // transmembrane transport // inferred from electronic annotation	0016020 // membrane // inferred from electronic annotation /// 0016021 // integral to membrane // inferred from electronic annotation	0005215 // transporter activity // inferred from electronic annotation /// 0022891 // substrate-specific transmembrane transporter activity // inferred from electronic annotation
Ag.2L.903.0_CDS_at	AGAP006370	2L:30558722-30560356 (+) // 100.0 //	5.7788	5.20486	5.83593	4.74971	2.613	5.23436	4.38459	3.79286	0.419251	0.031713	0.898747	3.47238	0.472941	0.314275	2.73842	0.966366	3.54398	2.14752	2.31105	3.93364	1.50563	0	0	0	1	0	0	0	0	1	0	0	1	0	---	---	0042302 // structural constituent of cuticle // inferred from electronic annotation
Ag.X.341.1_CDS_a_at	AGAP001039	X:20009760-20017217 (+) // 100.0 //	5.17583	6.54366	6.36282	4.86264	3.32007	7.81643	6.07285	5.43478	1.8311	1.517	0.269318	2.45641	0.142116	2.38979	4.62595	2.0658	4.35771	1.93769	4.13635	5.30077	1.40193	0	0	0	0	0	0	1	0	1	0	1	1	0	0055114 // oxidation reduction // inferred from electronic annotation	---	0004497 // monooxygenase activity // inferred from electronic annotation /// 0005506 // iron ion binding // inferred from electronic annotation /// 0009055 // electron carrier activity // inferred from electronic annotation /// 0016491 // oxidoreductase a
Ag.2R.1137.0_CDS_at	AGAP003977	2R:47435368-47436599 (+) // 100.0 //	9.09794	7.91989	7.08999	7.26205	5.75164	5.93951	6.43056	5.08895	3.29549	5.74028	5.2795	8.17378	2.14079	1.57778	5.73888	0.276103	3.49324	3.99768	0.997593	1.97284	3.23026	1	1	1	1	0	0	1	0	1	1	0	0	1	---	---	0003824 // catalytic activity // inferred from electronic annotation
Ag.2R.1515.1_CDS_a_at	---	2R:14679929-14689310 (+) // 100.0 //	8.84827	6.87377	7.40325	6.87837	6.11159	9.27517	8.86607	6.33532	2.8212	1.89888	2.81321	3.77351	0.500257	0.003078	0.727994	0.49469	1.4774	0.733819	0.52717	4.87745	4.32183	0	0	0	1	0	0	0	0	0	0	0	1	1	---	---	---
Ag.2R.1515.2_a_at	---	2R:14687325-14688464 (+) // 100.0 //	8.4191	6.68635	7.15813	6.72981	6.10689	8.72824	8.13765	6.42592	2.93454	1.96677	2.84573	3.75082	0.532	0.035501	0.628895	0.469897	1.39495	0.691694	0.881748	4.10563	3.11418	0	0	0	1	0	0	0	0	0	0	0	1	1	---	---	---
Ag.2L.11.0_CDS_at	AGAP006710	2L:37127136-37128201 (+) // 97.63 // /// 2L:37122148-37123238 (-) // 100.0 // /// 2L:37122153-37123238 (-) // 99.46 //	12.2093	13.0571	12.6108	12.6588	8.70022	13.1707	12.4194	10.0562	2.04354	0.753201	0.875703	8.11555	0.867349	0.745223	9.41718	0.061673	8.76157	8.83507	1.84719	6.62053	5.51358	0	0	0	1	0	0	1	0	1	1	0	1	1	0006508 // proteolysis // inferred from electronic annotation	---	0003824 // catalytic activity // inferred from electronic annotation /// 0004252 // serine-type endopeptidase activity // inferred from electronic annotation /// 0008233 // peptidase activity // inferred from electronic annotation /// 0016787 // hydrolase
Ag.2L.11.1_CDS_s_at	AGAP006709	2L:37118507-37119488 (-) // 96.26 // /// 2L:37118474-37119488 (-) // 100.0 //	12.7194	13.2767	12.5747	12.4041	9.57555	13.3004	12.549	11.5478	0.588351	0.116691	0.28723	4.72937	0.797828	1.0681	5.54092	0.140233	4.50712	4.23913	1.73774	4.19506	2.42292	0	0	0	1	0	0	1	0	1	1	0	1	0	0006508 // proteolysis // inferred from electronic annotation /// 0007586 // digestion // inferred from electronic annotation	0005576 // extracellular region // inferred from electronic annotation	0003824 // catalytic activity // inferred from electronic annotation /// 0004252 // serine-type endopeptidase activity // inferred from electronic annotation /// 0008233 // peptidase activity // inferred from electronic annotation /// 0016787 // hydrolase
Ag.2L.2109.0_CDS_at	---	2L:37122587-37123177 (+) // 100.0 // /// 2L:37118926-37119471 (+) // 90.08 // /// 2L:37127198-37127767 (-) // 98.79 //	12.3227	13.0789	12.5844	12.583	9.1504	13.1375	12.4371	10.8032	1.33559	0.333809	0.331652	6.36395	0.755052	0.757841	7.56863	0.001348	6.80233	6.80009	2.22946	6.39086	4.98337	0	0	0	1	0	0	1	0	1	1	0	1	1	---	---	---
Ag.2L.5.0_CDS_s_at	AGAP006710 /// AGAP006711	2L:37127133-37128210 (+) // 100.0 // /// 2L:37122144-37123241 (-) // 98.72 //	12.8423	13.4845	13.1571	13.0761	9.76126	13.5643	12.9936	11.4634	1.14167	0.445948	0.307928	6.46081	0.468819	0.624014	7.52938	0.091162	7.00305	6.86712	1.98579	6.38697	5.132	0	0	0	1	0	0	1	0	1	1	0	1	1	0006508 // proteolysis // inferred from electronic annotation /// 0007586 // digestion // inferred from electronic annotation	0005576 // extracellular region // inferred from electronic annotation	0003824 // catalytic activity // inferred from electronic annotation /// 0004252 // serine-type endopeptidase activity // inferred from electronic annotation /// 0008233 // peptidase activity // inferred from electronic annotation /// 0016787 // hydrolase
Ag.2R.2275.0_CDS_at	---	2R:39752986-39753425 (-) // 100.0 //	12.1845	8.87223	11.3912	9.28998	10.7292	9.22002	10.9113	11.8478	3.50834	0.548708	2.99634	1.1088	2.52753	0.247123	1.53866	2.00527	0.394868	1.09237	3.83383	5.46686	2.08297	1	0	0	0	0	0	0	0	0	0	1	1	0	---	---	---
Ag.2R.1330.0_CDS_a_at	AGAP004046	2R:48492477-48628370 (+) // 100.0 //	11.6948	10.3202	9.4005	8.90138	9.731	9.83602	8.16242	8.4189	4.80152	7.54213	8.70395	6.23665	3.08833	4.95492	1.58852	1.41061	0.731562	2.47796	4.14055	3.56573	0.46251	1	1	1	1	1	1	0	0	0	0	1	1	0	---	0016021 // integral to membrane // inferred from electronic annotation	---
Ag.2R.3650.0_at	---	2R:4739064-4740058 (+) // 100.0 //	11.6217	10.4259	10.6267	10.1734	10.1237	9.83852	10.1273	10.2989	2.86641	2.27998	3.58903	3.41593	0.28364	0.375864	0.427669	0.80128	0.83077	0.054533	1.79401	3.01372	0.934057	0	0	1	1	0	0	0	0	0	0	0	1	0	---	---	---
Ag.2R.461.0_UTR_a_at	AGAP003600	2R:40406782-40425647 (-) // 99.66 // /// 2R:40406772-40425647 (-) // 100.0 //	11.3651	9.95311	8.68482	8.61945	9.68455	9.70219	8.09689	8.41915	2.85184	5.66806	5.7942	3.20253	2.49828	2.65942	0.298924	0.065979	1.66146	1.80665	3.9233	3.17848	0.602157	0	1	1	1	0	0	0	0	0	0	1	1	0	---	---	---
Ag.3R.3428.0_at	---	3R:3434724-3435083 (-) // 100.0 // /// 3R:3434739-3435083 (-) // 95.82 //	11.4202	10.3584	10.0086	10.3241	10.7564	10.1579	9.30539	9.37181	5.59857	7.15078	5.76415	3.14165	1.53261	0.087891	1.6428	1.33482	3.60547	1.83234	3.01051	2.76844	0.138424	1	1	1	1	0	0	0	0	1	0	1	0	0	---	---	---
Ag.3R.992.2_at	AGAP009443	3R:33529918-33531488 (+) // 100.0 //	10.8896	10.1083	9.8063	9.65912	9.60171	9.13205	9.72754	9.75553	4.27855	5.88982	6.5798	6.40664	1.32041	2.22975	2.35588	0.508118	0.706366	0.14883	2.89592	3.03509	0.076223	1	1	1	1	0	0	0	0	0	0	0	1	0	0006835 // dicarboxylic acid transport // inferred from electronic annotation	0016020 // membrane // inferred from electronic annotation	0017153 // sodium:dicarboxylate symporter activity // inferred from electronic annotation
Ag.UNKN.2310.0_at	---	3L:26320151-26320871 (+) // 96.37 // /// 3L:26320151-26320871 (+) // 98.74 //	10.534	10.2009	9.03621	8.58174	9.01337	8.88933	8.95554	7.65465	1.05956	6.22572	7.71833	5.89388	4.92784	6.65307	4.65068	1.6083	0.041402	1.35392	0.114139	3.65669	3.83511	0	1	1	1	1	1	1	0	0	0	0	1	1	---	---	---
Ag.2L.314.0_CDS_at	AGAP006195	2L:28215062-28215998 (-) // 100.0 //	10.4349	12.2172	12.3189	12.6005	12.8224	11.985	12.3717	12.6454	2.30912	2.47673	2.93975	3.01279	0.068789	0.310104	0.498998	0.214386	0.395094	0.148967	2.38454	4.05617	1.59061	0	0	0	1	0	0	0	0	0	0	0	1	0	---	---	---
Ag.3L.178.0_CDS_s_at	AGAP012394 /// AGAP012395	3L:41712148-41713838 (+) // 99.67 // /// 3L:41709911-41711600 (-) // 100.0 //	8.97106	11.7806	12.6871	12.9008	12.5361	11.6918	12.2367	12.596	5.37801	6.87924	7.19563	6.22492	1.40748	1.86477	0.992782	0.220267	0.135272	0.383713	2.354	3.9144	1.43632	1	1	1	1	0	0	0	0	0	0	0	1	0	0019538 // protein metabolic process // inferred from electronic annotation	---	0016671 // oxidoreductase activity, acting on sulfur group of donors, disulfide as acceptor // inferred from electronic annotation
Ag.3R.163.0_CDS_s_at	---	3R:35069629-35071545 (+) // 100.0 //	11.361	12.3627	12.3657	12.4216	12.7823	11.8486	12.406	12.4817	3.56537	3.5776	3.80149	4.77511	0.004889	0.105073	1.05983	0.099157	1.04954	0.864838	2.80015	3.18758	0.241964	1	1	1	1	0	0	0	0	0	0	0	1	0	---	---	---
Ag.3R.2182.0_CDS_s_at	AGAP008244	UNKN:5499525-5500933 (+) // 95.39 // /// UNKN:5499204-5501389 (+) // 92.14 // /// UNKN:5498919-5500705 (+) // 92.64 // /// UNKN:5498819-5500306 (+) // 90.9 // /// 3R:7776608-7777410 (-) // 100.0 // /// 3R:7775753-7776612 (-) // 94.51 //	11.5082	12.211	12.1645	12.5104	13.0511	11.7344	12.1023	12.7348	1.31973	1.2035	2.11159	3.27009	0.051318	0.428026	1.51208	0.514648	1.62476	0.836141	1.19264	3.67352	2.29652	0	0	0	1	0	0	0	0	0	0	0	1	0	0006030 // chitin metabolic process // inferred from electronic annotation	0005576 // extracellular region // inferred from electronic annotation	0008061 // chitin binding // inferred from electronic annotation
Ag.2L.1141.0_CDS_a_at	AGAP007460	2L:46712505-46713141 (+) // 98.3 // /// 2L:46712505-46713142 (+) // 98.45 //	12.0051	12.1282	12.0396	11.5658	10.4503	12.2643	11.8119	11.2332	0.194963	0.048176	0.969737	4.31128	0.134009	1.35217	4.66489	1.07337	4.41139	2.96223	1.38426	3.47823	1.87027	0	0	0	1	0	0	1	0	1	0	0	1	0	---	---	0000062 // acyl-CoA binding // inferred from electronic annotation /// 0005488 // binding // inferred from electronic annotation
Ag.2L.156.0_CDS_a_at	AGAP005627	2L:17980918-18000080 (+) // 96.47 // /// 2L:17980918-18000155 (+) // 100.0 //	12.1289	11.15	10.5095	10.5054	10.3992	11.4187	10.9234	10.6568	6.09744	8.99419	9.00942	8.92641	4.01915	4.04689	4.38495	0.011561	0.381659	0.364138	3.06371	4.53261	1.51817	1	1	1	1	1	1	1	0	0	0	1	1	0	---	---	0003824 // catalytic activity // inferred from electronic annotation /// 0016301 // kinase activity // inferred from electronic annotation /// 0016740 // transferase activity // inferred from electronic annotation /// 0016772 // transferase activity, tran
Ag.2L.156.0_UTR_a_at	AGAP005627	2L:17980918-18000080 (+) // 96.47 // /// 2L:17980918-18000155 (+) // 100.0 //	12.7008	12.2593	11.6861	11.6782	11.8148	12.2409	11.9674	11.8402	2.72913	6.50045	6.54317	5.3723	3.70925	3.76629	2.50166	0.02355	0.486975	0.525738	2.44078	3.60043	0.961254	0	1	1	1	1	1	0	0	0	0	0	1	0	---	---	0003824 // catalytic activity // inferred from electronic annotation /// 0016301 // kinase activity // inferred from electronic annotation /// 0016740 // transferase activity // inferred from electronic annotation /// 0016772 // transferase activity, tran
Ag.2L.189.0_UTR_a_at	AGAP005563	2L:17074323-17081192 (+) // 100.0 //	11.7152	11.4209	12.4041	12.2094	11.6209	11.1253	12.2216	12.2526	0.67498	2.0979	1.35183	0.152344	3.25615	2.49165	0.372455	0.396391	2.24049	1.54044	3.73156	3.8272	0.058523	0	0	0	0	1	0	0	0	0	0	1	1	0	0006810 // transport // inferred from electronic annotation /// 0055085 // transmembrane transport // inferred from electronic annotation	0016020 // membrane // inferred from electronic annotation /// 0016021 // integral to membrane // inferred from electronic annotation	0005215 // transporter activity // inferred from electronic annotation /// 0022891 // substrate-specific transmembrane transporter activity // inferred from electronic annotation
Ag.2L.202.0_CDS_at	AGAP005929	2L:23813528-23815350 (-) // 100.0 //	11.891	11.5775	12.1745	12.1866	12.4135	11.4526	11.8936	12.1272	1.6621	1.45281	1.53633	2.89216	3.6964	3.78004	4.86619	0.034949	1.04117	0.970914	2.41233	3.70972	1.11956	0	0	0	0	1	1	1	0	0	0	0	1	0	0008615 // pyridoxine biosynthetic process // inferred from electronic annotation	---	0008478 // pyridoxal kinase activity // inferred from electronic annotation
Ag.2L.276.0_CDS_at	AGAP004809	2L:3793544-3797339 (-) // 100.0 //	11.6524	11.7741	11.4447	11.4523	10.0493	11.2246	11.423	9.13266	0.172943	0.32641	0.311805	4.0356	0.585296	0.567742	4.36276	0.009325	3.45693	3.47856	0.338927	4.98715	5.33591	0	0	0	1	0	0	1	0	1	1	0	1	1	---	---	0008237 // metallopeptidase activity // inferred from electronic annotation /// 0008270 // zinc ion binding // inferred from electronic annotation
Ag.2L.990.2_at	AGAP006179	2L:27798391-27807507 (-) // 100.0 //	12.831	12.4836	11.4967	10.9349	10.8265	11.5004	11.1932	10.6172	1.47483	6.70989	8.75264	8.6234	5.11526	7.55688	7.50214	2.74646	3.09581	0.292685	1.05034	3.52683	2.26399	0	1	1	1	1	1	1	0	1	0	0	1	0	---	---	0005509 // calcium ion binding // inferred from electronic annotation
Ag.3L.1517.1_a_at	AGAP011460	3L:24943969-24944979 (+) // 100.0 //	12.4236	12.331	12.0408	11.317	12.4695	10.6905	11.6061	12.0467	0.218642	1.34751	4.87187	0.09095	0.928135	4.45768	0.32356	3.05935	1.415	4.69715	2.20196	3.33367	0.892196	0	0	1	0	0	1	0	1	0	1	0	1	0	---	0005576 // extracellular region // inferred from electronic annotation	0030414 // protease inhibitor activity // inferred from electronic annotation
Ag.3L.179.0_CDS_at	AGAP010479	3L:4181861-4184245 (-) // 100.0 //	12.4614	12.1336	12.015	11.808	10.8799	11.4314	12.1189	10.4293	1.07127	1.6222	2.65182	6.23432	0.288727	1.06198	5.03018	0.581388	4.55223	3.66519	1.86112	2.83693	4.59468	0	0	0	1	0	0	1	0	1	1	0	0	1	---	---	---
Ag.3L.2140.0_s_at	AGAP011317	3L:20946419-20947679 (+) // 100.0 //	11.6194	11.9505	12.2378	12.0797	11.8572	10.7434	11.6601	11.8115	2.02266	4.25899	3.05304	1.17491	1.67821	0.577418	0.346502	0.753554	2.19161	1.07386	3.04126	3.53047	0.337283	0	1	1	0	0	0	0	0	0	0	1	1	0	---	---	---
Ag.3R.240.0_UTR_at	---	3R:17376691-17381483 (-) // 100.0 //	11.7147	11.2998	11.8448	11.7814	12.2697	11.2274	11.8911	11.9404	2.63633	0.570277	0.248013	3.40544	3.64163	3.15745	6.02217	0.233429	2.46714	2.92797	3.11951	3.34701	0.136413	0	0	0	1	1	1	1	0	0	0	1	1	0	---	---	---
Ag.3R.275.0_CDS_a_at	AGAP010056	3R:48468689-48474007 (+) // 99.75 //	12.0751	12.4404	12.0652	12.0863	11.0649	12.5059	11.759	11.4249	0.82854	0.014383	0.016108	2.85061	0.858876	0.795025	4.06455	0.031011	2.81648	2.88872	2.16503	3.21187	0.796383	0	0	0	0	0	0	1	0	0	0	0	1	0	0005975 // carbohydrate metabolic process // inferred from electronic annotation	---	0003824 // catalytic activity // inferred from electronic annotation /// 0004563 // beta-N-acetylhexosaminidase activity // inferred from electronic annotation /// 0043169 // cation binding // inferred from electronic annotation
Ag.3R.36.1_UTR_s_at	AGAP007940	3R:3222827-3227458 (-) // 100.0 //	12.1513	11.9117	11.5885	11.6883	11.8345	12.297	11.6739	11.6397	1.16419	3.4701	2.75256	1.52725	1.73737	1.05862	0.246148	0.370079	1.087	0.544761	3.14393	3.31368	0.098545	0	1	0	0	0	0	0	0	0	0	1	1	0	---	0005783 // endoplasmic reticulum // inferred from electronic annotation	---
Ag.UNKN.703.0_CDS_s_at	AGAP010056	3R:48473692-48473891 (+) // 100.0 //	12.2625	12.5366	12.1738	12.232	11.414	12.7252	11.9534	11.4839	0.699057	0.173541	0.053789	2.7976	1.01666	0.804109	3.87389	0.108068	2.43964	2.67482	2.04456	3.39127	1.10933	0	0	0	0	0	0	1	0	0	0	0	1	0	0005975 // carbohydrate metabolic process // inferred from electronic annotation	---	0003824 // catalytic activity // inferred from electronic annotation /// 0004563 // beta-N-acetylhexosaminidase activity // inferred from electronic annotation /// 0043169 // cation binding // inferred from electronic annotation
Ag.2L.245.0_CDS_at	AGAP006001	2L:24626220-24626964 (-) // 95.11 // /// 2L:24626193-24626964 (-) // 99.37 //	12.5126	10.1028	9.21799	7.26243	7.81474	9.18997	7.13928	8.61181	3.10102	4.39808	6.79078	5.76908	0.837968	3.74705	2.65246	2.40032	1.40455	0.410511	3.13917	0.687041	2.20327	1	1	1	1	0	1	0	0	0	0	1	0	0	---	---	0042302 // structural constituent of cuticle // inferred from electronic annotation
Ag.2L.711.0_UTR_at	AGAP006718	2L:37152605-37158486 (-) // 100.0 //	9.86243	9.33534	9.63047	10.1079	11.0269	8.79909	9.87811	9.91789	1.46024	0.490834	0.528015	3.59176	0.671439	2.40764	5.30317	1.2786	4.37796	2.71479	3.42684	3.54638	0.070438	0	0	0	1	0	0	1	0	1	0	1	1	0	0006835 // dicarboxylic acid transport // inferred from electronic annotation	0016020 // membrane // inferred from electronic annotation	0017153 // sodium:dicarboxylate symporter activity // inferred from electronic annotation
Ag.2R.619.1_CDS_a_at	AGAP002827	2R:28044179-28054472 (+) // 100.0 //	9.36027	9.29533	9.94246	10.4488	11.8475	8.04766	9.68181	10.0184	0.07786	1.10687	2.52367	5.71551	1.27635	2.71161	5.85095	0.917395	4.40197	3.118	3.51454	4.16034	0.533977	0	0	0	1	0	0	1	0	1	1	1	1	0	0006810 // transport // inferred from electronic annotation	0016021 // integral to membrane // inferred from electronic annotation	0005215 // transporter activity // inferred from electronic annotation
Ag.3L.1912.0_CDS_a_at	AGAP011478	3L:25043072-25044451 (-) // 97.16 //	10.1503	10.0812	10.6305	10.836	11.1362	9.87299	10.3314	10.6735	0.110031	1.20378	1.93563	2.78181	1.44231	2.192	3.01921	0.394944	1.16351	0.580875	1.63906	3.06414	1.13666	0	0	0	0	0	0	1	0	0	0	0	1	0	0006810 // transport // inferred from electronic annotation	---	0005215 // transporter activity // inferred from electronic annotation /// 0005488 // binding // inferred from electronic annotation /// 0008289 // lipid binding // inferred from electronic annotation
Ag.3L.226.0_CDS_at	AGAP011615	3L:29871955-29872992 (+) // 100.0 //	9.05954	9.61059	10.2922	10.8882	11.3438	8.97358	10.8232	10.9791	1.40051	3.83436	5.71172	6.49231	1.85827	3.98794	5.04712	1.55549	2.91801	0.97728	3.37647	3.6444	0.172547	0	1	1	1	0	1	1	0	0	0	1	1	0	0006030 // chitin metabolic process // inferred from electronic annotation	0005576 // extracellular region // inferred from electronic annotation	0008061 // chitin binding // inferred from electronic annotation
Ag.3L.403.0_CDS_at	AGAP010463	3L:3941366-3942491 (+) // 100.0 //	9.15097	9.0282	10.0303	10.1957	10.4533	8.472	9.34617	9.51769	0.173496	2.14253	2.66358	3.16673	2.52916	3.04821	3.51558	0.245957	0.728773	0.384247	3.15184	3.73907	0.436069	0	0	0	1	0	1	1	0	0	0	1	1	0	---	---	0004437 // inositol or phosphatidylinositol phosphatase activity // inferred from electronic annotation
Ag.3R.272.0_UTR_a_at	AGAP008288	3R:8592562-8601517 (+) // 99.88 // /// 3R:8592562-8601517 (+) // 100.0 //	10.3626	10.3033	10.1724	10.2766	11.1882	9.7714	9.89682	10.9104	0.197245	0.85047	0.307194	4.80982	0.520017	0.080806	5.15005	0.389037	5.85874	5.29934	0.324941	4.30217	3.88823	0	0	0	1	0	0	1	0	1	1	0	1	1	---	---	---
Ag.X.7.0_CDS_at	AGAP000818	X:15240609-15242863 (-) // 100.0 //	10.3315	9.49096	10.1136	10.8092	11.1755	8.5066	9.33115	9.99707	3.71414	0.650195	1.85497	3.41866	2.60434	5.85316	6.76758	2.98212	4.40005	1.17374	1.58949	3.0931	1.2171	1	0	0	1	0	1	1	0	1	0	0	1	0	0055114 // oxidation reduction // inferred from electronic annotation	---	0004497 // monooxygenase activity // inferred from electronic annotation /// 0005506 // iron ion binding // inferred from electronic annotation /// 0009055 // electron carrier activity // inferred from electronic annotation /// 0016491 // oxidoreductase a
Ag.2L.468.0_CDS_a_at	AGAP006594	2L:34528617-34533710 (-) // 100.0 //	10.1862	8.83744	9.22545	8.66433	9.03102	8.73847	9.09682	9.93577	6.23981	4.52182	6.907	5.03646	1.50303	0.513597	0.537113	2.43235	0.540187	1.25619	0.717123	3.05723	2.07841	1	1	1	1	0	0	0	0	0	0	0	1	0	0006810 // transport // inferred from electronic annotation	0016021 // integral to membrane // inferred from electronic annotation	0005215 // transporter activity // inferred from electronic annotation
Ag.2R.555.0_CDS_at	AGAP002101	2R:15427391-15431361 (+) // 100.0 //	9.0408	9.33285	9.0703	9.07733	10.1302	10.2132	9.92632	9.63404	1.2717	0.078204	0.098656	5.5459	1.1017	1.06213	4.05147	0.017535	5.40502	5.37112	1.50707	3.30555	1.54212	0	0	0	1	0	0	1	0	1	1	0	1	0	0006412 // translation // inferred from electronic annotation /// 0006418 // tRNA aminoacylation for protein translation // inferred from electronic annotation /// 0006428 // isoleucyl-tRNA aminoacylation // inferred from electronic annotation	0005737 // cytoplasm // inferred from electronic annotation	0000166 // nucleotide binding // inferred from electronic annotation /// 0004812 // aminoacyl-tRNA ligase activity // inferred from electronic annotation /// 0004822 // isoleucine-tRNA ligase activity // inferred from electronic annotation /// 0005524 //
Ag.2R.853.0_CDS_at	AGAP003614	2R:40514926-40516158 (-) // 100.0 //	8.96409	9.18674	9.57621	9.66213	9.52749	10.356	9.90549	9.78555	0.961242	3.53128	4.08476	2.92698	2.028	2.61296	1.53579	0.282969	0.133695	0.448893	2.50311	3.19978	0.484699	0	1	1	0	0	0	0	0	0	0	0	1	0	---	---	---
Ag.3R.24.0_CDS_at	AGAP009221	3R:28857999-28859968 (+) // 100.0 //	8.76402	8.59422	9.02981	8.54425	10.109	8.17211	9.02823	9.24814	0.286575	0.501347	0.393827	3.69238	0.961788	0.071729	4.20474	1.1132	2.85473	4.35149	3.11476	3.86838	0.603779	0	0	0	1	0	0	1	0	0	1	1	1	0	---	---	0004867 // serine-type endopeptidase inhibitor activity // inferred from electronic annotation
Ag.3R.272.0_CDS_a_at	AGAP008288	3R:8592562-8601517 (+) // 99.88 // /// 3R:8592562-8601517 (+) // 100.0 //	8.78881	8.46855	8.30447	8.54064	9.5428	8.05906	8.07243	9.27138	1.72929	2.92714	1.22932	4.41889	0.706117	0.250508	6.19964	1.14994	6.98577	5.82863	0.022823	3.85881	3.82053	0	0	0	1	0	0	1	0	1	1	0	1	1	---	---	---
Ag.3R.567.0_UTR_a_at	---	3R:3430449-3433167 (+) // 98.86 // /// 3R:3430449-3433167 (+) // 100.0 //	10.2582	9.01966	9.03812	9.39143	9.44648	9.47288	8.95857	8.97775	6.05986	5.97959	4.28701	3.66956	0.042441	1.52151	1.65036	1.42118	1.55597	0.126528	3.24598	3.12621	0.067133	1	1	1	1	0	0	0	0	0	0	1	1	0	---	---	---
Ag.UNKN.1535.0_CDS_s_at	AGAP004380 /// AGAP012838	2R:55504636-55505297 (-) // 97.94 // /// UNKN:33265987-33266648 (-) // 100.0 //	10.2882	9.78247	8.7279	9.05645	9.13803	9.27085	8.20889	7.70544	3.10376	8.82298	7.42772	6.60484	6.55106	4.62878	3.75378	1.80218	2.17594	0.266709	2.30663	3.45164	0.922545	1	1	1	1	1	1	1	0	0	0	0	1	0	---	---	0016740 // transferase activity // inferred from electronic annotation
Ag.UNKN.314.0_CDS_at	AGAP004261	2R:53439906-53451989 (+) // 98.02 // /// 2R:53439906-53451989 (+) // 91.91 //	9.70351	9.03026	8.60944	8.71425	9.94431	8.20995	7.96476	8.73123	2.17804	3.89933	3.48307	0.503132	1.16774	0.794909	2.89819	0.199712	4.44184	4.07325	0.783465	2.01281	3.06408	0	1	1	0	0	0	0	0	1	1	0	0	1	0006281 // DNA repair // inferred from electronic annotation	---	0003913 // DNA photolyase activity // inferred from electronic annotation
Ag.X.1268.0_at	---	X:17001307-17001726 (+) // 100.0 //	9.74265	8.29733	8.351	8.2905	9.13922	7.72949	8.5388	8.36692	4.57631	4.40056	4.59847	1.4397	0.081828	0.009678	2.23109	0.093198	2.04957	2.25426	3.3219	2.60146	0.515223	1	1	1	0	0	0	0	0	0	0	1	0	0	---	---	---
Ag.2L.284.0_CDS_at	AGAP007599	2L:48133704-48137623 (-) // 100.0 //	8.61117	8.18619	8.7365	8.27756	7.79824	8.25406	8.65823	9.01332	1.9348	0.386786	1.40311	3.87625	2.68815	0.262634	1.54882	2.13775	4.51663	2.04682	2.1676	4.09358	1.86393	0	0	0	1	0	0	0	0	1	0	0	1	0	0008152 // metabolic process // inferred from electronic annotation	---	0008415 // acyltransferase activity // inferred from electronic annotation
Ag.2R.365.0_CDS_a_at	AGAP002830	2R:28074843-28082001 (-) // 100.0 //	9.20429	7.60511	7.60027	7.41818	8.17419	8.76784	7.90624	9.50186	4.47485	4.48888	5.00314	2.46568	0.006043	0.295076	1.12775	0.285829	1.1407	1.65088	1.73687	1.4267	3.4022	1	1	1	0	0	0	0	0	0	0	0	0	1	0008152 // metabolic process // inferred from electronic annotation /// 0009396 // folic acid and derivative biosynthetic process // inferred from electronic annotation	---	0003824 // catalytic activity // inferred from electronic annotation /// 0004329 // formate-tetrahydrofolate ligase activity // inferred from electronic annotation /// 0005488 // binding // inferred from electronic annotation /// 0005524 // ATP binding //
Ag.2R.53.0_CDS_at	AGAP002011	2R:13892566-13895365 (+) // 100.0 //	9.78494	8.50446	7.66642	7.62483	7.79367	8.43253	7.55161	6.91085	4.67607	7.34054	7.45234	6.55733	2.91502	3.08912	2.15496	0.07247	0.233114	0.327916	2.03769	3.61803	1.38583	1	1	1	1	0	1	0	0	0	0	0	1	0	---	0016020 // membrane // inferred from electronic annotation /// 0016021 // integral to membrane // inferred from electronic annotation	---
Ag.3L.1655.0_CDS_s_at	AGAP012313	3L:40122633-40144115 (+) // 100.0 //	8.3238	8.29873	7.59061	7.41082	8.20055	8.68306	7.93551	7.55144	0.045743	2.7047	3.50906	0.244514	2.59083	3.39875	0.187211	0.42718	1.94061	2.69545	2.90213	4.28036	1.34144	0	0	1	0	0	1	0	0	0	0	0	1	0	---	0005622 // intracellular // inferred from electronic annotation	0003677 // DNA binding // inferred from electronic annotation
Ag.3L.1692.1_CDS_a_at	AGAP010344	3L:1896779-1898961 (+) // 99.93 //	9.07487	8.37268	8.36726	8.13364	7.47625	9.0106	7.88518	7.68102	1.54803	1.56399	2.27189	3.89954	0.006427	0.37485	1.93097	0.364297	1.91572	1.27784	2.76725	3.27701	0.338248	0	0	0	1	0	0	0	0	0	0	0	1	0	0006810 // transport // inferred from electronic annotation /// 0008272 // sulfate transport // inferred from electronic annotation	0016020 // membrane // inferred from electronic annotation /// 0016021 // integral to membrane // inferred from electronic annotation	0005215 // transporter activity // inferred from electronic annotation /// 0008271 // secondary active sulfate transmembrane transporter activity // inferred from electronic annotation
Ag.3L.202.1_CDS_a_at	AGAP011203	3L:19302364-19308931 (-) // 100.0 //	8.9235	8.04126	8.02067	8.0135	8.21982	8.88595	8.18172	8.23703	5.15358	5.26924	5.3092	3.75839	0.056552	0.077826	0.640777	0.018956	0.74008	0.77572	3.49922	3.23393	0.166166	1	1	1	1	0	0	0	0	0	0	1	1	0	0006413 // translational initiation // inferred from electronic annotation	---	0003743 // translation initiation factor activity // inferred from electronic annotation /// 0005488 // binding // inferred from electronic annotation
Ag.3L.273.0_CDS_at	---	3L:35585849-35587212 (-) // 100.0 //	8.58977	7.63523	7.97628	7.622	7.98946	8.92033	7.51326	7.95139	4.34545	2.61372	4.40855	2.30864	1.21117	0.027558	1.14891	1.27491	0.025337	1.20714	3.87603	2.68965	1.03998	1	0	1	0	0	0	0	0	0	0	1	0	0	---	---	---
Ag.3L.433.0_CDS_at	AGAP011375	3L:22430202-22431473 (+) // 100.0 //	9.13178	8.4271	8.19314	7.78534	7.93478	9.20459	8.76887	8.77656	3.16267	4.35494	6.16101	5.14904	0.749197	2.82725	1.82985	1.57903	0.771608	0.380261	3.01166	2.95753	0.028356	1	1	1	1	0	0	0	0	0	0	1	0	0	---	---	0004756 // selenide, water dikinase activity // inferred from electronic annotation /// 0005524 // ATP binding // inferred from electronic annotation
Ag.3R.33.0_CDS_a_at	AGAP009200	3R:28613495-28620442 (-) // 100.0 //	8.73482	8.22865	8.16113	7.81219	8.24409	8.42234	7.91163	7.96116	2.36535	2.76462	4.7124	2.05952	0.179991	1.83833	0.033497	1.4532	0.209055	1.7423	3.03288	2.72908	0.17897	0	0	1	0	0	0	0	0	0	0	1	0	0	0006817 // phosphate transport // inferred from electronic annotation	0005581 // collagen // inferred from electronic annotation /// 0005737 // cytoplasm // inferred from electronic annotation	0005201 // extracellular matrix structural constituent // inferred from electronic annotation /// 0005488 // binding // inferred from electronic annotation
Ag.3R.904.0_UTR_at	AGAP009621	3R:37081295-37089246 (-) // 100.0 //	8.46984	8.06034	7.4787	7.62688	7.72557	8.98289	7.85701	8.15146	2.43677	6.28488	5.43007	4.44747	3.70377	2.61612	1.69838	0.633143	1.12903	0.341891	3.73473	2.77278	0.788195	0	1	1	1	1	0	0	0	0	0	1	0	0	0005975 // carbohydrate metabolic process // inferred from electronic annotation /// 0008152 // metabolic process // inferred from electronic annotation	---	0003824 // catalytic activity // inferred from electronic annotation /// 0004553 // hydrolase activity, hydrolyzing O-glycosyl compounds // inferred from electronic annotation /// 0043169 // cation binding // inferred from electronic annotation
Ag.2L.211.0_CDS_at	AGAP004883	UNKN:22707085-22707704 (+) // 66.09 // /// 2L:4939314-4940310 (+) // 99.03 // /// 2L:4939314-4940319 (+) // 100.0 //	12.1452	11.9969	13.0265	12.9461	13.0832	12.5515	13.066	13.0857	0.370855	3.69175	3.3098	3.63119	4.36974	4.00684	4.26313	0.178142	0.110234	0.306152	3.91299	4.04467	0.085587	0	1	1	1	1	1	1	0	0	0	1	1	0	---	---	---
Ag.2L.269.0_CDS_at	AGAP006194	2L:28213398-28214271 (-) // 100.0 //	12.5709	13.2961	13.4633	13.5393	13.5996	12.9098	13.278	13.3986	4.07276	5.04179	5.45273	5.36781	0.62182	1.02406	1.24426	0.232547	0.43285	0.162577	2.88648	3.79924	0.749566	1	1	1	1	0	0	0	0	0	0	0	1	0	---	---	---
Ag.2L.29.0_CDS_a_at	AGAP007347	2L:45981004-45981717 (-) // 100.0 //	13.0071	13.1464	13.4234	13.3351	13.3961	12.6929	13.3721	13.3932	0.771087	3.21433	2.40297	2.69987	1.93359	1.15857	1.52185	0.426392	0.098675	0.246222	4.59837	4.7123	0.083902	0	1	0	0	0	0	0	0	0	0	1	1	0	0008152 // metabolic process // inferred from electronic annotation /// 0016998 // cell wall catabolic process // inferred from electronic annotation /// 0019835 // cytolysis // inferred from electronic annotation /// 0042742 // defense response to bacter	0005576 // extracellular region // inferred from electronic annotation	0003796 // lysozyme activity // inferred from electronic annotation /// 0003824 // catalytic activity // inferred from electronic annotation /// 0016787 // hydrolase activity // inferred from electronic annotation /// 0016798 // hydrolase activity, acting
Ag.2L.458.0_CDS_a_at	AGAP007386	2L:46225968-46227555 (+) // 100.0 //	12.2479	12.576	12.8093	12.925	13.1602	12.2156	12.7771	12.9682	1.44536	2.88863	3.59757	4.56752	0.914043	1.57021	2.76078	0.367349	1.42657	0.833282	3.222	4.21553	0.905228	0	0	1	1	0	0	0	0	0	0	1	1	0	0016998 // cell wall catabolic process // inferred from electronic annotation	0005576 // extracellular region // inferred from electronic annotation	0003796 // lysozyme activity // inferred from electronic annotation
Ag.3L.2139.0_at	AGAP011630	3L:30364750-30365316 (+) // 100.0 //	13.0827	13.4135	13.4651	13.568	13.7197	13.1915	13.4573	13.4838	2.36042	2.82642	3.73331	4.59935	0.21559	0.858821	1.93477	0.503236	1.51536	0.756374	2.84228	3.13123	0.171778	0	0	1	1	0	0	0	0	0	0	0	1	0	---	---	---
Ag.3L.7.0_CDS_at	AGAP012400	3L:41725925-41728094 (+) // 100.0 //	12.7151	11.9405	12.1155	12.5119	12.5394	11.7083	11.9413	12.4222	4.12015	3.0829	0.748137	0.558837	0.61422	2.90984	2.80513	1.83059	1.8062	0.064282	1.01155	3.64043	2.43726	1	1	0	0	0	0	0	0	0	0	0	1	0	0005975 // carbohydrate metabolic process // inferred from electronic annotation	---	0003824 // catalytic activity // inferred from electronic annotation /// 0043169 // cation binding // inferred from electronic annotation
Ag.3R.282.1_a_at	---	3R:4879538-4881834 (+) // 98.66 //	12.7547	13.136	13.1525	13.2822	13.487	12.8667	13.1781	13.2905	3.02042	3.17611	4.35119	5.57579	0.064575	0.862297	2.48275	0.735153	2.33647	1.22266	2.3583	3.25755	0.666713	1	1	1	1	0	0	0	0	0	0	0	1	0	---	---	---
Ag.3R.390.0_CDS_at	AGAP009635	3R:37367913-37368595 (-) // 100.0 //	13.3981	12.4978	12.5181	12.7764	13.3219	11.2623	12.1458	12.3543	4.59845	4.49213	3.04827	0.189223	0.048183	1.07399	3.85676	0.970325	3.75194	2.36048	2.92245	3.59706	0.500646	1	1	1	0	0	0	1	0	1	0	0	1	0	---	---	---
Ag.2L.1428.0_CDS_at	AGAP006369	2L:30554975-30556527 (+) // 100.0 //	6.03787	5.52614	6.68633	6.54979	6.63354	5.84255	6.93355	7.03404	1.09823	1.51	1.09877	1.21471	3.16751	2.7242	2.72943	0.205245	0.065518	0.108038	4.96064	5.29926	0.32442	0	0	0	0	1	0	0	0	0	0	1	1	0	---	---	0042302 // structural constituent of cuticle // inferred from electronic annotation
Ag.2L.2584.0_CDS_a_at	---	2L:30560690-30561245 (-) // 100.0 //	7.38501	6.66087	6.96709	5.9746	4.5767	7.07721	5.92487	4.64124	0.672941	0.333627	1.64312	3.52908	0.22923	0.627076	2.46728	1.02497	2.92113	1.46497	3.26769	6.01228	3.62161	0	0	0	1	0	0	0	0	0	0	1	1	1	---	---	---
Ag.2R.1082.0_CDS_at	AGAP001763	2R:9524132-9529199 (+) // 100.0 //	6.97818	6.08137	6.19318	5.74879	6.14571	7.194	5.8949	6.08854	2.45516	2.07135	3.58281	2.02261	0.172254	0.659088	0.085396	0.969686	0.06162	0.75205	3.59509	3.07459	0.367344	0	0	1	0	0	0	0	0	0	0	1	1	0	0008152 // metabolic process // inferred from electronic annotation	---	0003824 // catalytic activity // inferred from electronic annotation
Ag.2R.2222.0_CDS_at	---	2R:29248100-29262599 (-) // 100.0 //	5.75397	5.80989	6.52172	6.8679	6.16866	5.96888	6.38716	6.78963	0.07852	1.97478	3.14289	0.781897	1.78833	2.95568	0.645511	0.681628	0.632057	1.57675	1.40934	3.04633	1.34292	0	0	1	0	0	0	0	0	0	0	0	1	0	---	---	---
Ag.3L.419.1_CDS_a_at	AGAP010417	3L:2989948-3002307 (-) // 100.0 //	6.74208	6.81876	7.23099	7.08178	6.2749	7.98901	7.15717	7.3819	0.197151	2.12646	1.31321	1.81242	1.70091	0.930551	2.20849	0.442655	4.29348	3.56518	4.26618	3.19671	0.998439	0	0	0	0	0	0	0	0	1	1	1	1	0	---	---	---
Ag.3L.929.0_CDS_at	AGAP010853	3L:12026592-12027120 (+) // 100.0 //	6.10829	6.66346	6.05288	5.70172	5.00754	6.42863	6.24969	5.86222	1.08198	0.06786	0.713124	2.41432	1.22996	2.24309	3.91525	0.588223	2.26117	1.31783	1.01919	3.77186	2.58562	0	0	0	0	0	0	1	0	0	0	0	1	0	---	---	---
Ag.3R.2252.0_CDS_a_at	AGAP008629	3R:13757866-13761158 (-) // 99.45 //	5.84004	6.94015	7.17632	6.76377	5.75262	7.97912	7.78961	7.31091	2.62095	3.31149	2.1004	0.101087	0.350348	0.245771	2.61897	0.716739	3.25899	2.13689	0.724385	3.25061	2.28699	0	1	0	0	0	0	0	0	1	0	0	1	0	0008152 // metabolic process // inferred from electronic annotation	---	0008080 // N-acetyltransferase activity // inferred from electronic annotation
Ag.3R.73.0_CDS_a_at	AGAP008358	3R:9926867-9927906 (+) // 100.0 //	5.90405	5.90163	6.21402	6.84879	6.8524	7.05926	5.77865	5.87774	0.005368	1.19826	4.70593	4.36383	1.21089	4.71813	4.3755	3.03123	2.78068	0.007433	3.07893	2.83538	0.140822	0	0	1	1	0	1	1	1	0	0	1	0	0	0055114 // oxidation reduction // inferred from electronic annotation	---	0004497 // monooxygenase activity // inferred from electronic annotation /// 0005506 // iron ion binding // inferred from electronic annotation /// 0009055 // electron carrier activity // inferred from electronic annotation /// 0016491 // oxidoreductase a
Ag.X.170.0_CDS_at	AGAP000261	X:4919508-4921248 (+) // 100.0 //	6.00161	5.39846	5.50991	5.77516	5.39461	6.49277	5.96909	5.98588	3.64807	2.87247	1.04264	3.36517	0.41165	2.05494	0.009795	1.29017	0.389931	1.88323	3.47542	3.36878	0.061673	1	0	0	1	0	0	0	0	0	0	1	1	0	---	---	0003677 // DNA binding // inferred from electronic annotation /// 0031072 // heat shock protein binding // inferred from electronic annotation
Ag.X.218.0_CDS_a_at	AGAP000535	X:9590149-9594799 (-) // 100.0 //	6.00181	7.12543	6.31461	6.52087	6.31211	6.77036	5.28853	7.15621	3.35994	0.635741	1.2511	0.568831	2.25557	1.53525	2.05068	0.372984	0.003166	0.344079	2.45419	0.460846	3.1287	1	0	0	0	0	0	0	0	0	0	0	0	1	---	---	0016747 // transferase activity, transferring groups other than amino-acyl groups // inferred from electronic annotation
Ag.X.486.0_CDS_at	---	X:5934338-5937477 (+) // 100.0 //	7.099	6.27706	5.91112	5.72236	5.90493	6.4762	6.15813	5.66261	3.12577	4.68897	5.41672	4.35386	1.09542	1.90962	1.00997	0.457624	0.010123	0.397999	1.0262	3.09262	1.78586	1	1	1	1	0	0	0	0	0	0	0	1	0	---	---	---
Ag.X.515.0_CDS_at	AGAP000656	X:11705822-11708029 (+) // 100.0 //	6.59257	6.54631	6.69823	6.80083	6.04465	7.7024	7.13238	6.9917	0.111853	0.290431	0.686755	2.24522	0.456084	0.896986	2.00378	0.280253	2.7991	3.33004	2.88506	3.5843	0.521405	0	0	0	0	0	0	0	0	0	1	0	1	0	---	0005794 // Golgi apparatus // inferred from electronic annotation /// 0016020 // membrane // inferred from electronic annotation /// 0016021 // integral to membrane // inferred from electronic annotation	0005509 // calcium ion binding // inferred from electronic annotation /// 0005529 // sugar binding // inferred from electronic annotation /// 0016740 // transferase activity // inferred from electronic annotation /// 0016757 // transferase activity, trans
Ag.2L.235.0_CDS_at	AGAP007711	2L:49177934-49179276 (-) // 100.0 //	7.34881	10.2244	11.2893	10.554	10.5899	9.171	10.3736	11.1995	2.38865	3.49353	2.73446	2.51993	0.639262	0.152652	0.157248	0.397172	0.339106	0.013499	2.18426	3.74171	1.39073	0	1	0	0	0	0	0	0	0	0	0	1	0	---	---	---
Ag.2L.989.0_CDS_at	AGAP006177	2L:27762300-27763185 (-) // 100.0 //	7.91862	10.0428	11.092	11.0002	10.7902	9.69772	10.7192	10.9226	3.62054	5.48183	5.33215	4.60945	1.49428	1.3216	0.853945	0.076197	0.268614	0.175368	2.80745	3.36937	0.385786	1	1	1	1	0	0	0	0	0	0	0	1	0	---	---	---
Ag.3R.383.0_CDS_a_at	AGAP007990	3R:3835181-3836852 (-) // 99.94 //	7.8346	9.62214	10.8898	10.9052	12.3976	10.119	10.433	11.7665	1.87795	3.63266	3.65322	5.10607	1.18699	1.2064	2.9691	0.008293	1.35131	1.33284	0.63707	4.26394	3.53008	0	1	1	1	0	0	0	0	0	0	0	1	1	0008152 // metabolic process // inferred from electronic annotation	---	0016740 // transferase activity // inferred from electronic annotation /// 0016757 // transferase activity, transferring glycosyl groups // inferred from electronic annotation /// 0016758 // transferase activity, transferring hexosyl groups // inferred fr
Ag.2L.2470.0_CDS_at	---	2R:13539681-13541496 (+) // 100.0 // /// 3L:35645630-35647445 (+) // 100.0 // /// UNKN:22015272-22017087 (+) // 100.0 // /// 2L:10802780-10804595 (+) // 100.0 // /// 3R:28276581-28278396 (-) // 100.0 // /// UNKN:32958299-32958949 (-) // 37.78 // /// 2L:19	2.647	3.51104	4.33604	5.31999	5.91863	3.44906	4.39446	4.99707	0.856018	2.09394	3.65976	4.19679	0.80474	2.28664	2.96227	1.01919	1.73848	0.478178	2.76487	4.39652	1.65386	0	0	1	1	0	0	0	0	0	0	0	1	0	---	---	---
Ag.3R.73.0_CDS_at	AGAP008358	3R:9926867-9927906 (+) // 100.0 //	3.71521	3.24605	3.9553	4.67067	4.76356	5.22743	3.49191	3.40148	0.882411	0.369982	2.27224	2.31812	1.53796	3.6765	3.61937	1.55571	1.65179	0.11139	3.3885	3.55586	0.101156	0	0	0	0	0	1	1	0	0	0	1	1	0	0055114 // oxidation reduction // inferred from electronic annotation	---	0004497 // monooxygenase activity // inferred from electronic annotation /// 0005506 // iron ion binding // inferred from electronic annotation /// 0009055 // electron carrier activity // inferred from electronic annotation /// 0016491 // oxidoreductase a
Ag.2L.1310.0_CDS_s_at	AGAP004759 /// AGAP012804	2L:3075362-3076043 (+) // 100.0 // /// UNKN:30185581-30186262 (-) // 100.0 //	9.45861	10.3326	10.7993	10.6705	9.86265	10.7147	11.1184	11.1483	3.32019	5.23226	4.7369	1.11334	1.49907	0.970836	1.36451	0.281294	3.29002	2.75659	3.18144	3.41091	0.139231	1	1	1	0	0	0	0	0	1	0	1	1	0	---	0005622 // intracellular // inferred from electronic annotation	0003676 // nucleic acid binding // inferred from electronic annotation /// 0004527 // exonuclease activity // inferred from electronic annotation
Ag.2L.2166.1_a_at	AGAP007064	2L:42129452-42133678 (+) // 100.0 //	10.073	9.87058	9.81758	9.81962	9.12944	10.49	10.109	9.90566	0.495414	0.670516	0.663499	3.32719	0.101721	0.097455	2.48454	0.003535	2.26192	2.27044	2.73004	4.11741	1.30738	0	0	0	1	0	0	0	0	0	0	0	1	0	---	---	---
Ag.2L.657.0_CDS_a_at	AGAP006462	2L:32470453-32473657 (+) // 100.0 //	9.26022	9.55273	9.72049	9.71406	9.30982	10.4016	10.1026	10.0251	1.76551	3.12719	3.07546	0.16742	0.837691	0.79514	1.24235	0.020514	2.47664	2.42803	2.53965	3.22436	0.476618	0	1	1	0	0	0	0	0	0	0	0	1	0	0032312 // regulation of ARF GTPase activity // inferred from electronic annotation	---	0008060 // ARF GTPase activator activity // inferred from electronic annotation /// 0008270 // zinc ion binding // inferred from electronic annotation
Ag.2R.103.0_CDS_at	AGAP002156	2R:16572531-16574147 (+) // 100.0 //	8.39933	9.1701	10.3354	9.74766	9.32142	8.47425	9.08626	9.7157	1.12409	3.6366	2.35454	1.28998	1.95133	0.763341	0.134868	0.781246	1.46544	0.464482	1.36446	3.06904	1.41326	0	1	0	0	0	0	0	0	0	0	0	1	0	0007165 // signal transduction // inferred from electronic annotation /// 0007186 // G-protein coupled receptor protein signaling pathway // inferred from electronic annotation	0016021 // integral to membrane // inferred from electronic annotation	0001584 // rhodopsin-like receptor activity // inferred from electronic annotation /// 0004871 // signal transducer activity // inferred from electronic annotation /// 0004872 // receptor activity // inferred from electronic annotation /// 0004930 // G-pr
Ag.3L.11.0_CDS_s_at	AGAP010724 /// AGAP012885	3L:8992159-8993131 (-) // 100.0 // /// UNKN:36519916-36520869 (-) // 95.27 // /// UNKN:36519916-36520869 (-) // 94.14 //	9.50626	10.2866	11.0605	11.003	10.7526	10.5553	11.1782	11.2346	2.56671	5.4736	5.28178	4.05253	2.54011	2.3046	1.1789	0.099405	0.676866	0.51687	3.14079	3.41785	0.171938	0	1	1	1	0	0	0	0	0	0	1	1	0	0006334 // nucleosome assembly // inferred from electronic annotation /// 0006334 // nucleosome assembly // inferred from sequence or structural similarity	0000786 // nucleosome // inferred from electronic annotation /// 0000786 // nucleosome // inferred from sequence or structural similarity /// 0005634 // nucleus // inferred from electronic annotation /// 0005694 // chromosome // inferred from electronic a	0003677 // DNA binding // inferred from electronic annotation /// 0003677 // DNA binding // inferred from sequence or structural similarity
Ag.3L.2105.0_CDS_at	AGAP012383	3L:41357385-41362101 (-) // 100.0 //	10.4088	10.4439	10.4119	9.96521	9.15977	9.88237	10.5268	9.67594	0.08027	0.00675	1.81576	5.4722	0.072465	2.0064	5.61542	1.83295	5.48528	3.46277	2.96285	0.752116	3.8677	0	0	0	1	0	0	1	0	1	1	0	0	1	0006810 // transport // inferred from electronic annotation	0016020 // membrane // inferred from electronic annotation /// 0016021 // integral to membrane // inferred from electronic annotation	0005215 // transporter activity // inferred from electronic annotation
Ag.3L.280.0_CDS_a_at	AGAP011204	3L:19311466-19315804 (+) // 94.37 // /// 3L:19311466-19315980 (+) // 100.0 //	8.8521	10.2699	10.256	9.7306	9.32657	11.2103	10.7179	10.6839	3.86104	3.81935	2.17228	0.862578	0.017221	1.13649	2.15588	1.09728	2.11512	0.696497	2.90453	3.1082	0.116213	1	1	0	0	0	0	0	0	0	0	0	1	0	---	---	0003676 // nucleic acid binding // inferred from electronic annotation
Ag.3R.236.0_CDS_a_at	AGAP009182	3R:28208265-28210272 (-) // 100.0 //	9.481	9.55444	9.81349	9.79058	8.84414	10.7231	10.1962	9.99908	0.158408	1.04704	0.951143	2.24019	0.749563	0.663151	2.57104	0.044698	3.71582	3.61729	2.21037	3.10612	0.648004	0	0	0	0	0	0	0	0	1	1	0	1	0	0006810 // transport // inferred from electronic annotation /// 0015031 // protein transport // inferred from electronic annotation /// 0065002 // intracellular protein transport across a membrane // inferred from electronic annotation	0016020 // membrane // inferred from electronic annotation /// 0016021 // integral to membrane // inferred from electronic annotation	0015450 // P-P-bond-hydrolysis-driven protein transmembrane transporter activity // inferred from electronic annotation
Ag.3R.482.0_UTR_at	AGAP009498	3R:34749131-34759566 (+) // 100.0 //	10.7731	10.093	10.574	10.5419	10.6806	10.8642	11.1015	11.3244	3.00389	0.599646	0.729656	0.210812	1.94339	1.77534	2.27846	0.070328	0.249484	0.343123	2.13171	4.15542	1.98306	1	0	0	0	0	0	0	0	0	0	0	1	0	0006810 // transport // inferred from electronic annotation	0016021 // integral to membrane // inferred from electronic annotation	0005215 // transporter activity // inferred from electronic annotation
Ag.3R.692.0_UTR_a_at	---	3R:44029410-44030554 (+) // 100.0 //	9.24488	9.5551	10.0592	10.2884	10.3195	10.3454	10.5391	10.7001	1.19661	4.01894	5.18267	4.94694	2.27379	3.57807	3.43607	0.797074	0.85246	0.068113	1.53671	3.04806	1.21887	0	1	1	1	0	1	1	0	0	0	0	1	0	---	---	---
Ag.2L.1186.0_CDS_at	AGAP005499	2L:16238891-16239774 (-) // 100.0 //	10.8888	8.88313	9.53142	9.58752	6.26102	9.55388	10.1865	7.30304	5.73094	3.86691	3.68974	10.1373	1.54592	1.72627	6.76504	0.077421	8.03438	8.13471	1.9877	6.25163	7.26671	1	1	1	1	0	0	1	0	1	1	0	1	1	0008152 // metabolic process // inferred from electronic annotation /// 0055114 // oxidation reduction // inferred from electronic annotation	---	0003824 // catalytic activity // inferred from electronic annotation /// 0005488 // binding // inferred from electronic annotation /// 0016491 // oxidoreductase activity // inferred from electronic annotation
Ag.2R.2138.0_CDS_a_at	AGAP001956	2R:12803733-12805138 (-) // 100.0 //	10.6568	8.70173	8.45946	8.16615	6.50337	9.82991	9.5659	6.75099	3.42835	3.90927	4.46849	6.69936	0.236276	0.636904	3.58939	0.297272	3.13554	2.57412	0.327914	5.26933	4.92546	1	1	1	1	0	0	1	0	1	0	0	1	1	---	---	---
Ag.3R.26.0_CDS_at	AGAP009194	3R:28597685-28598640 (-) // 95.19 // /// 3R:28597655-28598640 (-) // 98.8 //	11.3085	9.32799	9.0142	8.82189	7.9592	8.91445	8.25944	7.1814	7.92467	8.79958	9.28736	10.6505	1.00566	1.90602	5.4548	0.526175	4.20199	3.35933	0.985281	3.09911	1.83609	1	1	1	1	0	0	1	0	1	1	0	1	0	---	---	0016740 // transferase activity // inferred from electronic annotation
Ag.2L.79.0_CDS_at	AGAP006371	2L:30561631-30563193 (-) // 99.6 //	8.37677	7.52759	8.45417	8.45501	11.3663	7.85315	9.1599	9.53612	1.10719	0.062732	0.06346	4.74612	1.24528	1.24681	6.01528	0.00064	4.62146	4.62009	3.48381	4.36392	0.810139	0	0	0	1	0	0	1	0	1	1	1	1	0	0005975 // carbohydrate metabolic process // inferred from electronic annotation	---	0003824 // catalytic activity // inferred from electronic annotation /// 0043169 // cation binding // inferred from electronic annotation
Ag.3R.2394.0_CDS_a_at	AGAP009122	3R:26188237-26189012 (-) // 100.0 //	10.2847	11.3316	10.0451	8.53108	6.77865	9.0185	9.11569	7.17924	0.824277	0.134802	1.64759	3.55386	1.08708	2.991	4.70636	1.35368	3.27563	1.48527	0.095662	3.18029	3.34465	0	0	0	1	0	0	1	0	1	0	0	1	1	0006508 // proteolysis // inferred from electronic annotation	---	0003824 // catalytic activity // inferred from electronic annotation /// 0004252 // serine-type endopeptidase activity // inferred from electronic annotation
Ag.2L.2781.0_CDS_at	AGAP007479	2L:46844094-46845052 (-) // 100.0 //	9.09676	9.21073	8.20446	8.16075	6.71554	8.51863	7.97785	6.42446	0.174844	2.42098	2.57045	6.36889	2.81013	2.95859	6.6262	0.060869	4.03978	3.91071	1.02078	4.49356	3.44998	0	0	0	1	0	0	1	0	1	1	0	1	1	0006555 // methionine metabolic process // inferred from electronic annotation /// 0055114 // oxidation reduction // inferred from electronic annotation	---	0004489 // methylenetetrahydrofolate reductase (NADPH) activity // inferred from electronic annotation /// 0016491 // oxidoreductase activity // inferred from electronic annotation
Ag.2L.903.1_CDS_at	AGAP006370	2L:30558722-30561624 (+) // 100.0 //	9.73327	9.47524	9.48401	8.76729	7.41896	9.58665	8.86688	7.63863	0.246736	0.236788	1.35284	3.69093	0.006845	0.890466	3.22282	0.905296	3.23894	1.90256	1.44827	4.19528	2.69636	0	0	0	1	0	0	1	0	1	0	0	1	0	---	---	0042302 // structural constituent of cuticle // inferred from electronic annotation
Ag.2R.1777.0_CDS_a_at	AGAP004199	2R:51699437-51702180 (-) // 100.0 //	8.56408	8.79608	9.27612	8.90056	7.89155	9.2372	9.60348	8.92137	0.520755	2.30091	0.849357	1.93508	1.36977	0.195968	2.81645	0.984293	4.55085	3.21	1.50129	1.24698	3.04198	0	0	0	0	0	0	0	0	1	1	0	0	1	0006810 // transport // inferred from electronic annotation /// 0006811 // ion transport // inferred from electronic annotation /// 0006814 // sodium ion transport // inferred from electronic annotation	0016020 // membrane // inferred from electronic annotation /// 0016021 // integral to membrane // inferred from electronic annotation	0005215 // transporter activity // inferred from electronic annotation
Ag.2R.380.0_CDS_a_at	AGAP002503	2R:22051074-22066256 (-) // 100.0 //	8.97649	8.44384	9.63887	8.75543	7.53875	8.05218	8.85554	9.14657	0.745081	0.997368	0.245631	2.50715	2.18674	0.37321	1.36884	1.46941	3.91779	2.026	2.47826	3.40533	0.709284	0	0	0	0	0	0	0	0	1	0	0	1	0	0008152 // metabolic process // inferred from electronic annotation	---	0003824 // catalytic activity // inferred from electronic annotation
Ag.UNKN.96.1_CDS_a_at	AGAP010326	3L:850533-859432 (-) // 97.52 // /// 3L:850533-859465 (-) // 100.0 //	8.67969	9.44995	9.31842	8.53194	6.44329	8.4007	9.38547	5.96859	0.973464	0.75776	0.127091	3.47889	0.111681	1.23301	4.78285	1.00113	4.57044	3.21387	1.40949	3.79726	5.03607	0	0	0	1	0	0	1	0	1	1	0	1	1	0006810 // transport // inferred from electronic annotation	0016020 // membrane // inferred from electronic annotation /// 0016021 // integral to membrane // inferred from electronic annotation	0005215 // transporter activity // inferred from electronic annotation
Ag.2L.719.1_a_at	AGAP007250	2L:44653283-44657449 (-) // 98.78 // /// 2L:44653283-44657449 (-) // 100.0 //	8.97163	6.35392	5.86579	5.45478	5.51173	6.30243	5.99734	5.74545	7.22543	8.22085	8.96518	8.40433	1.06438	2.38788	1.98861	0.844864	0.626045	0.0729	1.98662	3.73167	1.57843	1	1	1	1	0	0	0	0	0	0	0	1	0	---	---	---
Ag.2L.743.0_CDS_a_at	AGAP005323	2L:14061096-14073092 (+) // 100.0 //	8.60952	8.33055	8.2411	7.77045	5.50056	7.97148	6.93281	6.44162	0.355692	0.505415	1.51007	6.18688	0.095248	0.876978	5.68748	0.695667	5.52098	4.59148	3.56196	4.95142	1.56752	0	0	0	1	0	0	1	0	1	1	1	1	0	0008152 // metabolic process // inferred from electronic annotation	---	0003824 // catalytic activity // inferred from electronic annotation /// 0005488 // binding // inferred from electronic annotation /// 0016491 // oxidoreductase activity // inferred from electronic annotation
Ag.3R.1207.0_CDS_at	---	3R:6391483-6392828 (+) // 100.0 //	7.51386	7.78148	6.86104	7.12544	6.30849	8.4513	6.64767	7.781	0.412305	1.33605	0.66661	2.68551	2.10535	1.34492	3.41153	0.406067	0.962127	1.62697	3.43026	1.10135	2.09847	0	0	0	0	0	0	1	0	0	0	1	0	0	---	---	---
Ag.UNKN.96.0_CDS_a_at	AGAP010326	3L:850533-859457 (-) // 100.0 // /// 3L:850533-859432 (-) // 98.1 //	7.29417	8.14264	8.18334	7.57856	5.70709	7.1626	8.06129	5.20432	1.0703	1.14005	0.26288	2.21914	0.031189	0.621214	3.71919	0.680808	3.78849	2.72926	1.42369	3.40452	4.73529	0	0	0	0	0	0	1	0	1	0	0	1	1	0006810 // transport // inferred from electronic annotation	0016020 // membrane // inferred from electronic annotation /// 0016021 // integral to membrane // inferred from electronic annotation	0005215 // transporter activity // inferred from electronic annotation
Ag.X.233.0_CDS_at	AGAP000154	X:2485051-2486865 (+) // 100.0 //	7.35017	7.56784	7.08851	6.64271	5.40647	6.64106	6.48994	5.5531	0.341984	0.430439	1.60507	4.884	0.951263	2.27892	5.4129	0.863123	4.20852	2.96705	0.3798	3.92891	3.42297	0	0	0	1	0	0	1	0	1	0	0	1	1	0008152 // metabolic process // inferred from electronic annotation	---	0003824 // catalytic activity // inferred from electronic annotation
Ag.2R.1575.1_CDS_a_at	AGAP003261	2R:34564235-34566818 (+) // 99.94 //	8.87187	5.46626	5.20513	4.28309	4.11838	5.78576	4.70015	4.50657	3.92338	4.24856	5.32387	5.1141	0.155555	1.02583	1.10213	0.7348	0.825342	0.085645	2.64593	3.13499	0.314599	1	1	1	1	0	0	0	0	0	0	0	1	0	---	---	---
Ag.3R.1552.0_CDS_at	AGAP009869	3R:44599529-44600220 (-) // 100.0 //	7.78732	5.66376	4.37435	4.78589	3.99225	5.40907	3.78599	3.21023	3.25705	5.38474	4.74962	5.53355	1.73998	1.03911	2.20729	0.386025	0.32006	0.818425	2.63183	3.57022	0.741426	1	1	1	1	0	0	0	0	0	0	0	1	0	---	---	0042302 // structural constituent of cuticle // inferred from electronic annotation
Ag.2R.2376.0_CDS_at	AGAP001190	2R:1173921-1175549 (+) // 100.0 //	6.55239	7.55542	8.86325	9.74384	9.07182	10.8831	8.87572	8.33539	2.20586	5.60652	7.37758	5.65503	3.06466	5.32746	3.33108	1.86286	0.259735	1.17126	3.39632	4.21447	0.717853	0	1	1	1	1	1	1	0	0	0	1	1	0	0006508 // proteolysis // inferred from electronic annotation	---	0003824 // catalytic activity // inferred from electronic annotation /// 0004252 // serine-type endopeptidase activity // inferred from electronic annotation
Ag.3R.2476.0_CDS_a_at	AGAP009551	3R:36043410-36044140 (-) // 100.0 //	7.28046	8.30318	9.51918	9.91997	10.4774	8.48129	9.61812	9.73539	0.854717	2.41603	2.9598	3.38761	1.07853	1.58147	2.10943	0.2594	0.707329	0.352996	3.42979	3.75859	0.222295	0	0	0	1	0	0	0	0	0	0	1	1	0	---	---	0008146 // sulfotransferase activity // inferred from electronic annotation
Ag.2L.1192.0_CDS_at	AGAP005705	2L:19205267-19206091 (-) // 100.0 //	6.35842	6.39069	6.0889	5.69312	4.44539	7.29321	6.60428	4.97359	0.026067	0.264324	0.834932	3.00805	0.303072	0.88957	3.06871	0.424313	2.49725	1.74998	1.78561	5.66976	4.32941	0	0	0	1	0	0	1	0	0	0	0	1	1	0006508 // proteolysis // inferred from electronic annotation	---	0003824 // catalytic activity // inferred from electronic annotation /// 0004252 // serine-type endopeptidase activity // inferred from electronic annotation
Ag.3L.1551.0_CDS_a_at	AGAP011653	3L:30823598-30824580 (+) // 100.0 //	6.02427	7.36904	5.62199	5.52177	4.66539	6.88543	5.22573	5.48415	1.866	0.380411	0.504323	1.70901	2.6084	2.79375	3.97145	0.076809	1.06724	0.919642	3.62031	3.07356	0.391287	0	0	0	0	0	0	1	0	0	0	1	1	0	0006508 // proteolysis // inferred from electronic annotation	---	0008239 // dipeptidyl-peptidase activity // inferred from electronic annotation
Ag.3R.1844.1_a_at	AGAP009121	3R:26186609-26187358 (+) // 100.0 //	6.45692	7.27671	6.40425	5.76035	4.28722	7.20391	6.00504	4.64323	0.775366	0.032905	0.625226	2.53961	0.84253	1.76801	3.71456	0.564249	2.46266	1.53578	1.43407	3.35846	1.67759	0	0	0	0	0	0	1	0	0	0	0	1	0	0006508 // proteolysis // inferred from electronic annotation	---	0003824 // catalytic activity // inferred from electronic annotation /// 0004252 // serine-type endopeptidase activity // inferred from electronic annotation /// 0008233 // peptidase activity // inferred from electronic annotation /// 0016787 // hydrolase
Ag.X.194.0_CDS_at	AGAP000357	X:6350260-6351217 (-) // 100.0 //	5.50098	8.70968	6.02325	5.57165	4.06488	6.99484	6.5832	5.92422	2.23352	0.215301	0.024754	0.691438	1.77256	2.17064	3.20248	0.181759	1.04657	0.736839	1.18998	3.51841	2.11323	0	0	0	0	0	0	1	0	0	0	0	1	0	---	0005576 // extracellular region // inferred from electronic annotation	---
Ag.2L.1721.0_CDS_at	AGAP006926	2L:40078812-40079751 (-) // 100.0 //	8.66056	7.42033	7.34809	6.89117	7.55431	6.07566	7.75438	7.67631	2.72745	2.92202	4.11102	2.14323	0.081188	0.88869	0.147538	0.730703	0.243319	1.08524	4.13927	3.9709	0.113697	0	0	1	0	0	0	0	0	0	0	1	1	0	0008152 // metabolic process // inferred from electronic annotation /// 0055114 // oxidation reduction // inferred from electronic annotation	---	0003824 // catalytic activity // inferred from electronic annotation /// 0005488 // binding // inferred from electronic annotation /// 0016491 // oxidoreductase activity // inferred from electronic annotation
Ag.2L.1961.0_CDS_at	AGAP005727	2L:19754058-19765598 (+) // 100.0 //	7.47488	7.58506	6.91801	6.74968	7.77452	6.11413	6.67627	7.0979	0.204862	1.63719	2.31033	0.644444	2.07533	2.75672	0.358612	0.340799	2.58507	3.21179	2.55046	4.36362	1.83709	0	0	0	0	0	0	0	0	0	1	0	1	0	0006355 // regulation of transcription, DNA-dependent // inferred from electronic annotation /// 0045449 // regulation of transcription // inferred from electronic annotation	0005634 // nucleus // inferred from electronic annotation	0003677 // DNA binding // inferred from electronic annotation /// 0003700 // transcription factor activity // inferred from electronic annotation /// 0043565 // sequence-specific DNA binding // inferred from electronic annotation
Ag.2R.1449.1_CDS_at	AGAP003915	2R:46223836-46224498 (-) // 97.66 //	6.60415	6.94266	6.69486	6.98767	7.61784	6.65768	7.03087	7.39851	1.24928	0.230853	1.4774	4.40734	0.821394	0.103966	2.77694	1.02755	3.98823	2.55016	1.89971	3.88911	1.86631	0	0	0	1	0	0	0	0	1	0	0	1	0	---	---	---
Ag.3L.1154.0_CDS_at	AGAP011333	3L:21154871-21172618 (-) // 100.0 // /// 3L:21154871-21172602 (-) // 99.67 //	7.90848	7.108	6.83923	6.93866	7.05047	7.34049	7.01614	6.82416	2.91428	4.06068	3.64615	2.88738	0.694444	0.383153	0.09957	0.201479	0.459533	0.211183	2.165	3.52077	1.14131	0	1	1	0	0	0	0	0	0	0	0	1	0	0008152 // metabolic process // inferred from electronic annotation	---	0003824 // catalytic activity // inferred from electronic annotation
Ag.3L.2082.0_CDS_at	---	3L:39533557-39536761 (-) // 100.0 //	7.70413	7.41241	7.63464	7.89997	8.28395	7.26048	7.88147	7.90037	1.01642	0.168392	0.598388	2.28339	0.706596	2.01737	3.72589	0.894823	2.63243	1.32653	3.70969	3.81229	0.062835	0	0	0	0	0	0	1	0	0	0	1	1	0	---	---	---
Ag.3R.1082.0_CDS_at	AGAP008721	3R:16051032-16056015 (-) // 100.0 //	6.92797	7.00476	6.85306	7.00979	7.4203	6.8034	7.09304	7.37157	0.292602	0.283929	0.316171	2.94531	0.694441	0.015359	2.38883	0.725122	3.47846	2.35224	1.56171	3.30612	1.48817	0	0	0	0	0	0	0	0	1	0	0	1	0	0006810 // transport // inferred from electronic annotation /// 0055085 // transmembrane transport // inferred from electronic annotation	0016020 // membrane // inferred from electronic annotation /// 0016021 // integral to membrane // inferred from electronic annotation	0005215 // transporter activity // inferred from electronic annotation /// 0022891 // substrate-specific transmembrane transporter activity // inferred from electronic annotation
Ag.X.221.0_CDS_at	AGAP000717	X:13042227-13064106 (-) // 100.0 //	7.12316	7.19892	7.5294	7.6074	7.17024	8.01047	7.87316	7.63984	0.294028	2.6142	3.23159	0.153685	2.01057	2.63212	0.088615	0.304672	2.02666	2.60217	1.01006	3.22256	1.95101	0	0	1	0	0	0	0	0	0	0	0	1	0	---	---	---
Ag.X.346.0_CDS_a_at	AGAP000076	X:1254484-1259982 (-) // 100.0 // /// X:1254494-1259982 (-) // 99.74 //	7.72484	7.40785	6.97664	7.25213	8.00911	7.78914	7.36502	7.22794	2.09217	5.51919	3.41795	1.63883	3.06929	0.810214	4.10069	1.7412	6.83935	5.18712	2.29297	3.08983	0.560509	0	1	1	0	1	0	1	0	1	1	0	1	0	0045449 // regulation of transcription // inferred from electronic annotation	0005634 // nucleus // inferred from electronic annotation	0030528 // transcription regulator activity // inferred from electronic annotation
Ag.X.361.0_CDS_at	---	X:12626086-12627763 (-) // 100.0 //	8.22175	7.6807	7.44161	7.31942	7.31599	8.11149	7.71737	7.56798	2.87182	4.34859	5.04016	4.68517	0.985914	1.71559	1.56814	0.409635	0.38504	0.007935	2.92154	3.97161	0.917779	0	1	1	1	0	0	0	0	0	0	0	1	0	---	---	---
Ag.UNKN.46.0_UTR_a_at	---	3L:26293958-26295679 (-) // 48.62 //	12.851	12.4692	10.7941	8.91241	8.48358	10.8318	10.3924	7.97606	1.09626	7.37729	11.3219	11.4876	6.22964	10.6822	10.9122	6.87124	7.60337	1.15552	0.894178	6.09711	5.43458	0	1	1	1	1	1	1	1	1	0	0	1	1	---	---	---
Ag.2L.1715.0_CDS_at	AGAP006888	2L:39367817-39371332 (-) // 100.0 //	7.28319	7.89827	7.68555	8.23699	8.41673	7.78219	8.17357	8.33643	2.58654	1.49023	4.29188	4.737	0.635188	1.18236	1.88313	2.25384	2.90895	0.462278	2.11888	3.08498	0.708533	0	0	1	1	0	0	0	0	0	0	0	1	0	0032312 // regulation of ARF GTPase activity // inferred from electronic annotation	---	0008060 // ARF GTPase activator activity // inferred from electronic annotation /// 0008270 // zinc ion binding // inferred from electronic annotation
Ag.2L.268.0_CDS_a_at	AGAP005672	2L:18534498-18542604 (-) // 99.77 // /// 2L:18534488-18542604 (-) // 100.0 //	8.46745	9.22127	9.40017	9.39301	8.47039	9.96685	9.5653	9.44423	3.12405	3.98037	3.94703	0.005207	0.476933	0.452712	2.8347	0.013851	3.64187	3.61024	2.6829	3.49679	0.615922	1	1	1	0	0	0	0	0	1	1	0	1	0	0016246 // RNA interference // inferred from electronic annotation	0016442 // RNA-induced silencing complex // inferred from electronic annotation	0003676 // nucleic acid binding // inferred from electronic annotation /// 0005515 // protein binding // inferred from electronic annotation /// 0016788 // hydrolase activity, acting on ester bonds // inferred from electronic annotation
Ag.2R.1306.0_CDS_at	---	2R:38516457-38518168 (+) // 100.0 //	7.72713	8.69264	8.69343	8.69285	8.70054	7.35963	7.81806	8.4094	3.71403	3.71743	3.71493	3.43483	0.001369	0.000362	0.012822	0.001006	0.011522	0.012478	1.26866	3.26827	1.73857	1	1	1	1	0	0	0	0	0	0	0	1	0	---	---	---
Ag.2R.1373.0_CDS_at	AGAP001638	2R:7235282-7238234 (-) // 100.0 //	8.10023	8.74434	9.04646	9.49713	9.47438	10.7087	8.2441	8.47491	1.90396	3.08559	4.73839	4.30263	0.692058	2.3284	2.02734	1.18217	0.993777	0.032766	4.38542	4.0326	0.274738	0	1	1	1	0	0	0	0	0	0	1	1	0	---	---	---
Ag.2R.2140.0_CDS_a_at	AGAP001966	2R:12976859-12985268 (-) // 100.0 //	7.50246	8.23412	8.64177	8.8781	9.52351	6.96785	8.05078	8.21641	1.68906	2.96772	3.69433	5.09893	0.770844	1.42455	3.13748	0.380993	1.95095	1.2882	2.59466	3.01139	0.25598	0	0	1	1	0	0	1	0	0	0	0	1	0	0006810 // transport // inferred from electronic annotation /// 0006811 // ion transport // inferred from electronic annotation /// 0006814 // sodium ion transport // inferred from electronic annotation	0016020 // membrane // inferred from electronic annotation /// 0016021 // integral to membrane // inferred from electronic annotation	0005215 // transporter activity // inferred from electronic annotation
Ag.2R.502.0_CDS_at	AGAP002396	2R:20906136-20909873 (+) // 100.0 //	8.40635	8.82273	9.24484	9.30328	8.35817	10.2571	9.67344	9.60023	1.62039	3.85118	4.14395	0.101471	1.65011	1.95758	1.69168	0.137009	3.76174	4.03491	2.69696	3.0482	0.211478	0	1	1	0	0	0	0	0	1	1	0	1	0	---	---	---
Ag.3R.1937.0_CDS_at	AGAP009616	3R:37040354-37042140 (+) // 100.0 //	8.18538	7.56406	7.62507	8.08122	9.2232	7.27108	7.92412	7.86471	1.71322	1.49295	0.175884	2.9813	0.096568	1.34076	4.98478	1.13225	4.80267	3.33757	3.03665	2.75184	0.166543	0	0	0	0	0	0	1	0	1	1	1	0	0	0006811 // ion transport // inferred from electronic annotation	0016020 // membrane // inferred from electronic annotation /// 0016021 // integral to membrane // inferred from electronic annotation /// 0045211 // postsynaptic membrane // inferred from electronic annotation	0005230 // extracellular ligand-gated ion channel activity // inferred from electronic annotation /// 0030594 // neurotransmitter receptor activity // inferred from electronic annotation
Ag.UNKN.144.0_CDS_at	AGAP012643	UNKN:22128461-22130074 (+) // 100.0 //	8.17321	8.19465	8.57433	9.03755	9.30376	7.66322	8.04518	8.42305	0.033846	1.02893	2.81222	3.52487	0.955638	2.72713	3.44853	1.24917	2.06078	0.539652	1.63889	3.4799	1.61746	0	0	0	1	0	0	1	0	0	0	0	1	0	0006810 // transport // inferred from electronic annotation /// 0006865 // amino acid transport // inferred from electronic annotation	0016020 // membrane // inferred from electronic annotation /// 0016021 // integral to membrane // inferred from electronic annotation	0015171 // amino acid transmembrane transporter activity // inferred from electronic annotation
Ag.X.1343.0_at	---	X:1017222-1017520 (+) // 100.0 //	8.28661	8.81342	8.31138	8.30532	9.23075	9.00399	8.72338	8.24177	1.59225	0.041535	0.031037	3.03634	1.49307	1.51722	1.04976	0.00982	2.94106	2.9644	1.24605	3.78749	2.38213	0	0	0	1	0	0	0	0	0	0	0	1	0	---	---	---
Ag.X.257.0_CDS_a_at	AGAP000735	X:13423341-13428283 (-) // 100.0 //	7.72068	8.26398	8.41758	8.09358	8.00122	9.2254	8.96341	8.74534	2.86772	3.82862	1.77641	1.09438	0.544913	0.623868	1.002	1.47342	1.85565	0.262425	2.02709	3.80348	1.62834	0	1	0	0	0	0	0	0	0	0	0	1	0	0006412 // translation // inferred from electronic annotation /// 0006418 // tRNA aminoacylation for protein translation // inferred from electronic annotation /// 0006427 // histidyl-tRNA aminoacylation // inferred from electronic annotation	0005737 // cytoplasm // inferred from electronic annotation	0000166 // nucleotide binding // inferred from electronic annotation /// 0004812 // aminoacyl-tRNA ligase activity // inferred from electronic annotation /// 0004821 // histidine-tRNA ligase activity // inferred from electronic annotation /// 0005524 // A
Ag.2L.2603.1_at	AGAP006480	2L:32842108-32843886 (-) // 100.0 //	12.4971	10.6133	10.0209	9.44407	8.09445	10.4754	9.41602	7.50712	4.17238	5.48779	6.60723	8.269	0.96856	2.38474	5.18372	0.934471	3.9329	2.59163	2.4937	6.09603	4.39454	1	1	1	1	0	0	1	0	1	0	0	1	1	---	---	---
Ag.2L.446.0_CDS_at	AGAP005501	2L:16245019-16246926 (+) // 100.0 //	11.067	10.156	9.93799	9.96095	8.11819	10.0531	10.1206	8.28799	1.52207	2.02051	1.96719	5.50527	0.240393	0.210805	3.77146	0.021062	3.31592	3.36448	0.124262	5.16384	5.30898	0	0	0	1	0	0	1	0	1	1	0	1	1	0008152 // metabolic process // inferred from electronic annotation /// 0055114 // oxidation reduction // inferred from electronic annotation	---	0003824 // catalytic activity // inferred from electronic annotation /// 0005488 // binding // inferred from electronic annotation /// 0016491 // oxidoreductase activity // inferred from electronic annotation
Ag.2R.2139.0_CDS_at	---	2R:12806261-12806668 (-) // 100.0 //	11.7468	10.9651	10.4527	10.1866	8.32845	10.163	10.0974	9.01823	2.45757	4.40336	5.30729	9.31289	1.41437	2.44474	7.76136	0.589761	6.53344	5.81136	0.100529	3.06797	2.88871	0	1	1	1	0	0	1	0	1	1	0	1	0	---	---	---
Ag.3R.169.0_UTR_s_at	AGAP007963	3R:3357052-3377947 (+) // 100.0 //	11.86	11.2622	10.0252	9.18375	8.53333	10.0605	9.38522	8.52749	1.93512	6.60322	8.79381	9.64849	4.57457	7.30593	8.44843	2.9758	5.10747	1.95353	2.17003	4.79025	2.8194	0	1	1	1	1	1	1	0	1	0	0	1	0	---	---	0005509 // calcium ion binding // inferred from electronic annotation
Ag.3L.1068.0_CDS_at	AGAP012357	3L:41071926-41073041 (+) // 100.0 //	3.72621	4.72167	4.73458	4.674	5.20193	5.96187	4.14024	4.59266	2.04992	2.08442	1.92302	3.04433	0.013472	0.051772	0.699231	0.066765	0.67452	0.79282	5.24352	4.17771	1.25103	0	0	0	1	0	0	0	0	0	0	1	1	0	0006807 // nitrogen compound metabolic process // inferred from electronic annotation	---	0016810 // hydrolase activity, acting on carbon-nitrogen (but not peptide) bonds // inferred from electronic annotation /// 0016811 // hydrolase activity, acting on carbon-nitrogen (but not peptide) bonds, in linear amides // inferred from electronic anno
Ag.3R.1792.0_CDS_at	AGAP008872	3R:20189226-20190630 (+) // 100.0 //	4.71415	5.36937	5.40737	5.75636	5.79589	5.90311	6.57667	6.38068	2.26764	2.43565	3.94262	3.77314	0.068986	1.12881	1.15992	0.982113	1.02286	0.066245	3.33216	2.32603	0.773569	0	0	1	1	0	0	0	0	0	0	1	0	0	---	---	---
Ag.3R.932.0_CDS_at	---	3R:5055060-5055923 (+) // 100.0 //	4.22219	4.29963	4.97543	5.60741	6.04753	3.88505	5.10448	5.49133	0.079862	1.27507	2.81467	3.55763	1.10168	2.62257	3.38531	1.00656	1.84235	0.562395	2.30783	3.09363	0.551388	0	0	0	1	0	0	1	0	0	0	0	1	0	---	---	---
Ag.UNKN.1662.0_CDS_at	---	2R:61358236-61362756 (-) // 93.54 //	4.17464	4.45441	4.98852	5.73039	6.42288	4.24096	5.22466	5.62957	0.307452	1.23158	2.85918	3.99889	0.700441	2.23251	3.44688	1.08706	2.34899	0.893352	3.87222	5.13759	1.47802	0	0	0	1	0	0	1	0	0	0	1	1	0	---	---	---
Ag.UNKN.1918.0_CDS_at	---	UNKN:12103990-12105699 (-) // 100.0 //	5.35543	5.7701	5.37953	5.5607	6.06469	4.12318	5.61982	5.80762	1.7701	0.056428	0.690668	3.15813	1.6351	0.709078	1.00944	0.586263	3.03115	2.06562	3.97116	4.39421	0.340267	0	0	0	1	0	0	0	0	1	0	1	1	0	---	---	---
Ag.2R.4674.0_at	---	2R:57208151-57208534 (+) // 100.0 //	11.5091	11.1748	10.4431	10.5323	10.899	11.3638	10.6735	10.4254	0.867157	3.82578	3.46765	1.75205	2.44798	2.07394	0.606597	0.167238	1.18627	0.885348	2.30666	3.19093	0.646273	0	1	1	0	0	0	0	0	0	0	0	1	0	---	---	---
Ag.3L.126.1_CDS_at	AGAP011160	3L:18112740-18113914 (-) // 100.0 // /// 3L:18112750-18113914 (-) // 99.1 //	10.1266	10.562	10.7415	10.9062	11.0695	11.3016	11.1342	10.9447	2.97438	4.38672	5.54589	6.14259	0.933946	2.22102	3.25536	0.832358	1.88798	0.742504	1.30267	3.11004	1.52188	0	1	1	1	0	0	1	0	0	0	0	1	0	---	---	---
Ag.3L.386.0_CDS_at	AGAP011616	3L:29873096-29873907 (+) // 100.0 //	10.7851	10.6374	10.6119	11.1171	12.1915	10.2406	11.1803	12.0335	0.226351	0.273629	0.620839	3.6388	0.033187	1.01321	4.06267	1.08626	4.13431	2.64557	3.70335	6.13086	3.38205	0	0	0	1	0	0	1	0	1	0	1	1	1	0006030 // chitin metabolic process // inferred from electronic annotation	0005576 // extracellular region // inferred from electronic annotation	0008061 // chitin binding // inferred from electronic annotation
Ag.3R.2715.0_at	---	3R:8601802-8602333 (+) // 100.0 //	11.6256	11.4527	11.197	11.2919	12.3401	10.9636	11.1023	11.9217	0.516843	1.73085	1.2382	3.00208	0.865924	0.471379	3.85256	0.245913	5.01684	4.59931	0.382557	3.80452	3.28435	0	0	0	1	0	0	1	0	1	1	0	1	1	---	---	---
Ag.3R.3455.0_at	---	3R:6125399-6125970 (-) // 98.28 //	11.4898	11.2864	11.4746	11.2018	11.9708	10.4365	11.2704	11.7487	0.981184	0.046253	1.56624	2.74573	0.884039	0.31591	4.12352	1.45675	2.85195	4.65814	3.89321	5.58371	2.21135	0	0	0	0	0	0	1	0	0	1	1	1	0	---	---	---
Ag.3R.459.0_UTR_at	AGAP009464	3R:33969796-33975498 (+) // 100.0 //	11.2507	11.1799	11.4445	11.6479	12.0577	10.4373	11.2751	11.1876	0.269693	0.981672	2.53155	5.12922	1.49212	3.09172	5.55549	1.04722	3.85825	2.39041	3.33612	2.98995	0.218069	0	0	0	1	0	1	1	0	1	0	1	0	0	---	0016020 // membrane // inferred from electronic annotation	0000166 // nucleotide binding // inferred from electronic annotation /// 0005524 // ATP binding // inferred from electronic annotation /// 0016887 // ATPase activity // inferred from electronic annotation /// 0017111 // nucleoside-triphosphatase activity
Ag.3R.713.0_CDS_s_at	AGAP008219	3R:6976500-6978132 (-) // 100.0 //	9.66221	10.4303	11.5264	11.607	11.9232	10.5802	11.3727	11.7497	1.12845	3.50912	3.68127	3.99313	1.81591	1.99273	2.44901	0.074045	0.427641	0.322294	2.3893	3.55989	0.965111	0	1	1	1	0	0	0	0	0	0	0	1	0	0055114 // oxidation reduction // inferred from electronic annotation	---	0004497 // monooxygenase activity // inferred from electronic annotation /// 0005506 // iron ion binding // inferred from electronic annotation /// 0009055 // electron carrier activity // inferred from electronic annotation /// 0016491 // oxidoreductase a
Ag.X.268.0_CDS_a_at	AGAP000088	X:1459303-1460960 (+) // 100.0 //	10.0453	10.737	10.5856	10.9717	11.1453	9.50015	9.75923	11.2338	2.11314	1.52641	3.04099	3.3985	0.291303	0.503885	0.944564	0.971756	1.44389	0.313351	0.397977	3.80662	3.26902	0	0	1	1	0	0	0	0	0	0	0	1	1	0055114 // oxidation reduction // inferred from electronic annotation	---	0004497 // monooxygenase activity // inferred from electronic annotation /// 0005506 // iron ion binding // inferred from electronic annotation /// 0009055 // electron carrier activity // inferred from electronic annotation /// 0016491 // oxidoreductase a
