# Supplementary material for: Genome-Wide Patterns of Gene Expression during Aging in the African Malaria Vector Anopheles gambiae
Source: PLoS One. 2010 Oct 13;5(10):e13359. doi: 10.1371/journal.pone.0013359 (PMC2954169; doi:10.1371/journal.pone.0013359)
Supplement: Table S3 — Among 276 transcripts, 97 transcripts were influenced by both age and blood feeding. (0.09 MB XLS) [file pone.0013359.s003.xls]

## Sheet: S3
Probe Set ID	Ensembl	Alignments	Mean treatment 01	Mean treatment 04	Mean treatment 10	Mean treatment 19	Mean treatment 28	Mean Treatment 10B	Mean Treatment 19B	Mean Treatment 28B	-log10(p-value) for Diff of treatment = (01) - (04)	-log10(p-value) for Diff of treatment = (01) - (10)	-log10(p-value) for Diff of treatment = (01) - (19)	-log10(p-value) for Diff of treatment = (01) - (28)	-log10(p-value) for Diff of treatment = (04) - (10)	-log10(p-value) for Diff of treatment = (04) - (19)	-log10(p-value) for Diff of treatment = (04) - (28)	-log10(p-value) for Diff of treatment = (10) - (19)	-log10(p-value) for Diff of treatment = (10) - (28)	-log10(p-value) for Diff of treatment = (19) - (28)	-log10(p-value) for Diff of Treatment = (10B) - (19B)	-log10(p-value) for Diff of Treatment = (10B) - (28B)	-log10(p-value) for Diff of Treatment = (19B) - (28B)	Sig Index for Diff of treatment = (01) - (04)	Sig Index for Diff of treatment = (01) - (10)	Sig Index for Diff of treatment = (01) - (19)	Sig Index for Diff of treatment = (01) - (28)	Sig Index for Diff of treatment = (04) - (10)	Sig Index for Diff of treatment = (04) - (19)	Sig Index for Diff of treatment = (04) - (28)	Sig Index for Diff of treatment = (10) - (19)	Sig Index for Diff of treatment = (10) - (28)	Sig Index for Diff of treatment = (19) - (28)	Sig Index for Diff of Treatment = (10B) - (19B)	Sig Index for Diff of Treatment = (10B) - (28B)	Sig Index for Diff of Treatment = (19B) - (28B)	Gene Ontology Biological Process	Gene Ontology Cellular Component	Gene Ontology Molecular Function
Ag.2R.1809.0_CDS_at	AGAP001236	2R:1771016-1772612 (+) // 100.0 //	7.67982	6.06315	7.05166	6.27356	7.29595	6.55536	7.83252	7.71902	3.33961	0.984032	2.82944	0.465128	1.80664	0.243795	2.17854	1.31283	0.265785	1.70601	3.0071	2.73058	0.160409	1	0	0	0	0	0	0	0	0	0	1	0	0	0006810 // transport // inferred from electronic annotation	0016020 // membrane // inferred from electronic annotation /// 0016021 // integral to membrane // inferred from electronic annotation	0005215 // transporter activity // inferred from electronic annotation
Ag.2L.1207.0_CDS_at	AGAP005956	2L:24045925-24048133 (-) // 100.0 //	8.67708	7.63875	7.44792	7.19306	7.27406	6.83392	7.46111	7.69156	4.89779	5.7513	6.77293	6.04388	0.583694	1.80993	1.24917	0.855732	0.468643	0.185316	2.3095	3.21291	0.665659	1	1	1	1	0	0	0	0	0	0	0	1	0	0005975 // carbohydrate metabolic process // inferred from electronic annotation	---	---
Ag.3R.191.3_a_at	AGAP008370	3R:10093783-10094207 (+) // 100.0 //	10.7777	10.344	10.2542	9.39737	6.21208	10.4062	9.89819	9.56264	0.34951	0.442432	1.59769	5.80675	0.05857	0.962336	5.2917	0.842005	5.18132	4.06077	2.11334	3.5913	1.27722	0	0	0	1	0	0	1	0	1	1	0	1	0	0006508 // proteolysis // inferred from electronic annotation	---	0004180 // carboxypeptidase activity // inferred from electronic annotation /// 0008270 // zinc ion binding // inferred from electronic annotation
Ag.2L.10.0_CDS_at	AGAP006187	2L:27931487-27932436 (+) // 100.0 //	7.34613	6.33718	6.77792	6.93856	8.189	13.397	9.02439	6.76876	2.03369	0.944783	0.607744	1.4479	0.6735	1.01968	3.86325	0.19273	2.81701	2.42508	2.59261	3.9059	1.1778	0	0	0	0	0	0	1	0	0	0	0	1	0	---	---	---
Ag.2R.4678.0_at	---	2R:57505186-57505515 (+) // 100.0 // /// 2R:57505191-57505515 (+) // 98.48 //	7.85992	5.46971	4.72148	5.05817	4.9038	6.02111	4.49699	4.55685	4.60991	5.98137	5.38963	5.27083	1.09446	0.496339	0.679707	0.384848	0.168505	0.139461	3.47432	3.34351	0.076561	1	1	1	1	0	0	0	0	0	0	1	1	0	---	---	---
Ag.UNKN.1744.0_CDS_s_at	AGAP010132 /// AGAP012849	3R:49286350-49286990 (+) // 98.91 // /// UNKN:34056643-34057285 (-) // 100.0 //	6.515	4.71994	4.72034	4.49609	4.77528	6.50603	5.08772	5.61393	6.67583	6.67459	7.33985	6.08348	0.000683	0.548323	0.095693	0.549601	0.094933	0.66171	3.49712	2.1505	1.12786	1	1	1	1	0	0	0	0	0	0	1	0	0	0007155 // cell adhesion // inferred from electronic annotation	0016020 // membrane // inferred from electronic annotation	0004872 // receptor activity // inferred from electronic annotation
Ag.3R.120.0_CDS_at	AGAP010132	3R:49285619-49287164 (+) // 100.0 // /// UNKN:34056470-34057341 (-) // 56.94 //	8.2771	5.13772	4.99173	4.64116	4.40574	7.53462	5.82309	6.26333	4.9949	5.22061	5.7408	5.6659	0.115154	0.493248	0.74042	0.318727	0.552911	0.181152	3.46097	2.55717	0.694581	1	1	1	1	0	0	0	0	0	0	1	0	0	0007155 // cell adhesion // inferred from electronic annotation	0016020 // membrane // inferred from electronic annotation	0004872 // receptor activity // inferred from electronic annotation
Ag.3R.644.0_CDS_a_at	AGAP009871	3R:44606869-44608213 (-) // 99.35 //	13.4024	12.4177	12.7627	11.1652	11.3404	12.5265	10.8319	10.816	1.13049	0.635591	3.25622	2.69126	0.291277	1.56155	1.14998	2.14975	1.66922	0.121371	4.06887	4.10199	0.020577	0	0	1	0	0	0	0	0	0	0	1	1	0	---	---	0042302 // structural constituent of cuticle // inferred from electronic annotation
Ag.2R.928.0_CDS_at	AGAP002852	2R:28307396-28309299 (-) // 100.0 //	8.92668	7.5162	6.2402	6.24313	4.66031	10.0464	8.23469	6.70254	2.28958	4.80004	4.79479	6.81832	2.01247	2.00646	4.7237	0.002323	2.3976	2.40322	1.84216	3.55295	1.50262	0	1	1	1	0	0	1	0	0	0	0	1	0	---	---	---
Ag.3R.481.0_CDS_at	AGAP009379	3R:31864464-31865534 (+) // 100.0 //	9.34389	7.78262	5.69139	5.29856	4.15605	11.4645	9.18146	8.51918	1.37975	3.97866	4.43589	5.26551	2.03211	2.53082	3.62399	0.233835	1.21611	0.817498	3.08948	3.93078	0.698191	0	1	1	1	0	0	1	0	0	0	1	1	0	0006810 // transport // inferred from electronic annotation	0005622 // intracellular // inferred from electronic annotation	0005215 // transporter activity // inferred from electronic annotation
Ag.2L.966.0_CDS_at	AGAP005340	2L:14264823-14265757 (-) // 100.0 //	10.3718	10.875	11.5311	12.3763	12.5958	9.72159	11.0593	11.2748	1.52834	4.24785	7.06413	7.21676	2.1656	5.49724	5.80622	2.9693	3.55433	0.459294	2.62575	3.06699	0.275907	0	1	1	1	0	1	1	0	1	0	0	1	0	---	---	---
Ag.3L.353.0_CDS_s_at	AGAP012296	3L:39836358-39838654 (+) // 100.0 //	10.5851	11.9809	11.4876	12.4855	12.2713	10.0507	10.5839	11.8611	3.571	2.09728	4.95523	4.04264	0.937095	0.965929	0.423502	2.38476	1.57399	0.290559	1.14186	4.33341	3.1484	1	0	1	1	0	0	0	0	0	0	0	1	1	0055114 // oxidation reduction // inferred from electronic annotation	---	0004497 // monooxygenase activity // inferred from electronic annotation /// 0005506 // iron ion binding // inferred from electronic annotation /// 0009055 // electron carrier activity // inferred from electronic annotation /// 0016491 // oxidoreductase a
Ag.UNKN.73.0_CDS_s_at	AGAP012296	3L:39836364-39838502 (+) // 91.2 //	10.1662	11.6223	11.1051	12.0998	11.9151	9.62353	10.2173	11.4946	3.64325	2.13831	4.92009	4.09528	0.966072	0.868131	0.414994	2.30238	1.59189	0.236213	1.39473	4.64093	3.30949	1	0	1	1	0	0	0	0	0	0	0	1	1	0055114 // oxidation reduction // inferred from electronic annotation	---	0004497 // monooxygenase activity // inferred from electronic annotation /// 0005506 // iron ion binding // inferred from electronic annotation /// 0009055 // electron carrier activity // inferred from electronic annotation /// 0016491 // oxidoreductase a
Ag.2R.46.0_CDS_at	AGAP004378	2R:55501877-55502739 (+) // 99.37 //	10.752	11.9818	11.618	12.1818	11.7872	11.323	11.1139	9.55379	4.85246	3.32077	5.60862	3.72743	1.08596	0.492401	0.431079	1.94926	0.361596	1.09226	0.259566	3.41372	3.01564	1	1	1	1	0	0	0	0	0	0	0	1	1	---	---	0016740 // transferase activity // inferred from electronic annotation
Ag.3L.444.0_CDS_at	AGAP010398	3L:2705829-2709589 (+) // 99.94 //	8.39939	7.95384	8.29544	8.69679	11.0515	9.88908	9.74148	8.20733	0.520273	0.093461	0.313077	4.53531	0.371481	1.02335	5.29086	0.455092	4.71682	3.99872	0.182111	3.39704	3.10448	0	0	0	1	0	0	1	0	1	1	0	1	1	---	---	0016491 // oxidoreductase activity // inferred from electronic annotation /// 0050660 // FAD binding // inferred from electronic annotation
Ag.2R.3408.0_CDS_s_at	AGAP003358	2R:36684395-36685700 (-) // 97.78 //	9.73729	10.2019	10.3329	10.7044	10.994	8.2249	9.35584	9.70813	1.30876	1.82259	3.33784	4.10478	0.255469	1.45409	2.38514	0.968563	1.88955	0.627764	2.55134	3.36851	0.604863	0	0	1	1	0	0	0	0	0	0	0	1	0	---	---	---
Ag.3L.575.0_CDS_at	AGAP011909	3L:34835466-34837997 (-) // 100.0 //	10.0111	8.87823	9.9313	10.7506	10.8572	8.18353	9.88646	9.76536	3.00807	0.109155	1.75182	1.88988	2.75335	5.18654	5.0786	2.00391	2.12495	0.138348	3.09092	2.8669	0.128651	1	0	0	0	0	1	1	0	0	0	1	0	0	0006508 // proteolysis // inferred from electronic annotation	---	0003824 // catalytic activity // inferred from electronic annotation /// 0004252 // serine-type endopeptidase activity // inferred from electronic annotation
Ag.2R.46.0_CDS_a_at	AGAP004378	2R:55501877-55502739 (+) // 99.37 //	9.63418	11.0537	10.6134	11.1148	10.5221	10.0634	9.84417	8.27058	4.79952	3.20069	5.00473	2.59009	1.1404	0.101251	1.32489	1.35866	0.145158	1.53318	0.259865	3.30652	2.90149	1	1	1	0	0	0	0	0	0	0	0	1	0	---	---	0016740 // transferase activity // inferred from electronic annotation
Ag.3R.28.0_CDS_at	AGAP008213	3R:6931827-6933700 (+) // 100.0 //	9.29181	9.76252	9.75823	10.7109	11.7299	7.9167	9.0081	9.44839	0.744102	0.735123	3.14685	5.18458	0.004383	1.89942	4.16847	1.91067	4.17817	1.88636	2.10844	3.04389	0.677118	0	0	1	1	0	0	1	0	1	0	0	1	0	0055114 // oxidation reduction // inferred from electronic annotation	---	0004497 // monooxygenase activity // inferred from electronic annotation /// 0005506 // iron ion binding // inferred from electronic annotation /// 0009055 // electron carrier activity // inferred from electronic annotation /// 0016491 // oxidoreductase a
Ag.2L.172.1_a_at	AGAP007165	2L:43749815-43750596 (-) // 100.0 //	6.67605	8.71756	6.69727	6.89725	6.88036	12.7849	7.25759	4.4146	4.77862	0.022529	0.290982	0.241119	4.72858	4.24481	3.94579	0.257679	0.211835	0.016495	3.42133	4.89521	1.64911	1	0	0	0	1	1	1	0	0	0	1	1	0	0006508 // proteolysis // inferred from electronic annotation	---	0003824 // catalytic activity // inferred from electronic annotation /// 0004252 // serine-type endopeptidase activity // inferred from electronic annotation
Ag.3R.2658.0_at	AGAP008696	3R:15079980-15080684 (+) // 98.6 // /// 3R:15079980-15080682 (+) // 98.32 //	7.18182	6.08719	5.95774	6.1395	6.15374	12.7669	5.57123	5.65883	5.17204	5.7444	4.93025	4.49729	0.357501	0.123493	0.14845	0.549904	0.548746	0.028479	11.4257	11.373	0.186157	1	1	1	1	0	0	0	0	0	0	1	1	0	---	---	---
Ag.3R.743.0_UTR_a_at	AGAP009385	3R:31904020-31907559 (-) // 100.0 // /// 3R:31875132-31876241 (-) // 45.62 //	9.74058	4.62327	4.69854	4.95974	3.82028	9.41279	7.06966	6.49505	6.90744	6.82426	6.52858	7.29733	0.049185	0.259885	0.707107	0.192769	0.796467	1.1297	2.4802	3.12093	0.432696	1	1	1	1	0	0	0	0	0	0	0	1	0	0006810 // transport // inferred from electronic annotation	0005622 // intracellular // inferred from electronic annotation	0005215 // transporter activity // inferred from electronic annotation
Ag.2R.347.0_CDS_a_at	AGAP001497	2R:5645476-5661254 (-) // 99.88 // /// 2R:5645607-5661254 (-) // 96.71 //	10.9662	8.69573	8.44529	8.09443	8.78569	7.83687	7.25548	7.31916	7.6666	8.28143	9.06354	6.99295	0.586216	1.88495	0.153613	0.916359	0.793831	2.04466	3.00688	2.66468	0.203995	1	1	1	1	0	0	0	0	0	0	1	0	0	---	---	0003779 // actin binding // inferred from electronic annotation /// 0005509 // calcium ion binding // inferred from electronic annotation
Ag.3R.1862.0_CDS_at	AGAP009198	3R:28607427-28610368 (+) // 100.0 //	5.26358	6.17916	5.82411	5.99488	6.16541	4.61009	5.46251	5.17945	3.05405	1.63642	2.31467	2.7317	0.886217	0.378052	0.020008	0.343972	0.758517	0.312324	3.10399	2.00069	0.835811	1	0	0	0	0	0	0	0	0	0	1	0	0	---	---	---
Ag.2R.3681.0_at	---	2R:12981353-12982136 (-) // 100.0 //	4.24032	5.2371	6.53177	6.62556	6.63872	3.63294	5.09417	5.72254	1.44793	4.05912	4.2373	3.92254	2.04583	2.23868	2.05193	0.080377	0.085239	0.009722	2.82355	3.98338	1.03456	0	1	1	1	0	0	0	0	0	0	0	1	0	---	---	---
Ag.2R.3150.0_CDS_at	---	2R:13015132-13016393 (-) // 100.0 //	3.52821	3.89048	5.96432	6.5658	7.17363	3.79273	5.13314	5.34265	0.285636	3.33436	4.26032	4.7503	2.75137	3.71003	4.26333	0.539018	1.2315	0.494719	5.15	5.71719	0.669632	0	1	1	1	0	1	1	0	0	0	1	1	0	---	---	---
AF275844.1_x_at	---	p_falciparum|chr_12|unknown|2277:1694692-1720351 (+) // 45.22 //	2.73542	4.14114	3.95391	4.12192	4.7501	2.7622	3.81652	4.0425	2.79061	2.3354	2.74402	3.87734	0.209667	0.018225	0.838793	0.184833	1.20276	0.874391	4.12826	4.84154	0.705495	0	0	0	1	0	0	0	0	0	0	1	1	0	0009405 // pathogenesis // inferred from electronic annotation	0016021 // integral to membrane // inferred from electronic annotation	0004872 // receptor activity // inferred from electronic annotation
Ag.2L.240.0_CDS_a_at	AGAP007142	2L:43564227-43565248 (+) // 100.0 //	8.82634	10.3073	9.74741	9.03208	7.49978	12.4403	9.91418	9.55867	2.09866	1.11569	0.169345	1.64156	0.575367	1.72551	4.10889	0.794681	3.19822	1.9848	6.30223	6.8393	0.851077	0	0	0	0	0	0	1	0	1	0	1	1	0	0006508 // proteolysis // inferred from electronic annotation	---	0003824 // catalytic activity // inferred from electronic annotation /// 0004252 // serine-type endopeptidase activity // inferred from electronic annotation /// 0008233 // peptidase activity // inferred from electronic annotation /// 0016787 // hydrolase
Ag.X.1747.0_at	---	X:9928234-9928402 (-) // 100.0 //	9.88616	9.46695	9.27563	9.26963	9.42059	10.9697	9.92563	9.658	1.97241	3.15349	3.19005	2.04505	0.691752	0.720593	0.113779	0.014446	0.437006	0.460118	3.25927	4.02706	0.638453	0	1	1	0	0	0	0	0	0	0	1	1	0	---	---	---
Ag.2L.232.1_a_at	AGAP006707	2L:37114868-37115716 (-) // 100.0 //	9.0644	11.1528	10.0135	9.79033	7.91015	12.2051	9.35692	10.8704	2.582	0.911294	0.638249	1.06895	1.1653	1.48207	3.95043	0.151219	2.36502	2.0483	3.32734	1.41858	1.65645	0	0	0	0	0	0	1	0	0	0	1	0	0	0006508 // proteolysis // inferred from electronic annotation	---	0003824 // catalytic activity // inferred from electronic annotation /// 0004252 // serine-type endopeptidase activity // inferred from electronic annotation /// 0008233 // peptidase activity // inferred from electronic annotation /// 0016787 // hydrolase
Ag.3R.1930.0_CDS_s_at	AGAP009592 /// AGAP009593	3R:36725150-36728498 (+) // 100.0 // /// 3R:36728353-36730984 (+) // 95.62 // /// 3R:36725150-36727903 (+) // 96.63 //	8.99324	9.66019	9.07186	8.49664	7.44791	10.2882	7.88956	10.3076	0.883482	0.069016	0.597764	2.42967	0.747323	1.86171	3.72693	0.72532	2.58534	1.46405	3.69295	0.015793	3.72027	0	0	0	0	0	0	1	0	0	0	1	0	1	0006508 // proteolysis // inferred from electronic annotation /// 0007586 // digestion // non-traceable author statement	0005576 // extracellular region // inferred from electronic annotation /// 0005615 // extracellular space // inferred from sequence or structural similarity	0004180 // carboxypeptidase activity // inferred from electronic annotation /// 0008233 // peptidase activity // inferred from electronic annotation /// 0008237 // metallopeptidase activity // inferred from electronic annotation /// 0008270 // zinc ion bi
Ag.2R.399.0_CDS_a_at	AGAP004192	2R:51641144-51646232 (+) // 100.0 // /// 2R:51641144-51646202 (+) // 99.18 //	8.06765	8.6236	8.69826	8.68004	7.72042	9.91315	9.50262	9.35818	1.62767	1.92218	1.8497	0.780386	0.130859	0.096022	2.75071	0.029048	3.02822	2.96073	2.27157	3.13054	0.617977	0	0	0	0	0	0	0	0	1	0	0	1	0	---	0005783 // endoplasmic reticulum // inferred from electronic annotation /// 0005788 // endoplasmic reticulum lumen // inferred from electronic annotation	0000166 // nucleotide binding // inferred from electronic annotation /// 0005524 // ATP binding // inferred from electronic annotation
Ag.3L.2464.0_at	---	3L:15436588-15437026 (+) // 100.0 //	10.4711	9.70643	9.59341	9.47666	10.1049	11.1291	10.3125	9.6954	2.42061	2.87062	3.32933	0.822839	0.207086	0.494007	0.921455	0.215125	1.28958	1.69775	2.45128	4.24374	1.77476	0	0	1	0	0	0	0	0	0	0	0	1	0	---	---	---
Ag.2L.260.0_CDS_a_at	AGAP007119	2L:43040717-43042250 (-) // 100.0 //	11.756	10.7496	10.7686	9.96443	9.61921	9.76997	10.1594	10.6411	2.56338	2.50289	4.90672	5.40094	0.023718	1.86451	2.69038	1.92406	2.74625	0.562879	1.30548	3.26536	1.69788	0	0	1	1	0	0	0	0	0	0	0	1	0	0006812 // cation transport // inferred from electronic annotation	0016020 // membrane // inferred from electronic annotation	0008324 // cation transmembrane transporter activity // inferred from electronic annotation
209116_x_at	ENSG00000188170	chr11:5203379-5204807 (-) // 95.3 // p15.4	2.54026	3.23424	2.85532	3.63072	4.52546	8.1904	6.97988	-8.14998	2.13943	0.746445	3.69909	6.21924	0.955321	1.01531	4.09208	2.46386	5.31321	2.67507	0.492813	7.18041	6.86281	0	0	1	1	0	0	1	0	1	0	0	1	1	0006810 // transport // inferred from electronic annotation /// 0008217 // regulation of blood pressure // inferred from electronic annotation /// 0015671 // oxygen transport // inferred from electronic annotation /// 0015671 // oxygen transport // non-tr	0005833 // hemoglobin complex // inferred from electronic annotation /// 0005833 // hemoglobin complex // non-traceable author statement /// 0005833 // hemoglobin complex // traceable author statement	0005344 // oxygen transporter activity // inferred from electronic annotation /// 0005344 // oxygen transporter activity // non-traceable author statement /// 0005344 // oxygen transporter activity // traceable author statement /// 0005506 // iron ion bin
Ag.X.448.0_CDS_at	AGAP000732	X:13402751-13404914 (-) // 100.0 //	3.96553	3.0765	4.05229	4.04975	4.875	3.9451	6.10538	4.37601	1.79518	0.099713	0.09652	1.67064	2.02786	2.02101	3.87171	0.002649	1.46152	1.46757	3.67372	0.544531	2.95916	0	0	0	0	0	0	1	0	0	0	1	0	0	0006810 // transport // inferred from electronic annotation	0016021 // integral to membrane // inferred from electronic annotation	0005215 // transporter activity // inferred from electronic annotation
Ag.3R.1681.0_CDS_at	AGAP008302	3R:8747159-8747626 (+) // 100.0 //	8.18227	7.67912	8.11814	8.28104	9.4592	6.40471	7.75807	8.03907	1.45823	0.112649	0.183533	4.17913	1.21402	1.85023	5.80115	0.333285	4.40105	3.82906	3.70886	4.37413	0.580642	0	0	0	1	0	0	1	0	1	1	1	1	0	---	0005576 // extracellular region // inferred from electronic annotation	0005179 // hormone activity // inferred from electronic annotation
Ag.2R.3787.0_at	---	2R:2039945-2041312 (-) // 100.0 //	7.31507	6.96464	7.36014	9.20266	10.6553	5.49434	7.32933	7.91993	0.678411	0.061278	5.41927	8.16165	0.796501	6.31884	8.75694	5.29651	8.08142	3.82937	3.22015	4.1639	0.84204	0	0	1	1	0	1	1	1	1	1	1	1	0	---	---	---
Ag.3R.1402.0_CDS_at	AGAP007993	3R:3876325-3877095 (-) // 100.0 //	3.94206	4.40719	4.55293	4.74547	6.9486	6.06742	7.61366	7.81412	0.457634	0.65132	0.937855	4.4532	0.115793	0.307644	3.71478	0.158366	3.47466	3.15204	3.5142	3.9291	0.300847	0	0	0	1	0	0	1	0	1	1	1	1	0	---	---	---
Ag.2R.3500.0_CDS_at	AGAP003875	2R:44918595-44918997 (-) // 100.0 //	2.49805	3.58452	3.97786	4.5442	3.33968	8.71413	-1.43035	1.29595	1.88535	2.79156	4.05678	1.20993	0.489159	1.60006	0.247426	0.78823	0.834058	1.95076	3.97104	2.94636	0.891375	0	0	1	0	0	0	0	0	0	0	1	0	0	0006508 // proteolysis // inferred from electronic annotation	---	0008234 // cysteine-type peptidase activity // inferred from electronic annotation
Ag.UNKN.1573.0_CDS_at	---	UNKN:30439886-30440525 (-) // 100.0 //	3.81549	3.09793	4.11595	4.94225	8.11998	4.98855	3.20927	3.27515	0.465136	0.162795	0.839634	4.17195	0.733488	1.62733	4.89087	0.557745	3.8568	2.95376	3.06498	2.94975	0.062676	0	0	0	1	0	0	1	0	1	0	1	0	0	---	---	---
Ag.UNKN.2104.0_CDS_at	---	---	4.23765	3.17517	4.46936	5.05975	5.8869	5.58961	2.86361	3.91257	1.04865	0.15633	0.743833	1.70574	1.36775	2.24425	3.19402	0.482842	1.39365	0.677178	5.41439	3.63419	2.23918	0	0	0	0	0	0	1	0	0	0	1	1	0	---	---	---
Ag.2R.3922.0_at	---	2R:13269226-13269704 (+) // 100.0 //	6.36859	6.86445	7.11353	7.6453	7.07685	9.50913	7.3794	7.21436	0.940094	1.62423	3.21133	1.36944	0.383423	1.72895	0.286648	1.03279	0.040838	1.01846	4.98494	5.27177	0.265469	0	0	1	0	0	0	0	0	0	0	1	1	0	---	---	---
Ag.2R.615.0_CDS_at	---	2R:57455806-57457103 (-) // 100.0 //	6.29378	6.78404	7.66764	8.04007	7.00629	11.0685	7.93584	8.05173	1.29224	4.5739	5.76907	1.91836	2.77985	4.16382	0.411674	0.892673	1.73922	3.06121	4.04245	3.91027	0.085896	0	1	1	0	0	1	0	0	0	1	1	1	0	---	---	---
Ag.2R.1239.0_CDS_at	AGAP001263	2R:2094050-2095236 (+) // 100.0 //	8.10509	8.64657	8.37738	8.00902	6.09316	9.12873	7.45154	8.74216	0.774588	0.320931	0.096534	3.7897	0.316456	0.96381	4.87112	0.468432	4.34654	3.58741	3.87325	0.705561	3.0161	0	0	0	1	0	0	1	0	1	1	1	0	1	0006508 // proteolysis // inferred from electronic annotation	---	0008233 // peptidase activity // inferred from electronic annotation
Ag.3R.1478.0_CDS_a_at	AGAP008907	3R:20622964-20624930 (-) // 100.0 //	7.42182	7.38538	7.81623	7.62284	6.61585	8.90679	8.69962	8.34684	0.049759	0.810345	0.34017	1.90232	0.912065	0.418783	1.7901	0.324339	3.1338	2.53058	1.0068	3.21881	1.9501	0	0	0	0	0	0	0	0	1	0	0	1	0	---	---	0008415 // acyltransferase activity // inferred from electronic annotation /// 0016740 // transferase activity // inferred from electronic annotation
Ag.2R.4102.0_at	---	2R:41949227-41949836 (-) // 100.0 //	8.22517	6.20524	6.4085	7.13854	7.54269	8.00336	5.89189	6.38231	3.74006	3.31437	1.73988	0.840764	0.202423	1.42056	2.06447	1.02061	1.6627	0.424662	4.08899	3.20018	0.771221	1	1	0	0	0	0	0	0	0	0	1	1	0	---	---	---
Ag.3R.1294.0_CDS_a_at	AGAP009312	3R:31177191-31185660 (+) // 99.51 //	8.30997	5.75415	6.76152	6.08946	5.78431	10.1235	6.89834	6.6419	3.93146	2.1555	3.35534	3.56025	1.21904	0.292922	0.019609	0.708685	1.05468	0.238448	4.26608	4.5455	0.217704	1	0	1	1	0	0	0	0	0	0	1	1	0	0006810 // transport // inferred from electronic annotation	0005622 // intracellular // inferred from electronic annotation	0005215 // transporter activity // inferred from electronic annotation
Ag.2R.4290.0_at	AGAP002055	2R:14681827-14682244 (+) // 100.0 //	8.24897	5.88473	5.82166	6.0464	6.91902	8.56798	5.11069	5.23732	6.74839	6.89584	6.35733	3.55949	0.090148	0.263299	2.64015	0.394398	2.83894	2.12951	5.12764	4.98483	0.117192	1	1	1	1	0	0	0	0	0	0	1	1	0	0005975 // carbohydrate metabolic process // inferred from electronic annotation /// 0008152 // metabolic process // inferred from electronic annotation	0009341 // beta-galactosidase complex // inferred from electronic annotation	0003824 // catalytic activity // inferred from electronic annotation /// 0004565 // beta-galactosidase activity // inferred from electronic annotation /// 0016787 // hydrolase activity // inferred from electronic annotation /// 0016798 // hydrolase activi
Ag.3R.1170.0_CDS_at	---	3R:2117530-2118038 (+) // 100.0 //	8.02186	9.25079	9.72495	10.1029	10.3803	7.29115	9.30608	9.00116	1.75989	2.67418	3.39776	3.58948	0.496327	1.07742	1.41921	0.372537	0.684212	0.232908	4.30515	3.72788	0.482224	0	0	1	1	0	0	0	0	0	0	1	1	0	---	---	---
Ag.2L.2638.0_CDS_at	AGAP006698	2L:36890394-36893271 (-) // 100.0 //	6.93622	8.14715	8.78561	9.16864	9.00992	6.48216	8.98818	8.43885	1.83902	3.13133	3.88247	3.27205	0.780357	1.46702	1.05369	0.402317	0.192126	0.129541	5.07275	4.15519	1.00811	0	1	1	1	0	0	0	0	0	0	1	1	0	---	---	---
Ag.2L.2785.0_CDS_at	AGAP007497	2L:46920388-46921978 (-) // 100.0 //	8.32947	7.91097	8.65113	8.68538	9.54223	7.19828	8.22672	8.84891	0.650875	0.462854	0.527021	2.41058	1.39634	1.48363	3.44838	0.036874	1.61438	1.53217	3.19363	4.84714	1.8413	0	0	0	0	0	0	1	0	0	0	1	1	0	0006801 // superoxide metabolic process // inferred from electronic annotation /// 0055114 // oxidation reduction // inferred from electronic annotation	---	0004784 // superoxide dismutase activity // inferred from electronic annotation /// 0005507 // copper ion binding // inferred from electronic annotation /// 0008270 // zinc ion binding // inferred from electronic annotation /// 0016491 // oxidoreductase a
Ag.2R.2140.1_CDS_at	---	2R:12983510-12984325 (-) // 100.0 //	7.72696	9.28582	9.43768	9.56669	9.62892	7.13489	8.93587	9.23369	2.85747	3.19326	3.47442	3.30307	0.149542	0.308	0.358375	0.124478	0.178216	0.052049	4.87309	5.46231	0.655866	0	1	1	1	0	0	0	0	0	0	1	1	0	---	---	---
Ag.2R.70.0_CDS_at	AGAP002905	2R:29134156-29134862 (+) // 100.0 //	8.01362	8.99597	9.0416	9.20707	9.98278	7.33207	9.05144	9.2291	1.70301	1.80831	2.19592	3.6662	0.043233	0.233823	1.54636	0.175938	1.45146	1.11899	2.94954	3.25492	0.186538	0	0	0	1	0	0	0	0	0	0	0	1	0	0006810 // transport // inferred from electronic annotation	---	0005549 // odorant binding // inferred from electronic annotation
Ag.3L.257.0_CDS_at	AGAP010975	3L:14401765-14405242 (-) // 100.0 //	8.94609	8.06643	8.82272	9.00286	9.54489	7.45936	8.40938	8.68328	2.77848	0.221848	0.092252	1.53229	2.30082	2.99695	4.57568	0.350435	1.96284	1.34077	2.77078	3.5642	0.604815	0	0	0	0	0	0	1	0	0	0	0	1	0	---	0016021 // integral to membrane // inferred from electronic annotation	---
Ag.3R.359.0_CDS_at	AGAP008521	3R:11758113-11766884 (+) // 100.0 //	7.7553	8.20571	10.5626	9.59812	9.59099	7.12587	8.34515	9.01279	0.302446	3.22393	1.90603	1.71327	2.61013	1.31259	1.17503	0.801336	0.730386	0.003478	2.18987	3.46057	1.04656	0	1	0	0	0	0	0	0	0	0	0	1	0	---	---	---
Ag.3R.739.0_CDS_at	AGAP009246	3R:29380873-29386394 (-) // 100.0 //	7.84304	8.2773	9.32524	9.65358	8.7486	6.67205	8.35881	8.16345	1.32911	5.65527	6.73547	3.09698	3.99258	5.27528	1.33769	0.912255	1.75107	3.09463	4.03234	3.60841	0.315219	0	1	1	1	1	1	0	0	0	1	1	1	0	0055114 // oxidation reduction // inferred from electronic annotation	---	0004497 // monooxygenase activity // inferred from electronic annotation /// 0005506 // iron ion binding // inferred from electronic annotation /// 0009055 // electron carrier activity // inferred from electronic annotation /// 0016491 // oxidoreductase a
Ag.2L.790.0_CDS_at	AGAP007601	2L:48147824-48149488 (+) // 100.0 //	7.99352	7.90918	9.26643	9.95296	10.7683	7.39254	9.11821	8.27471	0.121799	3.62459	5.64167	7.11895	3.89297	5.86261	7.28972	1.68233	3.99711	1.90643	3.04349	1.41312	1.33599	0	1	1	1	1	1	1	0	1	0	1	0	0	---	---	---
Ag.3L.965.0_CDS_at	AGAP011281	3L:20532314-20533809 (+) // 100.0 //	9.1721	7.8978	7.4007	7.84997	7.77851	9.08579	7.1063	6.96758	6.19742	8.06498	6.39788	6.26467	2.21941	0.117537	0.310709	1.94711	1.39678	0.169452	4.45917	4.71013	0.199875	1	1	1	1	0	0	0	0	0	0	1	1	0	---	---	---
Ag.3R.578.1_CDS_a_at	---	3R:13281314-13288817 (+) // 100.0 //	9.32517	7.11031	6.88193	7.17041	6.7329	9.55973	7.76831	7.98577	6.74459	7.29953	6.59173	7.19743	0.436598	0.091778	0.758952	0.589634	0.235384	0.924648	3.71991	3.29178	0.299195	1	1	1	1	0	0	0	0	0	0	1	1	0	---	---	---
Ag.2R.543.0_CDS_a_at	AGAP001633	2R:7152565-7176099 (-) // 100.0 //	10.4316	7.93752	7.6111	7.34182	7.97039	6.93588	6.55984	6.04548	7.60027	8.32262	8.86885	7.08203	0.723069	1.61981	0.045913	0.561704	0.741397	1.57017	1.84228	4.42599	2.62864	1	1	1	1	0	0	0	0	0	0	0	1	0	0006468 // protein amino acid phosphorylation // inferred from electronic annotation	---	0000166 // nucleotide binding // inferred from electronic annotation /// 0004672 // protein kinase activity // inferred from electronic annotation /// 0004674 // protein serine/threonine kinase activity // inferred from electronic annotation /// 0005524 /
Ag.2R.1350.0_CDS_at	AGAP004500	2R:57094295-57097735 (+) // 100.0 // /// UNKN:17183451-17185938 (-) // 63.07 //	9.12702	7.33592	7.25219	6.62297	5.99413	8.47187	8.23936	7.6986	3.39831	3.58054	4.87323	5.61155	0.078151	1.03736	2.17108	0.877072	1.99746	0.790622	0.902056	3.61723	2.52048	1	1	1	1	0	0	0	0	0	0	0	1	0	0006548 // histidine catabolic process // inferred from electronic annotation	---	0004500 // dopamine beta-monooxygenase activity // inferred from electronic annotation
Ag.2L.1996.2_at	AGAP005952	2L:24033822-24034701 (+) // 100.0 //	9.62893	6.88301	7.43046	6.9348	7.15847	8.2007	7.02515	6.27245	3.16023	2.40793	3.08978	2.53056	0.38731	0.028196	0.155847	0.342292	0.153619	0.12326	2.17292	3.63159	1.26624	1	0	1	0	0	0	0	0	0	0	0	1	0	---	---	---
Ag.3R.425.0_CDS_a_at	AGAP009201	3R:28647822-28654577 (+) // 100.0 //	8.64827	7.46485	7.61215	7.31664	8.34804	8.08382	7.17266	6.90597	2.67799	2.26643	3.08935	0.400519	0.186329	0.187671	1.66413	0.432668	1.30363	2.04035	2.52668	3.29303	0.552403	0	0	1	0	0	0	0	0	0	0	0	1	0	0006817 // phosphate transport // inferred from electronic annotation	0005581 // collagen // inferred from electronic annotation /// 0005737 // cytoplasm // inferred from electronic annotation	0005201 // extracellular matrix structural constituent // inferred from electronic annotation /// 0005488 // binding // inferred from electronic annotation
Ag.2L.1996.0_CDS_at	AGAP005952	2L:24030658-24034725 (+) // 100.0 //	8.67107	6.5846	6.82272	6.44806	6.48956	7.63435	6.54228	6.38828	3.33872	2.892	3.5903	3.21436	0.208702	0.110939	0.068828	0.360444	0.283996	0.028865	3.37402	3.81575	0.31631	1	0	1	1	0	0	0	0	0	0	1	1	0	---	---	---
Ag.X.422.0_CDS_at	AGAP000253	X:4609783-4611233 (-) // 100.0 // /// X:4609819-4611233 (-) // 97.26 //	8.82798	6.71767	6.74713	6.26259	7.02042	6.43235	5.8682	5.80674	5.54514	5.47282	6.59065	4.41091	0.035787	0.855293	0.453651	0.930308	0.398596	1.53042	3.61042	3.96526	0.252842	1	1	1	1	0	0	0	0	0	0	1	1	0	0006810 // transport // inferred from electronic annotation	0016020 // membrane // inferred from electronic annotation /// 0016021 // integral to membrane // inferred from electronic annotation	0005488 // binding // inferred from electronic annotation
Ag.3L.1084.0_CDS_at	AGAP010502	3L:5064687-5065514 (-) // 100.0 //	11.3611	12.0848	12.1359	12.5167	12.648	10.1815	12.1032	12.0519	1.83974	2.01124	3.30016	3.41895	0.071561	0.921045	1.18693	0.778439	1.04428	0.187612	4.44985	4.35097	0.068361	0	0	1	1	0	0	0	0	0	0	1	1	0	---	---	---
Ag.3L.163.0_CDS_at	AGAP010364	3L:2246780-2247880 (+) // 100.0 //	11.7126	12.1021	12.5399	12.6982	12.6663	10.6733	12.0143	12.4336	1.75839	4.35783	5.1972	4.6609	2.04888	3.01408	2.56503	0.530171	0.361502	0.074546	4.7256	5.77712	1.4087	0	1	1	1	0	1	0	0	0	0	1	1	0	0006030 // chitin metabolic process // inferred from electronic annotation	0005576 // extracellular region // inferred from electronic annotation	0008061 // chitin binding // inferred from electronic annotation
Ag.3R.246.0_CDS_at	AGAP009982	3R:47100883-47102442 (+) // 100.0 //	11.2732	11.7041	12.3228	12.1579	12.7571	10.5595	11.4482	11.6852	0.910151	2.92111	2.36431	3.98054	1.48065	0.97582	2.66935	0.266663	0.829577	1.27873	2.343	3.01466	0.450524	0	0	0	1	0	0	0	0	0	0	0	1	0	---	---	---
Ag.3L.1690.0_CDS_at	AGAP010367	3L:2267568-2271880 (+) // 100.0 //	8.06719	6.01541	5.87969	5.85124	4.16903	7.5331	6.31374	5.05213	5.2526	5.57954	5.64658	8.38824	0.181869	0.227151	4.37407	0.033489	4.03243	3.95955	2.33437	4.62211	2.42438	1	1	1	1	0	0	1	0	1	1	0	1	0	---	0005794 // Golgi apparatus // inferred from electronic annotation /// 0016020 // membrane // inferred from electronic annotation /// 0016021 // integral to membrane // inferred from electronic annotation	0005509 // calcium ion binding // inferred from electronic annotation /// 0005529 // sugar binding // inferred from electronic annotation /// 0016740 // transferase activity // inferred from electronic annotation /// 0016757 // transferase activity, trans
Ag.3L.341.0_CDS_at	AGAP010854	3L:12049050-12058040 (+) // 100.0 // /// 3L:12049050-12058040 (+) // 98.82 //	7.36819	7.21756	6.42511	5.71026	4.08717	9.00788	6.54236	4.5385	0.18209	1.89988	3.78627	6.79373	1.50867	3.39928	6.53269	1.31388	5.00528	3.38723	2.49458	4.41778	1.97198	0	0	1	1	0	1	1	0	1	1	0	1	0	---	---	---
Ag.2L.164.0_CDS_a_at	AGAP006385	2L:31026581-31027522 (-) // 100.0 //	5.55135	11.3232	10.3739	9.51826	6.53021	13.2523	10.7789	10.1317	5.44817	4.56596	3.70218	0.548964	0.583047	1.37461	4.18491	0.509712	3.26959	2.40647	3.44331	4.24478	0.705103	1	1	1	0	0	0	1	0	1	0	1	1	0	0006508 // proteolysis // inferred from electronic annotation	---	0003824 // catalytic activity // inferred from electronic annotation /// 0004252 // serine-type endopeptidase activity // inferred from electronic annotation /// 0008233 // peptidase activity // inferred from electronic annotation /// 0016787 // hydrolase
Ag.2R.1985.0_CDS_at	---	2R:39110078-39113777 (+) // 100.0 //	6.15769	6.52305	6.30091	6.63408	7.39814	8.63622	6.73044	6.8191	1.30577	0.381544	1.85969	5.16788	0.670645	0.279078	3.58191	1.15324	4.57333	3.05921	4.47729	4.3035	0.126154	0	0	0	1	0	0	1	0	1	1	1	1	0	---	---	---
Ag.UNKN.833.0_CDS_s_at	---	UNKN:28495588-28495893 (+) // 91.3 // /// 3L:23411141-23411447 (-) // 90.22 //	6.16084	5.87056	5.72387	5.58749	5.94679	7.11739	6.10304	6.44504	1.59197	2.6978	3.71401	0.953064	0.638736	1.53941	0.254974	0.58068	1.00659	1.90607	4.96661	3.49558	1.6722	0	0	1	0	0	0	0	0	0	0	1	1	0	---	---	---
Ag.2R.2313.0_CDS_at	AGAP004007	2R:47826109-47826958 (-) // 100.0 //	6.90085	6.74307	6.21618	6.40173	6.67783	8.249	5.93227	6.07182	0.474411	3.21842	2.17965	0.672809	2.33564	1.3191	0.149616	0.584828	1.78071	0.893824	4.77456	4.54305	0.185103	0	1	0	0	0	0	0	0	0	0	1	1	0	---	---	---
Ag.3R.2448.0_CDS_s_at	AGAP009382	3R:31875126-31876220 (-) // 100.0 // /// 3R:31904014-31905112 (-) // 98.41 //	7.84879	5.84441	5.76892	5.88438	6.02075	8.05405	6.60463	6.56236	5.1767	5.36306	5.0765	4.36612	0.095072	0.048147	0.227875	0.152564	0.350658	0.168955	3.11037	3.20052	0.049448	1	1	1	1	0	0	0	0	0	0	1	1	0	---	---	---
Ag.3L.818.1_CDS_at	---	3L:21834148-21844109 (-) // 100.0 //	6.31862	5.79288	5.6385	5.55895	5.69694	7.30996	6.68876	6.28281	2.30156	3.15822	3.58916	2.57934	0.45594	0.784036	0.231308	0.203158	0.130781	0.359342	3.02947	4.76064	1.89538	0	1	1	0	0	0	0	0	0	0	1	1	0	---	---	---
Ag.X.510.0_CDS_at	AGAP000579	X:10178592-10182871 (+) // 100.0 //	3.73608	5.51893	5.6833	5.8834	5.2946	6.76847	4.36451	2.35893	2.4142	2.69472	3.0342	1.83757	0.120629	0.304308	0.156962	0.150462	0.299628	0.503843	3.44203	5.66197	2.87449	0	0	1	0	0	0	0	0	0	0	1	1	0	0030301 // cholesterol transport // inferred from electronic annotation	0016020 // membrane // inferred from electronic annotation /// 0016021 // integral to membrane // inferred from electronic annotation	0008158 // hedgehog receptor activity // inferred from electronic annotation
Ag.3R.1240.0_CDS_at	AGAP008593	3R:13453056-13466681 (+) // 100.0 //	7.18211	7.42469	7.80366	8.06137	8.21807	6.11308	7.22428	7.59445	0.515808	1.80326	2.80524	3.11431	0.929036	1.86118	2.24027	0.557766	0.944525	0.271767	2.72192	3.62222	0.712215	0	0	0	1	0	0	0	0	0	0	0	1	0	---	---	0005515 // protein binding // inferred from electronic annotation
Ag.2R.40.0_CDS_a_at	AGAP004163	2R:50989915-50993559 (-) // 100.0 // /// 2R:50989921-50993559 (-) // 99.61 //	7.50338	6.64316	7.53202	7.79523	8.08571	6.00304	7.11029	7.17673	2.89866	0.047231	0.699982	1.59334	3.01514	4.05274	4.73001	0.611035	1.48954	0.628486	3.50036	3.69567	0.122744	0	0	0	0	1	1	1	0	0	0	1	1	0	0006749 // glutathione metabolic process // inferred from sequence or structural similarity	0005576 // extracellular region // inferred from sequence or structural similarity	0004364 // glutathione transferase activity // inferred from electronic annotation /// 0004364 // glutathione transferase activity // inferred from sequence or structural similarity /// 0016740 // transferase activity // inferred from electronic annotatio
Ag.3L.1076.0_CDS_at	---	3L:3949289-3949875 (+) // 100.0 //	6.5941	6.99332	7.68219	8.0716	7.5407	5.48891	6.85784	6.15802	0.613208	2.32161	3.36896	1.75305	1.27071	2.29503	0.840931	0.593598	0.157322	0.807295	3.16297	1.40186	1.4824	0	0	1	0	0	0	0	0	0	0	1	0	0	---	---	---
Ag.3R.716.0_CDS_at	AGAP008301	3R:8744594-8745383 (-) // 100.0 //	7.16012	6.64803	7.16226	7.45138	8.40752	5.64958	6.89592	7.16467	1.42456	0.003253	0.668974	3.92318	1.43253	2.56165	5.55778	0.66252	3.91582	2.88595	3.1776	3.82242	0.49598	0	0	0	1	0	0	1	0	1	0	1	1	0	---	---	---
Ag.X.235.0_CDS_at	AGAP000210	X:3476820-3478119 (+) // 100.0 //	7.97143	6.71697	8.90781	8.20832	6.50327	5.7778	6.85837	7.85359	1.48987	1.00528	0.178775	1.65811	3.04161	1.87412	0.145549	0.681119	3.10008	2.01853	2.39337	4.4925	2.18179	0	0	0	0	1	0	0	0	1	0	0	1	0	0006629 // lipid metabolic process // inferred from electronic annotation	---	0003824 // catalytic activity // inferred from electronic annotation /// 0004806 // triacylglycerol lipase activity // inferred from electronic annotation
Ag.X.326.0_CDS_at	AGAP000718	X:13057050-13067176 (+) // 100.0 //	5.96626	7.76481	6.81175	5.44745	4.7905	7.83371	8.70208	7.71685	2.07869	0.759009	0.403179	1.06484	0.890612	2.85824	3.5026	1.44298	2.18771	0.493411	2.75375	0.235042	3.13437	0	0	0	0	0	0	1	0	0	0	0	0	1	---	---	---
Ag.3R.6.0_CDS_at	AGAP008295	3R:8632836-8633755 (+) // 100.0 //	10.6697	11.4956	9.30199	7.35837	5.55624	12.8987	10.2549	9.97969	0.610857	1.19734	3.67801	5.32905	2.23783	4.6675	6.11162	1.9134	3.87189	1.56358	4.20966	4.57084	0.294317	0	0	1	1	0	1	1	0	1	0	1	1	0	0006508 // proteolysis // inferred from electronic annotation /// 0007586 // digestion // inferred from electronic annotation	0005576 // extracellular region // inferred from electronic annotation	0003824 // catalytic activity // inferred from electronic annotation /// 0004252 // serine-type endopeptidase activity // inferred from electronic annotation /// 0008233 // peptidase activity // inferred from electronic annotation /// 0016787 // hydrolase
Ag.2R.1540.0_CDS_at	---	2R:21549426-21550044 (+) // 100.0 // /// 2R:21549426-21550019 (+) // 94.68 //	5.49973	4.10968	4.20154	4.36744	5.1441	6.25602	3.54505	4.16393	3.93063	3.64328	3.11051	0.617461	0.131759	0.450164	2.53655	0.261244	2.25544	1.75322	5.32109	4.34491	1.153	1	1	1	0	0	0	0	0	0	0	1	1	0	---	---	---
Ag.2R.3441.0_CDS_at	AGAP003559	2R:39466062-39478007 (-) // 100.0 //	5.80822	5.1096	5.14358	4.92471	5.04106	6.22875	5.21309	5.10891	2.27472	2.13382	3.04095	2.323	0.057349	0.395164	0.112614	0.489464	0.177406	0.205495	3.42618	3.75302	0.220543	0	0	1	0	0	0	0	0	0	0	1	1	0	---	0005578 // proteinaceous extracellular matrix // inferred from electronic annotation /// 0005886 // plasma membrane // inferred from electronic annotation /// 0016020 // membrane // inferred from electronic annotation /// 0031225 // anchored to membrane /	---
Ag.2R.1852.0_CDS_at	---	2R:13212921-13269202 (+) // 100.0 //	4.03344	4.43219	4.98018	5.51256	4.90924	7.34002	5.2006	5.0387	0.651186	2.06259	3.55979	1.68308	0.994676	2.44162	0.745349	0.956786	0.077235	1.02061	4.24848	4.51435	0.204317	0	0	1	0	0	0	0	0	0	0	1	1	0	---	---	---
Ag.2L.838.0_CDS_a_at	AGAP007264	2L:44772288-44773595 (-) // 100.0 //	10.0548	9.11102	9.86788	9.73627	10.6716	8.47683	9.07806	9.59854	1.77386	0.220202	0.421767	0.904196	1.32123	1.02149	3.03954	0.146883	1.29126	1.58232	2.16638	4.06744	1.83036	0	0	0	0	0	0	1	0	0	0	0	1	0	---	0016021 // integral to membrane // inferred from electronic annotation	---
Ag.2R.534.0_CDS_s_at	AGAP003168	2R:33509044-33512087 (+) // 100.0 //	8.65195	9.23497	10.8168	10.2277	9.68615	8.69058	9.40828	9.76884	0.565112	3.14307	2.11982	1.09262	2.13026	1.14722	0.369684	0.572702	1.23205	0.465375	2.34545	3.56406	1.0132	0	1	0	0	0	0	0	0	0	0	0	1	0	0006102 // isocitrate metabolic process // inferred from electronic annotation /// 0008152 // metabolic process // inferred from electronic annotation	---	0004450 // isocitrate dehydrogenase (NADP+) activity // inferred from electronic annotation /// 0016616 // oxidoreductase activity, acting on the CH-OH group of donors, NAD or NADP as acceptor // inferred from electronic annotation
Ag.2R.625.0_CDS_a_at	AGAP003636	2R:40803592-40805891 (+) // 100.0 //	9.2232	8.49797	10.7421	10.2609	10.4425	8.56793	9.18859	10.7304	0.686765	1.84591	1.10889	1.24214	3.0205	2.23949	2.30024	0.404609	0.207438	0.117306	1.19876	4.56801	3.38655	0	0	0	0	1	0	0	0	0	0	0	1	1	---	---	---
Ag.2L.189.0_CDS_a_at	AGAP005563	2L:17074323-17081192 (+) // 100.0 //	8.47769	7.48387	10.1764	9.39896	8.44452	7.70673	9.3988	9.75434	0.897417	1.84039	0.810874	0.017366	3.27324	2.15124	0.773697	0.647557	1.70535	0.767054	3.00275	3.61498	0.44726	0	0	0	0	1	0	0	0	0	0	1	1	0	0006810 // transport // inferred from electronic annotation /// 0055085 // transmembrane transport // inferred from electronic annotation	0016020 // membrane // inferred from electronic annotation /// 0016021 // integral to membrane // inferred from electronic annotation	0005215 // transporter activity // inferred from electronic annotation /// 0022891 // substrate-specific transmembrane transporter activity // inferred from electronic annotation
Ag.2R.342.0_CDS_at	AGAP002518	2R:22184934-22193618 (-) // 100.0 //	9.30435	8.24464	10.4552	9.3023	8.43767	8.60379	10.1292	10.5496	1.38728	1.54933	0.001477	0.953992	3.51706	1.38367	0.147826	1.55302	2.88494	0.950959	3.72287	4.59049	0.839409	0	0	0	0	1	0	0	0	0	0	1	1	0	0006561 // proline biosynthetic process // inferred from electronic annotation /// 0008152 // metabolic process // inferred from electronic annotation /// 0008652 // amino acid biosynthetic process // inferred from electronic annotation	0005737 // cytoplasm // inferred from electronic annotation	0003824 // catalytic activity // inferred from electronic annotation /// 0004349 // glutamate 5-kinase activity // inferred from electronic annotation /// 0004350 // glutamate-5-semialdehyde dehydrogenase activity // inferred from electronic annotation //
Ag.3R.1690.0_CDS_at	---	3R:9825922-9836992 (+) // 90.4 //	4.90829	6.74301	6.4076	7.52521	4.55368	9.22781	6.98895	7.38139	1.96626	1.50546	3.06778	0.214319	0.219778	0.630444	2.23638	1.01397	1.8017	3.25423	4.18637	3.52064	0.556999	0	0	1	0	0	0	0	0	0	1	1	1	0	---	---	---
Ag.2L.977.0_CDS_at	AGAP005702	2L:19199628-19200549 (-) // 100.0 //	7.93599	6.89109	4.68104	4.174	-1.42206	6.46957	4.20487	3.67341	0.324627	1.43324	1.73823	4.69494	0.851545	1.12401	4.1499	0.138915	2.91661	2.623	2.94288	3.61618	0.50132	0	0	0	1	0	0	1	0	0	0	0	1	0	0006508 // proteolysis // inferred from electronic annotation	---	0003824 // catalytic activity // inferred from electronic annotation /// 0004252 // serine-type endopeptidase activity // inferred from electronic annotation
Ag.2L.891.1_CDS_at	AGAP005989	2L:24557792-24565933 (+) // 100.0 //	6.96955	7.19757	8.09373	8.99314	9.85168	6.89064	7.92615	8.25342	0.24107	1.90102	3.88838	5.17406	1.40672	3.39842	4.77027	1.41357	3.02812	1.19708	2.77696	3.64274	0.68209	0	0	1	1	0	1	1	0	1	0	0	1	0	0006810 // transport // inferred from electronic annotation	0016020 // membrane // inferred from electronic annotation	0001882 // nucleoside binding // inferred from electronic annotation /// 0005415 // nucleoside:sodium symporter activity // inferred from electronic annotation
Ag.3R.957.1_CDS_a_at	AGAP008627	3R:13750922-13751816 (+) // 100.0 //	7.10656	7.20039	7.5485	8.18112	9.31336	8.13007	7.55108	7.35384	0.141031	0.961964	3.06245	5.98897	0.699592	2.74222	5.75914	1.55811	4.85018	2.97304	3.5807	4.61881	1.04426	0	0	1	1	0	0	1	0	1	0	1	1	0	0008152 // metabolic process // inferred from electronic annotation	---	0008080 // N-acetyltransferase activity // inferred from electronic annotation
