# Supplementary material for: Genome-Wide Patterns of Gene Expression during Aging in the African Malaria Vector Anopheles gambiae
Source: PLoS One. 2010 Oct 13;5(10):e13359. doi: 10.1371/journal.pone.0013359 (PMC2954169; doi:10.1371/journal.pone.0013359)
Supplement: Table S4 — The annotations of monotonically increasing or decreasing transcripts when aging. (0.08 MB XLS) [file pone.0013359.s004.xls]

## Sheet: S4
	Probe Set ID	Ensembl	Age	BF effect	Functional assignment	Physiological Role	Functional group	Day1 vs.Day28 fold change	Day1 vs. Day28B fold change	Best match to Drosophila database	Homology	Drosophila Function
Age effect:	Ag.3R.272.0_UTR_a_at	AGAP008288	+	no	Timeless protein	regulation	Behavioral	1.82563	1.54785
+ Increasing with age	Ag.2L.1659.0_CDS_at	AGAP006088	+	no	PLCc; Phospholipase C, catalytic domain	ornithine decarboxylase regulator activity	Cellular Communication	2.14484	0.985853	CG14945-PA	Y	glycosylphosphatidylinositol diacylglycerol-lyase activity; phospholipase C activity,glycerophospholipid metabolic process; intracellular signaling cascade	Dmel\CG14945
- Decreasing with age	Ag.2L.458.0_CDS_a_at	AGAP007386	+	no	C-type lysozyme	hydrolase activity	Cellular Process	1.91231	1.72028	CG11159-PA	Y	lysozyme activity,autophagic cell death; salivary gland cell autophagic cell death; antimicrobial humoral response	Dmel\CG11159
	Ag.3R.713.0_CDS_s_at	AGAP008219	+	no	Cytochrome P450	detoxification	Detoxification	3.26102	3.08752	CG12800-PA	Y	electron carrier activity; heme binding; monooxygenase activity,	Cyp6d4
	Ag.3R.73.0_CDS_a_at	AGAP008358	+	no	Cytochrome P450	detoxification	Detoxification	1.94835	0.973687
	Ag.3R.73.0_CDS_at	AGAP008358	+	no	Cytochrome P450	detoxification	Detoxification	2.04834	0.686271
	Ag.X.268.0_CDS_a_at	AGAP000088	+	no	Cytochrome P450	detoxification	Detoxification	2.09997	2.18847	CG3466-PA		electron carrier activity; heme binding; monooxygenase activity	Cytochrome P450-4d2
	Ag.X.7.0_CDS_at	AGAP000818	+	no	Cytochrome P450	detoxification	Detoxification	1.84397	0.665539	CG11466-PA		electron carrier activity; heme binding; monooxygenase activity	Cyp9f2
BF (Blood-fed) effect	Ag.2L.79.0_CDS_at	AGAP006371	+	no	Alpha amylase, C-terminal all-beta domain	hydrolase activity	Metabolism	3.98948	2.15935	CG17876-PA		alpha-amylase activity; calcium ion binding; cation binding, carbohydrate metabolic process	Amylase distal
no: no effect	Ag.2R.2376.0_CDS_at	AGAP001190	+	no	Trypsin-like serine protease	hydrolase activity	Metabolism	3.51942	2.783	CG7142-PA		serine-type endopeptidase activity, proteolysis
+ Up-regulated by BF	Ag.3L.1068.0_CDS_at	AGAP012357	+	no	Carbon-nitrogen hydrolase	hydrolase activity	Metabolism	2.47572	1.86645	CG32754-PA		pantetheine hydrolase activity, nitrogen compound metabolic process	vanin-like
- Down-regulated by BF	Ag.3L.403.0_CDS_at	AGAP010463	+	no	IMPase, inositol monophosphatase and related domains	hydrolase activity	Metabolism	2.30231	1.36672	CG17029-PA		inositol-1(or 4)-monophosphatase activity, dephosphorylation; carbohydrate metabolic process
	Ag.3L.7.0_CDS_at	AGAP012400	+	no	trehalose_treC; alpha,alpha-phosphotrehalase	hydrolase activity	Metabolism	0.82421	0.707	CG30360-PB	Y	cation binding; catalytic activity, carbohydrate metabolic process
	Ag.3R.932.0_CDS_at	---	+	no	Carboxypeptidase activity	hydrolase activity	Metabolism	2.82534	2.26914	CG4017-PA		metallocarboxypeptidase activity; zinc ion binding, proteolysis
	Ag.3L.178.0_CDS_s_at	AGAP012394 /// AGAP012395	+	no	Peptide methionine sulfoxide reductase	oxidoreductase activity	Metabolism	4.56508	4.62494	CG7266-PA	Y	peptide-methionine-(S)-S-oxide reductase activity, sulfur amino acid metabolic process; autophagic cell death; salivary gland cell autophagic cell death; oxidation reduction; protein metabolic process	Ecdysone-induced protein 28/29kD
	Ag.3L.2082.0_CDS_at	AGAP012263	+	no	Choline dehydrogenase and related flavoproteins	oxidoreductase activity	Metabolism	1.57982	1.19624	CG9522-PA		choline dehydrogenase activity; FAD binding, cellular alcohol metabolic process
	Ag.2L.314.0_CDS_at	AGAP006195	+	no	Farnesoic acid O-methyltransferase activity	transferase activity	Metabolism	3.3875	3.21055	CG10527-PA		farnesoic acid O-methyltransferase activity
	Ag.3R.383.0_CDS_a_at	AGAP007990	+	no	Glucosyl/glucuronosyl transferases	transferase activity	Metabolism	5.56296	4.93192	CG10178-PA		glucuronosyltransferase activity, metabolic process
	Ag.2R.1373.0_CDS_at	AGAP001638	+	no	ATP-dependent RNA helicase activity	hydrolase activity	Metabolism	2.37416	1.37468	CG7381-PA	Y
	Ag.3R.3455.0_at	AGAP008141	+	no	Argininosuccinate lyase	hydrolase activity	Metabolism	1.48097	1.25891
	Ag.3R.1792.0_CDS_at	AGAP008872	+	no	Intra-flagellar transport protein 57	microfilament motor activity	Metabolism	2.08174	2.66653	CG8853-PA	Y	cilium assembly
	Ag.2L.202.0_CDS_at	AGAP005929	+	no	Pyridoxal kinase activity	transferase activity	Metabolism	1.52249	1.23612	CG34455-PA	Y	pyridoxal_pyridoxamine_kinase
	Ag.2L.1715.0_CDS_at	AGAP006888	+	no	Putative GTPase activating protein for Arf	GTPase regulator activity	Regulation	2.13354	2.05324	CG16728-PA	Y	ARF GTPase activator activity; zinc ion binding,somatic muscle development; regulation of ARF GTPase activity	Dmel\Git
	Ag.2R.1449.1_CDS_at	AGAP003915	+	no	Germ cell development	translation repressor activity	Reproduction	2.01369	1.79436	CG9755-PA		mRNA 3'-UTR binding; protein binding; mRNA binding; translation repressor activity, nucleic acid binding,gamete generation; regulation of metabolic process; negative regulation of cellular biosynthetic process; sexual reproduction; cell motion; anatomical	pumilio
	Ag.3R.2476.0_CDS_a_at	AGAP009551	+	no	Sulfotransferase domain	catalytic activity	Response to Stress	4.19694	3.45492
	Ag.2L.29.0_CDS_a_at	AGAP007347	+	no	Lysozyme precursor	hydrolase activity	Response to Stress	1.38891	1.38603	CG7798-PA	Y	lysozyme activity,antimicrobial humoral response; cell wall macromolecule catabolic process
	Ag.3L.226.0_CDS_at	AGAP011615	+	no	Chitin binding Peritrophin-A domain	structural constituent of cuticle	Structural	3.28431	2.91955	CG7290-PA		structural constituent of peritrophic membrane; chitin binding, chitin metabolic process
	Ag.3L.386.0_CDS_at	AGAP011616	+	no	Chitin binding Peritrophin-A domain	structural constituent of cuticle	Structural	2.40645	2.24842
	Ag.3L.815.1_a_at	AGAP011322	+	no	Calcium-binding EGF-like domain	structural constituent of cuticle	Structural	2.40919	1.44633	CG31999-PA	Y	Calcium-binding EGF-like domain
	Ag.3R.2182.0_CDS_s_at	AGAP008244	+	no	Transcription factor binding for chitin synthesis	structural constituent of cuticle	Structural	2.54283	2.22657	CG33300-PA	Y	transcription factor binding
	Ag.3R.1082.0_CDS_at	AGAP008721	+	no	Glucose transporter activity	carbohydrate transporter activity	Transport	1.49233	1.44361	CG8249-PA	Y	glucose transmembrane transporter activity,transmembrane transport
	Ag.2L.269.0_CDS_at	AGAP006194	+	no	Excitatory extracellular ligand-gated ion channel activity	channel or pore class transporter activity	Transport	2.02874	1.82778	CG6698-PA		excitatory extracellular ligand-gated ion channel activity; extracellular ligand-gated ion channel activity, ion transport	NtR
	Ag.3L.126.1_CDS_at	AGAP011160	+	no	SNARE-complex protein Syntaxin-18 N-terminus	intracellular transporter activity	Transport	1.94298	1.81816	CG13626-PA	Y	SNAP receptor activity,vesicle-mediated transport	Syntaxin 18
	Ag.3R.1937.0_CDS_at	AGAP009616	+	no	Neurotransmitter-gated ion-channel transmembrane region	ion transporter activity	Transport	2.03782	0.679332	CG6927-PA		extracellular-glycine-gated chloride channel activity; neurotransmitter receptor activity, ion transport
	Ag.UNKN.144.0_CDS_at	AGAP012643	+	no	Transmembrane amino acid transporter protein	organic acid transporter activity	Transport	2.13055	1.24984	CG12317-PB	Y	amino acid transmembrane transporter activity; L-amino acid transmembrane transporter activity, leucine import	JhI-21
	Ag.X.221.0_CDS_at	AGAP000717	+	no	Monocarboxylate porter activity	organic acid transporter activity	Transport	1.04708	1.51668	CG8034-PA	Y
	Ag.2L.711.0_UTR_at	AGAP006718	+	no	Sodium:dicarboxylate symporter family	transporter activity	Transport	2.16443	1.05546
	Ag.2R.1609.1_CDS_s_at	AGAP004156 /// AGAP012761	+	no	benzoate transport	transporter activity	Transport	3.59419	2.86461	CG31106-PA	Y
	Ag.2R.2140.0_CDS_a_at	AGAP001966	+	no	Sodium/solute symporter	transporter activity	Transport	3.02105	1.71395
	Ag.2R.619.1_CDS_a_at	AGAP002827	+	no	Synaptic vesicle membrane	transporter activity	Transport	3.4872	1.65813	CG3690-PA
	Ag.3L.1912.0_CDS_a_at	AGAP011478	+	no	Lipocalin / cytosolic fatty-acid binding protein family	transporter activity	Transport	1.98581	1.52313
	Ag.3R.459.0_UTR_at	AGAP009464	+	no	ABC-type multidrug transport system, ATPase component [Defense mechanisms]	transporter activity	Transport	1.80703	0.93692	CG17646-PB		ABC-type multidrug transport system, ATPase component [Defense mechanisms]
	Ag.3R.390.0_CDS_at	AGAP009635	+	no	Nucleic acid binding	binding	Unknown	0.92388	-0.0438	CG9269-PA
	Ag.2L.211.0_CDS_at	AGAP004883	+	no	Conserved hypothetical protein	unknown	Unknown	1.93807	1.94055
	Ag.2L.2470.0_CDS_at	---	+	no	unknown	unknown	Unknown	4.27163	3.35007
	Ag.3L.2139.0_at	AGAP011630	+	no	unknown	unknown	Unknown	1.63701	1.4011	CG30413-PA
	Ag.3L.340.0_CDS_at	AGAP010766	+	no	unknown	unknown	Unknown	4.11861	2.66048	CG9498-PA
	Ag.3R.163.0_CDS_s_at	---	+	no	unknown	unknown	Unknown	2.42131	2.12069
	Ag.3R.282.1_a_at	---	+	no	unknown	unknown	Unknown	1.73225	1.53576
	Ag.3R.692.0_UTR_a_at	---	+	no	unknown	unknown	Unknown	2.07466	2.45526
	Ag.UNKN.1319.0_CDS_at	---	+	no	unknown	unknown	Unknown	2.89997	2.20381
	Ag.UNKN.1662.0_CDS_at	---	+	no	unknown	unknown	Unknown	3.24824	2.45493
	Ag.UNKN.1707.0_CDS_at	---	+	no	unknown	unknown	Unknown	2.50717	2.05399
	Ag.UNKN.1918.0_CDS_at	---	+	no	unknown	unknown	Unknown	1.70926	1.4522
	Ag.2L.1141.0_CDS_a_at	AGAP007460	-	no	Acyl CoA binding protein (ACBP)	lipid binding	Cellular Maintenance	-2.55486	-1.77191	CG8627-PA	Y	acyl-CoA binding,cellular acyl-CoA homeostasis		Diazepam-binding inhibitor
	Ag.3R.36.1_UTR_s_at	AGAP007940	-	no	Reticulons	nerve regrowth	Cellular Maintenance	-1.3168	-1.51162	CG33113-PB	Y	Rtnl1 function appears to be non-essential or redundant since loss of function Rtnl1 mutants are viable. However, a significant reduction in life expectancy was seen in Rtnl1 mutant flies. This may point towards a possible protective
	Ag.2R.1330.0_CDS_a_at	AGAP004046	-	no	Peroxisomal membrane;Mpv17 / PMP22 family	unknown	Cellular Maintenance	-2.96382	-4.27592	CG2022-PA	Y	Mpv17 / PMP22 family
	Ag.3L.273.0_CDS_at	---	-	no	Chromosome segregation	cellular processes	Cellular Processes	-1.60031	-1.63838	CG16766-PA		octopamine receptor activity; amine receptor activity,G-protein coupled receptor protein signaling pathway	Tyramine receptor II
	Ag.2R.1515.1_CDS_a_at	---	-	no	Autophagic cell death	hydrolase activity	Cellular Processes	-3.73668	-3.51295	CG3132-PA		beta-galactosidase activity; cation binding,cell death; salivary gland cell autophagic cell death; carbohydrate metabolic process	Ect3
	Ag.2L.990.2_at	AGAP006179	-	no	EF-hand, calcium binding motif	binding	Metabolism	-3.00445	-3.2138	CG2981-PA	Y	EF-hand, calcium binding motif	Troponin C at 41C
	Ag.2R.1137.0_CDS_at	AGAP003977	-	no	Trypsin-like serine protease	hydrolase activity	Metabolism	-4.3463	-5.00899	CG31326-PA		serine-type endopeptidase activity, proteolysis
	Ag.3R.1207.0_CDS_at	AGAP008176	-	no	Esterases and lipases	hydrolase activity	Metabolism	-2.20538	-0.73286	CG11034-PA	Y	Esterases and lipases
	Ag.3R.2394.0_CDS_a_at	AGAP009122	-	no	Trypsin-like serine protease	hydrolase activity	Metabolism	-4.50605	-4.10546	CG7142-PA		serine-type endopeptidase activity, proteolysis
	Ag.3R.275.0_CDS_a_at	AGAP010056	-	no	Beta-hexosaminidase beta chain precursor	hydrolase activity	Metabolism	-2.01019	-1.65026	CG1787-PA		beta-N-acetylhexosaminidase activity; beta-N-acetylglucosaminidase activity; cation binding, negative regulation of growth or development of symbiont within host; carbohydrate metabolic process	Hexo2
	Ag.3R.904.0_UTR_at	AGAP009621	-	no	Glycosyl hydrolase family 31 (GH31)	hydrolase activity	Metabolism	-1.74427	-1.31838	CG5731-PA	Y	alpha-N-acetylgalactosaminidase activity
	Ag.UNKN.703.0_CDS_s_at	AGAP010056	-	no	Beta-hexosaminidase beta chain precursor	hydrolase activity	Metabolism	-1.84848	-1.7786
	Ag.2R.365.0_CDS_a_at	AGAP002830	-	no	Formate-tetrahydrofolate ligase	ligase activity	Metabolism	-2.0301	-0.702433	CG4067-PC	Y	formate-tetrahydrofolate ligase activity; methenyltetrahydrofolate cyclohydrolase activity; methylenetetrahydrofolate dehydrogenase (NADP+) activity; ATP binding,folic acid and derivative biosynthetic process	pugilist
	Ag.X.233.0_CDS_at	AGAP000154	-	no	Lipid metabolism / Secondary metabolites biosynthesis, transport, and catabolism	ligase activity	Metabolism	-2.94369	-2.79706	CG17999-PA	Y	catalytic activity, metabolic process
	Ag.2L.1186.0_CDS_at	AGAP005499	-	no	Rossmann-fold NAD(P)(+)-binding proteins	oxidoreductase activity	Metabolism	-5.62783	-4.58581	CG9360-PA		oxidoreductase activity, acting on CH-OH group of donors; binding,metabolic process
	Ag.2L.1721.0_CDS_at	AGAP006926	-	no	Rossmann-fold NAD(P)(+)-binding proteins	oxidoreductase activity	Metabolism	-2.10625	-1.98425	CG4899-PA		alcohol dehydrogenase activity, phagocytosis, engulfment; metabolic process	Pdh
	Ag.2L.446.0_CDS_at	AGAP005501	-	no	Rossmann-fold NAD(P)(+)-binding proteins	oxidoreductase activity	Metabolism	-3.94881	-3.77901	CG9360-PA		oxidoreductase activity, acting on CH-OH group of donors; binding,metabolic process
	Ag.2L.743.0_CDS_a_at	AGAP005323	-	no	FAD dependent oxidoreductase	oxidoreductase activity	Metabolism	-4.10896	-3.1679	CG12338-PA	Y	D-aspartate oxidase activity; D-amino-acid oxidase activity; binding, oxidation reduction
	Ag.3L.433.0_CDS_at	AGAP011375	-	no	PurM-like; AIR (aminoimidazole ribonucleotide) synthase related protein.	transferase activity	Metabolism	-2.19701	-1.35522	CG8553-PB		selenide, water dikinase activity; ATP binding, imaginal disc development; cell proliferation; selenocysteine biosynthetic process.	SelD
	Ag.3R.26.0_CDS_at	AGAP009194	-	no	Glutathione S-transferase	transferase activity	Metabolism	-4.3493	-5.12709	CG5224-PA	Y	glutathione transferase activity
	Ag.2L.284.0_CDS_at	AGAP007599	-	no	Acyltransferase	transferase enzyme	Metabolism	-1.81293	-0.597849	CG8766-PA	Y	phosphatidylcholine:cardiolipin O-linoleoyltransferase activity, phospholipid metabolic process; cardiolipin biosynthetic process; sperm individualization	Taz
	Ag.2L.156.0_CDS_a_at	AGAP005627	-	no	ATP:guanido phosphotransferase	catalytic activity	Metabolism	-2.72971	-2.47207	CG32031-PA	Y	arginine kinase activity	Argk Arginine kinase
	Ag.2L.156.0_UTR_a_at	AGAP005627	-	no	ATP:guanido phosphotransferase	catalytic activity	Metabolism	-1.88605	-1.86062	CG32031-PA	Y	arginine kinase activity	Argk Arginine kinase
	Ag.2L.276.0_CDS_at	AGAP004809	-	no	Protease m1 zinc metalloprotease /Peptidase family M1	catalytic activity	Metabolism	-2.6031	-3.51973	CG31343-PA	Y	Peptidase family M1
	Ag.2L.2781.0_CDS_at	AGAP007479	-	no	Methylenetetrahydrofolate reductase (MTHFR)	oxidoreductase activity	Metabolism	-3.38122	-3.67231	CG7560-PA	Y	methylenetetrahydrofolate reductase (NADPH) activity,oxidation reduction
	Ag.3L.202.1_CDS_a_at	AGAP011203	-	no	Translation initiation factor (Domain found in IF2B/IF5)	translation factor activity/nucleic acid binding	Protein Process	-1.70369	-1.68647	CG9177-PF	Y	translation initiation factor activity, translational initiation	eIF5
	Ag.2L.245.0_CDS_at	AGAP006001	-	no	Insect cuticle protein	structural constituent of cuticle	Structural	-5.69788	-4.90081	CG32405-PA	Y	structural constituent of chitin-based cuticle	Cuticular protein 65Av
	Ag.2L.903.1_CDS_at	AGAP006370	-	no	Chitin (structural constituent of larval cuticle)	structural constituent of cuticle	Structural	-3.31431	-3.09464	CG13214-PA		structural constituent of chitin-based larval cuticle; structural constituent of chitin-based cuticle	Cuticular protein 47Ef
	Ag.2L.918.0_UTR_a_at	AGAP006829	-	no	Cuticular protein 59; RR-2 family	structural constituent of cuticle	Structural	-9.82122	-10.0935	CG1919 -PA	Y	Insect cuticle protein	Cuticular protein 62Bc
	Ag.2R.1575.1_CDS_a_at	AGAP003261	-	no	Chitin (structural constituent of cuticle)	structural constituent of cuticle	Structural	-5.75349	-5.36529	CG5847-PA	Y	structural constituent of chitin-based cuticle
	Ag.3R.1552.0_CDS_at	AGAP009869	-	no	Chitin (structural constituent of cuticle)	structural constituent of cuticle	Structural	-4.79507	-5.57709	CG8511-PA	Y	structural constituent of chitin-based cuticle	Cuticular protein 49Ag
	Ag.3R.408.0_CDS_at	AGAP009790	-	no	Chitin binding Peritrophin-A domain	structural constituent of peritrophic membrane (sensu Insecta)	Structural	-4.65903	-5.49455	CG4778-PA	Y	structural constituent of peritrophic membrane; chitin binding, chitin metabolic process	obstructor-B
	Ag.2L.2236.0_CDS_at	AGAP007484	-	no	Facilitator Superfamily (MFS), transport across cytoplasmic or internal membranes	carbohydrate transporter activity	Transport	-2.19495	-1.79029	CG1213-PC		glucose transmembrane transporter activity, transmembrane transport
	Ag.UNKN.96.1_CDS_a_at	AGAP010326	-	no	Major intrinsic protein (MIP) superfamily	channel or pore class transporter activity	Transport	-3.2364	-3.7111	CG17664-PB		water channel activity, transport
	Ag.2R.53.0_CDS_at	AGAP002011	-	no	Rh-like glycoprotein/ Ammonium Transporter Family	ion transporter activity	Transport	-2.99126	-3.87409	CG7499-PA	Y	ammonium transmembrane transporter activity, transport	Rh50
	Ag.2L.468.0_CDS_a_at	AGAP006594	-	no	Na(+)-dependent inorganic phosphate cotransporter	ion transporter activity	Transport	-2.15523	-1.25048	CG4288-PB	Y	Major Facilitator Superfamily (MFS)
	Ag.3L.1692.1_CDS_a_at	AGAP010344	-	no	High affinity sulphate transporter 1	ion transporter activity	Transport	-2.59862	-2.39385	CG5485-PA		high affinity sulfate transmembrane transporter activity, transport	Prestin
	Ag.3L.2105.0_CDS_at	AGAP012383	-	no	Organic cation porter activity	ion transporter activity	Transport	-2.24899	-1.73282	CG7458-PA		secondary active organic cation transmembrane transporter activity, transport
	Ag.3R.169.0_UTR_s_at	AGAP007963	-	no	EF-hand, calcium binding motif	ion transporter activity	Transport	-4.32668	-4.33252	CG15848-PA	Y	Calcium-binding	Scp1
	Ag.3R.992.2_at	AGAP009443	-	no	Sodium:dicarboxylate symporter family	ion transporter activity	Transport	-2.28786	-2.13404	CG3747 -PA	Y	Terminal glial differentiation involves regulated expression of the excitatory amino acid transporters in the Drosophila embryonic CNS
	Ag.2L.189.0_UTR_a_at	AGAP005563	-	no	MFS transporter, sugar porter (SP) family	transporter activity	Transport	-1.09425	-0.46255	CG30035-PA	Y	Major Facilitator Superfamily (MFS)
	Ag.3R.33.0_CDS_a_at	AGAP009200	-	no	C-terminal tandem repeated domain in type 4 procollagen	transporter activity	Transport	-1.49073	-1.77366	CG4145 -PA	Y	critical function of type IV collagens in modulating Dpp in the extracellular space during Drosophila development		Collagen type IV
	AF275849.1_RC_x_at	---	-	no	unknown	unknown	Unknown	-2.52868	-1.69984
	Ag.2L.2584.0_CDS_a_at	AGAP006370	-	no	Conserved hypothetical protein	unknown	Unknown	-3.8083	-3.74376
	Ag.2L.2603.1_at	AGAP006480	-	no	Conserved hypothetical protein	unknown	Unknown	-5.40263	-5.98996
	Ag.2L.719.1_a_at	AGAP007250	-	no	Conserved hypothetical protein	unknown	Unknown	-4.4599	-4.22618
	Ag.2R.1515.2_a_at	AGAP002058	-	no	unknown	unknown	Unknown	-3.31221	-2.99318
	Ag.2R.2138.0_CDS_a_at	AGAP001956	-	no	Conserved hypothetical protein	unknown	Unknown	-5.1534	-4.90578
	Ag.2R.2139.0_CDS_at	---	-	no	unknow	unknown	Unknown	-4.41838	-3.7286
	Ag.3L.1655.0_CDS_s_at	AGAP012313	-	no	Hypothetical protein	unknown	Unknown	-1.12325	-1.77236
	Ag.3L.179.0_CDS_at	AGAP010479	-	no	Conserved hypothetical protein	unknown	Unknown	-2.58142	-3.03206	CG15674-PA
	Ag.3L.2140.0_s_at	AGAP011317	-	no	Conserved hypothetical protein	unknown	Unknown	-0.7622	-0.80793	CG16926-PA
	Ag.3L.929.0_CDS_at	AGAP010853	-	no	unknown	unknown	Unknown	-2.10075	-1.24606
	Ag.3R.240.0_UTR_at	---	-	no	unknown	unknown	Unknown	-0.44502	-0.7743
	Ag.UNKN.2310.0_at	---	-	no	unknown	unknown	Unknown	-2.52062	-3.87934
	Ag.UNKN.46.0_UTR_a_at	---	-	no	Actins activities	protein coding	Metabolism	-5.36743	-5.87495
	Ag.X.361.0_CDS_at	---	-	no	unknown	unknown	Unknown	-1.90576	-1.65377	CG3200-PA		phosphoglycolate phosphatase activity,metabolic process	Reg-2
	Ag.X.486.0_CDS_at	---	-	no	unknown	unknown	Unknown	-2.19407	-2.43639
	Ag.3R.1402.0_CDS_at	AGAP007993	+	+	Positive regulation of growth rate	transcription factor activity	Cellular Processes	4.00654	4.87206	CG7467-PC		DNA binding; transcription coactivator activity, Wnt receptor signaling pathway; photoreceptor cell differentiation; segment specification; imaginal disc-derived wing margin morphogenesis; regulation of transcription; positive regulation of transcription,	osa
	Ag.2R.1985.0_CDS_at	---	+	+	Hydroxyapatite binding	structural constituent	Metabolism	2.24045	1.66141	CG6118-PA		protein binding,mitotic spindle organization
	Ag.2R.1852.0_CDS_at	---	+	+	unknown	unknown	Unknown	1.8758	2.00526
	Ag.2R.3922.0_at	---	+	+	unknown	unknown	Unknown	1.70826	1.84577
	Ag.3R.957.1_CDS_a_at	AGAP008627	+	-	Regulation of cell cycle;GCN5-related N-acetyltransferases (GNAT)	protein binding	Cellular Processes	3.2068	1.24728	CG5783-PA	Y	N-acetyltransferase activity, metabolic process
	Ag.3L.353.0_CDS_s_at	AGAP012296	+	-	Cytochrome P450 (Fragment)	detoxification	Detoxification	2.68619	2.27599	CG4486-PA		electron carrier activity; heme binding; monooxygenase activity	ochrome P450-9b2
	Ag.3R.28.0_CDS_at	AGAP008213	+	-	Cytochrome P450	detoxification	Detoxification	3.43806	1.15658	CG13977-PA	Y	electron carrier activity; heme binding; monooxygenase activity	Cyp6a18
	Ag.3R.739.0_CDS_at	AGAP009246	+	-	Cytochrome P450	detoxification	Detoxification	1.90556	1.32042	CG1438-PA		electron carrier activity; heme binding; monooxygenase activity	Cytochrome P450-4c3
	Ag.UNKN.73.0_CDS_s_at	AGAP012296	+	-	Cytochrome P450 (Fragment)	detoxification	Detoxification	2.74889	2.32837
	Ag.3L.575.0_CDS_at	AGAP011909	+	-	Trypsin-like serine protease	hydrolase activity	Metabolism	1.84612	0.754252	CG14760-PA		serine-type endopeptidase activity, proteolysis
	Ag.2R.40.0_CDS_a_at	AGAP004163	+	-	Glutathione S-transferase	transferase activity	Metabolism	1.58233	0.673357	CG17639-PA	Y	glutathione transferase activity
	Ag.2R.46.0_CDS_a_at	AGAP004378	+	-	GST_C family, Class Delta and Epsilon subfamily, cellular detoxification	transferase activity	Metabolism	1.88797	-0.363595
	Ag.2R.46.0_CDS_at	AGAP004378	+	-	GST_C family, Class Delta and Epsilon subfamily, cellular detoxification	transferase activity	Metabolism	2.03514	-0.198229	CG10045-PA		glutathione transferase activity	Glutathione S transferase D1
	AF275844.1_x_at	---	+	-	Pathogenesis	Pathogenesis	Pathogenesis	3.01468	2.30708
	Ag.3R.716.0_CDS_at	AGAP008301	+	-	Glycoprotein hormone alpha 2	receptor binding	Protein Process	2.2474	1.00455	CG31921-PA
	Ag.2L.2785.0_CDS_at	AGAP007497	+	-	Copper/zinc superoxide dismutase (SOD)	oxidoreductase activity	Response to Stress	2.21276	1.51945	CG5948-PA	Y	metal ion binding, superoxide metabolic process
	Ag.3R.246.0_CDS_at	AGAP009982	+	-	Chitin (chitinase activity)	hydrolase activity	Structural	2.4839	1.41203	CG2989-PA		chitinase activity; cation binding; chitin binding, chitin catabolic process	Cht6
	Ag.3L.163.0_CDS_at	AGAP010364	+	-	Chitin (structural constituent of peritrophic membrane)	structural constituent of peritrophic membrane (sensu Insecta)	Structural	1.95379	1.72104	CG13806-PA		chitin binding,chitin metabolic process
	Ag.2L.966.0_CDS_at	AGAP005340	+	-	SH3-binding domain glutamic acid-rich protein	binding	Transport	3.22399	1.90299	CG8568-PA
	Ag.2L.891.1_CDS_at	AGAP005989	+	-	Sodium symporter activity/ Nucleoside transporter	ion transporter activity	Transport	3.88213	2.28387	CG8083-PA	Y	nucleoside:sodium symporter activity; nucleoside binding, transport
	Ag.2R.3681.0_at	---	+	-	Sodium:iodide symporter activity	ion transporter activity	Transport	3.3984	2.48222	CG6723-PA		sodium:iodide symporter activity, transport
	Ag.3L.257.0_CDS_at	AGAP010975	+	-	Sodium/potassium/calcium exchanger	ion transporter activity	Transport	1.5988	0.737195	CG2893-PA	Y	calcium, potassium:sodium antiporter activity, ion transport; calcium ion transport
	Ag.2R.70.0_CDS_at	AGAP002905	+	-	Pheromone-binding protein	odorant binding	Transport	2.96915	2.21547	CG1668-PB		pheromone binding; phenylalkylamine binding; odorant binding, sensory perception of chemical stimulus; transport	Pheromone-binding protein-related protein 2
	Ag.2L.790.0_CDS_at	AGAP007601	+	-	Monocarboxylate porter activity	organic acid transporter activity	Transport	3.77475	1.28119	CG8389-PB	Y	secondary active monocarboxylate transmembrane transporter activity
	Ag.3R.1240.0_CDS_at	AGAP008593	+	-	Leucine-rich repeat (LRR) protein	protein binding	Transport	2.03597	1.41234	CG18095-PA	Y	protein binding.
	Ag.3R.1681.0_CDS_at	AGAP008302	+	-	Hormone activity	receptor binding	Transport	2.27693	0.856803	CG40041-PA	Y	hormone activity, protein heterodimerization activity	Glycoprotein hormone beta 5
	Ag.2L.2638.0_CDS_at	AGAP006698	+	-	unknown	unknown	Unknown	3.07369	2.50263
	Ag.2R.2140.1_CDS_at	---	+	-	unknown	unknown	Unknown	2.90195	2.50672
	Ag.2R.3150.0_CDS_at	---	+	-	unknown	unknown	Unknown	4.64542	2.81444
	Ag.2R.3408.0_CDS_s_at	AGAP003358	+	-	unknown	unknown	Unknown	2.25674	0.970835	CG7272-PA
	Ag.2R.3787.0_at	AGAP001251	+	-	unknown	unknown	Unknown	4.34023	1.60486
	Ag.3L.1076.0_CDS_at	---	+	-	unknown	unknown	Unknown	1.9466	0.563918
	Ag.3L.1084.0_CDS_at	AGAP010502	+	-	unknown	unknown	Unknown	2.28698	1.69085	CG11929-PA
	Ag.3R.1170.0_CDS_at	---	+	-	unknown	unknown	Unknown	3.35839	1.9793
	Ag.3R.1862.0_CDS_at	AGAP009198	+	-	unknown	unknown	Unknown	1.90183	0.915866	CG3880-PA	Y
	Ag.3R.359.0_CDS_at	AGAP008521	+	-	unknown	unknown	Unknown	2.83569	2.25749	CG4393-PA
	Ag.3R.120.0_CDS_at	AGAP010132	-	+	Autophagic cell death	receptor activity	Cellular Processes	-4.87135	-3.01377	CG4280-PB		scavenger receptor activity, transport; programmed cell death; endocytosis; cell death; immune response; vesicle-mediated transport; membrane organization; defense response; cell adhesion; regulation of cellular component organization; cell activation; an	croquemort
	Ag.UNKN.1744.0_CDS_s_at	AGAP010132 /// AGAP012849	-	+	Autophagic cell death	receptor activity	Cellular Processes	-2.73972	-1.90107	CG4280-PB		scavenger receptor activity, transport; programmed cell death; endocytosis; cell death; immune response; vesicle-mediated transport; membrane organization; defense response; cell adhesion; regulation of cellular component organization; cell activation; an	croquemort
	Ag.3R.191.3_a_at	AGAP008370	-	+	Zinc carboxypeptidase	catalytic activity	Metabolism	-5.56563	-2.21507
	Ag.2L.232.1_a_at	AGAP006707	-	+	Trypsin-like serine protease	hydrolase activity	Metabolism	-2.15425	0.806023	CG5255-PA		serine-type endopeptidase activity, proteolysis
	Ag.2L.240.0_CDS_a_at	AGAP007142	-	+	Trypsin-like serine protease	hydrolase activity	Metabolism	-2.32656	-0.267678
	Ag.2L.977.0_CDS_at	AGAP005702	-	+	Trypsin-like serine protease	hydrolase activity	Metabolism	-10.3581	-5.26259	CG6462-PA	Y	Trypsin-like serine protease
	Ag.2R.1239.0_CDS_at	AGAP001263	-	+	Blood plasma glutamate carboxypeptidase precursor	hydrolase activity	Metabolism	-3.01193	-0.362922	CG5142-PA		binding, cilium assembly
	Ag.3R.1930.0_CDS_s_at	AGAP009592 /// AGAP009593	-	+	Amino acid transport and metabolism	hydrolase activity	Metabolism	-2.54533	0.314325	CG17633-PA	Y	metallocarboxypeptidase activity; zinc ion binding, proteolysis
	Ag.3R.578.1_CDS_a_at	---	-	+	Alpha-mannosidase activity- lysosome	hydrolase activity	Metabolism	-3.59227	-2.3394	CG6206-PB		alpha-mannosidase activity; carbohydrate binding; zinc ion binding, mannose metabolic process
	Ag.3R.6.0_CDS_at	AGAP008295	-	+	Trypsin-like serine protease	hydrolase activity	Metabolism	-6.11341	-1.68996	CG31954-PA		endopeptidase activity; serine-type endopeptidase activity, proteolysis
	Ag.3L.341.0_CDS_at	AGAP010854	-	+	Sucrose:hydrogen symporter activity	ion transporter activity	Metabolism	-4.28102	-3.8297	CG4484-PA	Y	GPH family sucrose/H+ symporter
	Ag.2L.1207.0_CDS_at	AGAP005956	-	+	Carbohydrate metabolic process	metabolism	Metabolism	-2.40302	-1.98552	CG11594-PB	Y	phosphotransferase activity, alcohol group as acceptor, carbohydrate metabolic process
	Ag.2R.1350.0_CDS_at	AGAP004500	-	+	Oxidoreductase activity: electron transfer DM13	oxidoreductase activity	Metabolism	-4.1329	-2.42843	CG6217-PA	Y	dopamine beta-monooxygenase activity, anatomical structure development; open tracheal system development; system development; amino sugar biosynthetic process; regulation of tube architecture, open tracheal system; amino sugar metabolic process; biopolyme	knickkopf
	Ag.3L.818.1_CDS_at	---	-	+	Oxidoreductase activity ( CH-OH group of donors)	oxidoreductase activity	Metabolism	-1.62168	-1.03581	CG7675-PB		oxidoreductase activity, acting on CH-OH group of donors, metabolic process
	Ag.3L.1690.0_CDS_at	AGAP010367	-	+	Oligosaccharide biosynthesis	transferase activity	Metabolism	-4.89816	-4.01506	CG2103-PB		polypeptide N-acetylgalactosaminyltransferase activity, oligosaccharide biosynthetic process	polypeptide GalNAc transferase 6
	Ag.3R.1478.0_CDS_a_at	AGAP008907	-	+	Choline/Carnitine o-acyltransferase	transferase activity	Metabolism	-1.80597	-0.074982	CG2107-PA	Y	Choline/Carnitine o-acyltransferase
	Ag.2L.1996.0_CDS_at	AGAP005952	-	+	Formin 1 isoforms I/II/III - protein binding	protein binding	Protein Process	-3.18151	-3.28279	CG15635-PA		methyltransferase activity; nucleic acid binding, methylation
	Ag.2R.399.0_CDS_a_at	AGAP004192	-	+	Heat shock 70 kDa protein	hydrolase activity	Response to Stress	-1.34723	0.29053	CG4147-PB	Y	ATPase activity; ATP binding, sleep; response to heat; RNA interference	Heat shock protein cognate 3
	Ag.3R.1294.0_CDS_a_at	AGAP009312	-	+	Alpha-tocopherol transfer protein	vitamin binding	Transport	-3.52566	-2.66808	CG31826-PA		transporter activity
	Ag.3R.481.0_CDS_at	AGAP009379	-	+	Sec14p-like lipid-binding domain	vitamin binding	Transport	-6.18784	-1.82471
	Ag.3R.743.0_UTR_a_at	AGAP009385	-	+	Sec14p-like lipid-binding domain	vitamin binding	Transport	-6.9203	-4.24553	CG5958-PA	Y	retinal binding; transporter activity, transport
	Ag.2R.4678.0_at	---	-	+	unknown	unknown	Unknown	-3.95612	-4.30307
	Ag.2R.928.0_CDS_at	AGAP002852	-	+	Conserved hypothetical protein	unknown	Unknown	-5.26637	-3.22415	CG6164-PA	Y	Niemann-Pick type C2 (Npc2) is a lysosomal protein in which a mutation in the gene causes a rare form of Niemann-Pick type C disease
	Ag.UNKN.833.0_CDS_s_at	---	-	+	unknown	unknown	Unknown	-1.21405	-0.715803
	Ag.X.1747.0_at	---	-	+	unknown	unknown	Unknown	-1.46557	-1.22816
	Ag.2R.543.0_CDS_a_at	AGAP001633	-	-	Serine/Threonine protein kinases, catalytic domain	hydrolase activity	Metabolism	-3.46119	-5.3861	CG32019-PE	Y	protein serine/threonine kinase activity; myosin light chain kinase activity; structural constituent of cytoskeleton; structural constituent of muscle; ATP binding; phosphopantetheine binding, protein amino acid phosphorylation; mesoderm development; carb	bent
	Ag.3R.644.0_CDS_a_at	AGAP009871	-	-	Chitin_bind_4; Insect cuticle protein	structural constituent of cuticle	Structural	-3.06201	-3.58647	CG8505-PA	Y	structural constituent of chitin-based cuticle,	Cuticular protein 49Ae
	Ag.X.422.0_CDS_at	AGAP000253	-	-	Mitochondrial carrier protein	carrier activity	Transport	-2.80757	-4.02125	CG8323-PA		transmembrane transporter activity; binding, transport
	Ag.2R.347.0_CDS_a_at	AGAP001497	-	-	Calcium ion binding	protein binding	Transport	-3.18052	-4.64705	CG4376-PC	Y	actin filament binding; calcium ion binding; actin binding, actin filament bundle formation; cytoskeletal anchoring at plasma membrane; flight behavior; actin cytoskeleton reorganization	α actinin
